# Supplementary material for: The dynamics and geometry of choice in the premotor cortex
Source: Nature. 2025 Jun 25;645(8079):168–76. doi: 10.1038/s41586-025-09199-1 (PMC12408350; doi:10.1038/s41586-025-09199-1)
Supplement: Supplementary file 4 — Source Data Supplementary Figs 6–9. [file 41586_2025_9199_MOESM4_ESM.zip]

Archive with 4 entries (4 files):
- Source_Data_Fig_SI_9.xlsx
- Source_Data_Fig_SI_6.xlsx
- Source_Data_Fig_SI_7.xlsx
- Source_Data_Fig_SI_8.xlsx
