# Supplementary material for: The dynamics and geometry of choice in the premotor cortex
Source: Nature. 2025 Jun 25;645(8079):168–76. doi: 10.1038/s41586-025-09199-1 (PMC12408350; doi:10.1038/s41586-025-09199-1)
Supplement: Supplementary file 4 — Source Data Supplementary Figs 6–9. [file 41586_2025_9199_MOESM4_ESM.zip › Source_Data_Fig_SI_9.xlsx]

## Sheet: Fig. SI 9a
	panel	variable_name	data
0	Left	Time bin, neuron 1, side Left, stim difficulty Hard	[-0.0625 -0.05220588 -0.04191176 -0.03161765 -0.02132353 -0.01102941 -0.00073529 0.00955882 0.01985294 0.03014706 0.04044118 0.05073529 0.06102941 0.07132353 0.08161765 0.09191176 0.10220588 0.1125 0.12279412 0.13308824 0.14338235 0.15367647 0.16397059 0.17426471 0.18455882 0.19485294 0.20514706 0.21544118 0.22573529 0.23602941 0.24632353 0.25661765 0.26691176 0.27720588 0.2875 0.29779412 0.30808…
1	Left	PSTH, neuron 1, side Left, stim difficulty Hard	[20. 20.36363636 19.51515152 19.51515152 19.51515152 19.15151515 19.03030303 18.90909091 17.93939394 18.54545455 18.3030303 17.81818182 17.6969697 17.6969697 17.45454545 16.48484848 17.57575758 17.6969697 17.45454545 17.81818182 17.33333333 18.66666667 17.57575758 18.18181818 16.84848485 16.84848485 16.72727273 16.60606061 16.12121212 16. 15.03030303 14.90909091 13.57575758 13.6969697 13.70030581…
2	Left	PSTH err, neuron 1, side Left, stim difficulty Hard	[1.55699789 1.61274776 1.55630516 1.55630516 1.60323344 1.47661873 1.40385205 1.4135641 1.45547186 1.52179804 1.55803641 1.562011 1.5219309 1.49241772 1.38563481 1.4400164 1.51041796 1.47241365 1.34214994 1.42292571 1.48685277 1.40111292 1.32196228 1.4276071 1.35240486 1.37415705 1.39300836 1.50308232 1.53151024 1.49926618 1.45213404 1.4276543 1.45083393 1.46585355 1.43794734 1.46363638 1.4111108…
3	Left	Time bin, neuron 1, side Left, stim difficulty Easy	[-0.0625 -0.05220588 -0.04191176 -0.03161765 -0.02132353 -0.01102941 -0.00073529 0.00955882 0.01985294 0.03014706 0.04044118 0.05073529 0.06102941 0.07132353 0.08161765 0.09191176 0.10220588 0.1125 0.12279412 0.13308824 0.14338235 0.15367647 0.16397059 0.17426471 0.18455882 0.19485294 0.20514706 0.21544118 0.22573529 0.23602941 0.24632353 0.25661765 0.26691176 0.27720588 0.2875 0.29779412 0.30808…
4	Left	PSTH, neuron 1, side Left, stim difficulty Easy	[17.96296296 17.68518519 17.68518519 16.94444444 17.87037037 17.68518519 18.33333333 17.68518519 16.57407407 16.57407407 16.2962963 16.38888889 16.38888889 16.66666667 17.40740741 16.66666667 16.94444444 16.48148148 16.94444444 16.57407407 16.66666667 16.2962963 16.48148148 15.64814815 16.01851852 15.64814815 15.55555556 14.72222222 13.14814815 13.51851852 12.77777778 12.12962963 12.22222222 11.3…
5	Left	PSTH err, neuron 1, side Left, stim difficulty Easy	[1.2349024 1.31290923 1.31290923 1.27547849 1.29525525 1.27960824 1.3197639 1.28633741 1.19891263 1.28913086 1.21463666 1.26528469 1.2094676 1.12654395 1.16258232 1.08755131 1.10111079 1.1148818 1.13203874 1.19891263 1.20073649 1.14888731 1.1148818 1.09411919 1.14237191 1.17036902 1.16051771 1.14342106 1.0914034 1.0914034 1.06650964 1.03394176 1.08755131 1.08332586 1.03741506 0.94980223 1.0045604…
6	Left	Time bin, neuron 1, side Right, stim difficulty Hard	[-0.0625 -0.05220588 -0.04191176 -0.03161765 -0.02132353 -0.01102941 -0.00073529 0.00955882 0.01985294 0.03014706 0.04044118 0.05073529 0.06102941 0.07132353 0.08161765 0.09191176 0.10220588 0.1125 0.12279412 0.13308824 0.14338235 0.15367647 0.16397059 0.17426471 0.18455882 0.19485294 0.20514706 0.21544118 0.22573529 0.23602941 0.24632353 0.25661765 0.26691176 0.27720588 0.2875 0.29779412 0.30808…
7	Left	PSTH, neuron 1, side Right, stim difficulty Hard	[20.76923077 21.53846154 21.02564103 20.64102564 18.84615385 19.23076923 19.61538462 19.1025641 18.33333333 17.69230769 17.94871795 18.84615385 18.71794872 18.33333333 19.1025641 19.74358974 20. 20.12820513 19.74358974 19.35897436 17.94871795 18.20512821 18.97435897 17.69230769 17.17948718 17.17948718 18.20512821 18.33333333 18.20512821 17.17948718 16.28205128 18.33333333 17.82051282 17.17948718 …
8	Left	PSTH err, neuron 1, side Right, stim difficulty Hard	[1.58646381 1.54921147 1.49895333 1.46748351 1.48692838 1.52240396 1.41070896 1.45481466 1.31613882 1.3565603 1.34830074 1.50908599 1.46339997 1.45963303 1.47745397 1.4343229 1.58827335 1.71870652 1.71856725 1.70790221 1.62718209 1.63012154 1.6058592 1.39277875 1.40736799 1.38358235 1.35184673 1.31613882 1.31450096 1.29690179 1.26166262 1.44821833 1.4183802 1.32224763 1.30444715 1.19013282 1.1659…
9	Left	Time bin, neuron 1, side Right, stim difficulty Easy	[-0.0625 -0.05220588 -0.04191176 -0.03161765 -0.02132353 -0.01102941 -0.00073529 0.00955882 0.01985294 0.03014706 0.04044118 0.05073529 0.06102941 0.07132353 0.08161765 0.09191176 0.10220588 0.1125 0.12279412 0.13308824 0.14338235 0.15367647 0.16397059 0.17426471 0.18455882 0.19485294 0.20514706 0.21544118 0.22573529 0.23602941 0.24632353 0.25661765 0.26691176 0.27720588 0.2875 0.29779412 0.30808…
10	Left	PSTH, neuron 1, side Right, stim difficulty Easy	[20.22988506 18.57471264 17.93103448 19.2183908 19.2183908 19.77011494 19.31034483 19.95402299 20.96551724 21.33333333 19.77011494 19.40229885 19.49425287 18.75862069 17.74712644 18.02298851 17.47126437 17.83908046 16.91954023 18.20689655 17.74712644 17.56321839 16.91954023 17.65517241 17.65517241 17.74712644 17.93103448 18.20689655 19.03448276 19.5862069 19.40229885 19.95402299 20.4137931 20.045…
11	Left	PSTH err, neuron 1, side Right, stim difficulty Easy	[1.3378178 1.23312139 1.19868887 1.2643446 1.29100013 1.32502808 1.35569395 1.31224795 1.39172784 1.49584354 1.38164978 1.34338047 1.34996454 1.39631914 1.36273566 1.43264283 1.26865637 1.28667196 1.25338314 1.37986366 1.2987545 1.32887792 1.26689635 1.27778783 1.23026098 1.30529375 1.36475935 1.35495743 1.32272168 1.39972127 1.31778489 1.35690617 1.350182 1.3315706 1.37547359 1.46490484 1.505805…
12	Middle Left	x, latent_domain	[-1. -0.99799594 -0.99362032 -0.9876453 -0.9811047 -0.97512968 -0.97075406 -0.96875 -0.96674594 -0.96237032 -0.9563953 -0.9498547 -0.94387968 -0.93950406 -0.9375 -0.93549594 -0.93112032 -0.9251453 -0.9186047 -0.91262968 -0.90825406 -0.90625 -0.90424594 -0.89987032 -0.8938953 -0.8873547 -0.88137968 -0.87700406 -0.875 -0.87299594 -0.86862032 -0.8626453 -0.8561047 -0.85012968 -0.84575406 -0.84375 -0…
13	Middle Left	potential(x), cond 1, samp 1	[0.09693648 0.0969256 0.09682922 0.09654969 0.09607097 0.09549838 0.09500928 0.09476801 0.09451694 0.09393814 0.09309116 0.09210877 0.09117991 0.0904908 0.09017472 0.08985919 0.08917508 0.08826077 0.08730234 0.08648108 0.08592079 0.08567743 0.08544309 0.08496508 0.08439428 0.08389073 0.0835538 0.08338805 0.08333628 0.08330021 0.08327779 0.08337757 0.08366908 0.08411101 0.08454574 0.08477713 0.085…
14	Middle Left	potential(x), cond 1, samp 2	[0.37264607 0.37263887 0.37257552 0.37239355 0.37208581 0.37172285 0.37141681 0.37126715 0.37111231 0.37075893 0.37025098 0.36967639 0.36914904 0.36876912 0.36859843 0.36843047 0.36807542 0.36762341 0.36718422 0.36684544 0.36664132 0.36656147 0.36649068 0.36636935 0.36628268 0.36630169 0.36643194 0.36660029 0.3666989 0.36681139 0.36710647 0.3676229 0.36834508 0.36915426 0.36984051 0.37018185 0.37…
15	Middle Left	x, latent_domain	[-1. -0.99799594 -0.99362032 -0.9876453 -0.9811047 -0.97512968 -0.97075406 -0.96875 -0.96674594 -0.96237032 -0.9563953 -0.9498547 -0.94387968 -0.93950406 -0.9375 -0.93549594 -0.93112032 -0.9251453 -0.9186047 -0.91262968 -0.90825406 -0.90625 -0.90424594 -0.89987032 -0.8938953 -0.8873547 -0.88137968 -0.87700406 -0.875 -0.87299594 -0.86862032 -0.8626453 -0.8561047 -0.85012968 -0.84575406 -0.84375 -0…
16	Middle Left	potential(x), cond 2, samp 1	[0.2171429 0.21713991 0.21711461 0.21704703 0.21694431 0.21683858 0.21676156 0.21672791 0.21669591 0.2166339 0.21657334 0.21655067 0.21658099 0.21663998 0.21667854 0.21672484 0.21685443 0.21709965 0.21746724 0.21790193 0.21828446 0.21847862 0.21868505 0.21917949 0.21995515 0.22094334 0.22197876 0.22282022 0.22322965 0.22365441 0.22463578 0.22609766 0.22786281 0.22962924 0.23101765 0.23168062 0.23…
17	Middle Left	potential(x), cond 2, samp 2	[0.36128249 0.36127653 0.3612239 0.36107156 0.36081152 0.36050134 0.36023709 0.36010695 0.35997163 0.35966026 0.35920592 0.35868097 0.35818678 0.35782164 0.35765462 0.35748821 0.35712857 0.35665077 0.35615424 0.35573337 0.3554495 0.35532725 0.35521026 0.35497433 0.35469937 0.35446779 0.3543262 0.35426833 0.35425544 0.35425138 0.35427415 0.35437824 0.3545939 0.35488855 0.35516591 0.3553108 0.35546…
18	Middle Left	x, latent_domain	[-1. -0.99799594 -0.99362032 -0.9876453 -0.9811047 -0.97512968 -0.97075406 -0.96875 -0.96674594 -0.96237032 -0.9563953 -0.9498547 -0.94387968 -0.93950406 -0.9375 -0.93549594 -0.93112032 -0.9251453 -0.9186047 -0.91262968 -0.90825406 -0.90625 -0.90424594 -0.89987032 -0.8938953 -0.8873547 -0.88137968 -0.87700406 -0.875 -0.87299594 -0.86862032 -0.8626453 -0.8561047 -0.85012968 -0.84575406 -0.84375 -0…
19	Middle Left	potential(x), cond 3, samp 1	[-1.14627695e-02 -1.14777901e-02 -1.16101952e-02 -1.19959968e-02 -1.26578369e-02 -1.34528563e-02 -1.41336098e-02 -1.44701007e-02 -1.48208968e-02 -1.56310181e-02 -1.68210338e-02 -1.82079735e-02 -1.95264956e-02 -2.05095167e-02 -2.09619171e-02 -2.14145511e-02 -2.23996328e-02 -2.37252857e-02 -2.51286460e-02 -2.63458954e-02 -2.71868536e-02 -2.75555313e-02 -2.79129226e-02 -2.86508535e-02 -2.95545798e-0…
20	Middle Left	potential(x), cond 3, samp 2	[0.38745402 0.38744585 0.38737377 0.38716561 0.38681113 0.38638983 0.38603209 0.38585634 0.38567393 0.38525539 0.38464807 0.383952 0.38330318 0.38282859 0.38261307 0.3823994 0.38194175 0.3813441 0.38073946 0.38024534 0.37992565 0.3797925 0.37966827 0.37942994 0.37918354 0.37902918 0.37900374 0.37906049 0.37910882 0.37917162 0.37936051 0.37973779 0.38031672 0.3810047 0.38160878 0.38191451 0.382238…
21	Middle Left	x, latent_domain	[-1. -0.99799594 -0.99362032 -0.9876453 -0.9811047 -0.97512968 -0.97075406 -0.96875 -0.96674594 -0.96237032 -0.9563953 -0.9498547 -0.94387968 -0.93950406 -0.9375 -0.93549594 -0.93112032 -0.9251453 -0.9186047 -0.91262968 -0.90825406 -0.90625 -0.90424594 -0.89987032 -0.8938953 -0.8873547 -0.88137968 -0.87700406 -0.875 -0.87299594 -0.86862032 -0.8626453 -0.8561047 -0.85012968 -0.84575406 -0.84375 -0…
22	Middle Left	potential(x), cond 4, samp 1	[0.09999786 0.10000222 0.10004429 0.10018137 0.10045144 0.10082048 0.10117194 0.1013571 0.10155793 0.10205304 0.10285976 0.10392526 0.10507391 0.10602571 0.10649372 0.10698223 0.10812123 0.10984048 0.11194538 0.11407727 0.11576773 0.11657896 0.11741362 0.11931807 0.12210235 0.12539639 0.12863301 0.13114215 0.13233074 0.13354416 0.13627996 0.1402078 0.14476217 0.14915556 0.15251382 0.15409164 0.15…
23	Middle Left	potential(x), cond 4, samp 2	[0.0645277 0.06453087 0.06456167 0.06466334 0.06486584 0.0651454 0.06541351 0.06555535 0.06570963 0.06609142 0.06671734 0.06754974 0.06845281 0.0692048 0.06957562 0.06996337 0.07086991 0.07224406 0.07393447 0.07565416 0.07702247 0.07768043 0.07835825 0.07990783 0.08218016 0.08487785 0.08753723 0.08960421 0.09058487 0.09158696 0.09384969 0.09710597 0.10089202 0.10455386 0.10735881 0.10867833 0.110…
24	Middle Right	x, latent_domain	[-1. -0.99799594 -0.99362032 -0.9876453 -0.9811047 -0.97512968 -0.97075406 -0.96875 -0.96674594 -0.96237032 -0.9563953 -0.9498547 -0.94387968 -0.93950406 -0.9375 -0.93549594 -0.93112032 -0.9251453 -0.9186047 -0.91262968 -0.90825406 -0.90625 -0.90424594 -0.89987032 -0.8938953 -0.8873547 -0.88137968 -0.87700406 -0.875 -0.87299594 -0.86862032 -0.8626453 -0.8561047 -0.85012968 -0.84575406 -0.84375 -0…
25	Middle Right	p0(x), samp1	[6.90711478e-35 1.79562517e-07 1.92805772e-06 6.44988527e-06 1.81357472e-05 2.39166629e-05 4.94510216e-05 2.37151806e-05 6.38460298e-05 5.48809304e-05 9.59641761e-05 1.06916626e-04 1.47139427e-04 1.66036474e-04 1.69268815e-04 1.91835246e-04 2.12501147e-04 2.55649429e-04 2.98423179e-04 3.46013981e-04 3.80608555e-04 3.96050505e-04 4.14946343e-04 4.52651654e-04 5.08757016e-04 5.72661524e-04 6.351189…
26	Middle Right	p0(x), samp2	[1.69362691e-34 4.40287909e-07 4.72760411e-06 1.58151403e-05 4.44689041e-05 5.86436992e-05 1.21253917e-04 5.81496057e-05 1.56550342e-04 1.34567745e-04 2.35302973e-04 2.62156995e-04 3.60780092e-04 4.07112487e-04 4.15036689e-04 4.70366540e-04 5.21033296e-04 6.26819568e-04 7.31680097e-04 8.48344086e-04 9.33142546e-04 9.70991634e-04 1.01730702e-03 1.10971804e-03 1.24721302e-03 1.40379765e-03 1.556812…
27	Right	x, latent_domain	[-1. -0.99799594 -0.99362032 -0.9876453 -0.9811047 -0.97512968 -0.97075406 -0.96875 -0.96674594 -0.96237032 -0.9563953 -0.9498547 -0.94387968 -0.93950406 -0.9375 -0.93549594 -0.93112032 -0.9251453 -0.9186047 -0.91262968 -0.90825406 -0.90625 -0.90424594 -0.89987032 -0.8938953 -0.8873547 -0.88137968 -0.87700406 -0.875 -0.87299594 -0.86862032 -0.8626453 -0.8561047 -0.85012968 -0.84575406 -0.84375 -0…
28	Right	fr(x), samp1	[11.84129021 11.83068155 11.80587185 11.77236855 11.73633755 11.70350229 11.68001359 11.6692971 11.65857829 11.6355179 11.60445665 11.5711163 11.54126662 11.51979344 11.5100737 11.50042252 11.47961386 11.45179272 11.42217205 11.39592163 11.37721646 11.3688017 11.36048491 11.3426766 11.31916284 11.29453814 11.27310999 11.25809001 11.2514057 11.24484597 11.23096375 11.21300498 11.19470588 11.179267…
29	Right	fr(x), samp2	[10.75868515 10.76151466 10.76671227 10.77398472 10.78226624 10.78982772 10.79566472 10.79835461 10.80103813 10.80708443 10.81556161 10.8251961 10.83433139 10.84123932 10.84446941 10.84773931 10.85503398 10.86535027 10.87715217 10.88843603 10.89702552 10.90105598 10.90514868 10.91430775 10.92732781 10.94229255 10.9566439 10.96758103 10.9727138 10.97792529 10.98958132 11.00612385 11.02508001 11.04…

## Sheet: Fig. SI 9b
	panel	variable_name	data
30	Left	Time bin, neuron 2, side Left, stim difficulty Hard	[-0.0625 -0.05220588 -0.04191176 -0.03161765 -0.02132353 -0.01102941 -0.00073529 0.00955882 0.01985294 0.03014706 0.04044118 0.05073529 0.06102941 0.07132353 0.08161765 0.09191176 0.10220588 0.1125 0.12279412 0.13308824 0.14338235 0.15367647 0.16397059 0.17426471 0.18455882 0.19485294 0.20514706 0.21544118 0.22573529 0.23602941 0.24632353 0.25661765 0.26691176 0.27720588 0.2875 0.29779412 0.30808…
31	Left	PSTH, neuron 2, side Left, stim difficulty Hard	[13.33333333 14.06504065 14.55284553 14.14634146 14.47154472 14.06504065 14.30894309 14.3902439 14.87804878 14.30894309 14.3902439 14.95934959 16.01626016 17.39837398 17.80487805 19.26829268 19.59349593 20.89430894 22.68292683 23.65853659 25.28455285 27.39837398 29.75609756 32.03252033 34.55284553 36.91056911 38.53658537 40.16260163 42.92682927 42.60162602 45.20325203 45.93495935 45.20325203 44.6…
32	Left	PSTH err, neuron 2, side Left, stim difficulty Hard	[1.00541371 1.04595743 1.08687296 1.11036675 1.17274449 1.15474689 1.1449605 1.14160869 1.12052771 1.07917855 1.10610394 1.09277057 1.11922414 1.17260617 1.14331243 1.3111682 1.31709288 1.25878216 1.24309256 1.33665216 1.3480109 1.42305278 1.43859783 1.47115294 1.56785347 1.60467819 1.56869382 1.62686396 1.64742256 1.66280884 1.82537646 1.78760871 1.8435029 1.89010781 2.09469472 2.11274657 2.0789…
33	Left	Time bin, neuron 2, side Left, stim difficulty Easy	[-0.0625 -0.05220588 -0.04191176 -0.03161765 -0.02132353 -0.01102941 -0.00073529 0.00955882 0.01985294 0.03014706 0.04044118 0.05073529 0.06102941 0.07132353 0.08161765 0.09191176 0.10220588 0.1125 0.12279412 0.13308824 0.14338235 0.15367647 0.16397059 0.17426471 0.18455882 0.19485294 0.20514706 0.21544118 0.22573529 0.23602941 0.24632353 0.25661765 0.26691176 0.27720588 0.2875 0.29779412 0.30808…
34	Left	PSTH, neuron 2, side Left, stim difficulty Easy	[12.7014218 12.95418641 12.89099526 13.58609795 13.58609795 13.39652449 12.57503949 13.20695103 13.20695103 13.52290679 14.34439179 14.97630332 15.98736177 17.12480253 17.5671406 18.00947867 18.57819905 19.14691943 20.72669826 22.36966825 24.13902054 27.10900474 30.58451817 33.55450237 37.09320695 40.63191153 43.66508689 46.38230648 48.53080569 49.7314376 50.93206951 51.12164297 50.48973144 49.79…
35	Left	PSTH err, neuron 2, side Left, stim difficulty Easy	[0.91686816 0.89090882 0.91520754 0.93076167 0.94360485 0.88450418 0.86227565 0.85916069 0.90020862 0.91562298 0.95808331 0.97881716 0.99274393 1.03488807 1.00096519 1.04089724 1.03374826 1.11862876 1.18182823 1.16466496 1.22564776 1.22294532 1.26648332 1.27738157 1.29806908 1.32492052 1.41076149 1.49175996 1.5626545 1.59942051 1.67724039 1.72446308 1.87837282 1.98809107 2.05027228 2.1377065 2.22…
36	Left	Time bin, neuron 2, side Right, stim difficulty Hard	[-0.0625 -0.05220588 -0.04191176 -0.03161765 -0.02132353 -0.01102941 -0.00073529 0.00955882 0.01985294 0.03014706 0.04044118 0.05073529 0.06102941 0.07132353 0.08161765 0.09191176 0.10220588 0.1125 0.12279412 0.13308824 0.14338235 0.15367647 0.16397059 0.17426471 0.18455882 0.19485294 0.20514706 0.21544118 0.22573529 0.23602941 0.24632353 0.25661765 0.26691176 0.27720588 0.2875 0.29779412 0.30808…
37	Left	PSTH, neuron 2, side Right, stim difficulty Hard	[13.75796178 14.18259023 14.4373673 13.50318471 13.50318471 13.16348195 13.33333333 12.82377919 13.41825902 15.37154989 15.96602972 15.71125265 15.88110403 16.22080679 16.22080679 17.49469214 18.08917197 18.85350318 21.23142251 23.8641189 25.39278132 28.70488323 29.38428875 31.507431 33.97027601 35.15923567 36.68789809 38.13163482 39.23566879 39.57537155 39.1507431 38.47133758 36.6029724 35.07430…
38	Left	PSTH err, neuron 2, side Right, stim difficulty Hard	[1.06697953 1.12177276 1.13643173 1.090975 1.0775862 1.05718513 1.02236944 1.03566852 1.02589065 1.07878686 1.14583125 1.05385623 1.10516406 1.05945677 1.02462802 1.08340548 1.05047277 1.08468495 1.21659704 1.30344779 1.38839668 1.39039322 1.38816356 1.42640417 1.38663067 1.52001839 1.56009565 1.64965942 1.75532409 1.709989 1.74053842 1.73337836 1.7497842 1.76786921 1.74846259 1.68713091 1.732342…
39	Left	Time bin, neuron 2, side Right, stim difficulty Easy	[-0.0625 -0.05220588 -0.04191176 -0.03161765 -0.02132353 -0.01102941 -0.00073529 0.00955882 0.01985294 0.03014706 0.04044118 0.05073529 0.06102941 0.07132353 0.08161765 0.09191176 0.10220588 0.1125 0.12279412 0.13308824 0.14338235 0.15367647 0.16397059 0.17426471 0.18455882 0.19485294 0.20514706 0.21544118 0.22573529 0.23602941 0.24632353 0.25661765 0.26691176 0.27720588 0.2875 0.29779412 0.30808…
40	Left	PSTH, neuron 2, side Right, stim difficulty Easy	[12.04508857 12.49597424 13.2689211 13.91304348 14.55716586 14.17069243 14.55716586 14.17069243 15.00805153 15.39452496 15.20128824 15.65217391 16.10305958 16.10305958 17.39130435 18.16425121 19.00161031 20.22544283 21.38486312 24.28341385 25.89371981 27.89049919 30.0805153 32.39935588 33.36553945 34.52495974 35.49114332 36.77938808 36.65056361 34.65378422 33.81642512 33.55877617 31.17552335 29.1…
41	Left	PSTH err, neuron 2, side Right, stim difficulty Easy	[0.8616134 0.86671748 0.90624942 0.90074337 0.94732201 0.92263591 0.93402597 0.95374216 1.01010698 1.02713096 1.0187435 0.97440338 1.01285482 1.03725783 1.10678975 1.02869844 1.05028255 1.05246637 1.07950335 1.1412113 1.10203005 1.16448162 1.22752974 1.25988514 1.36321715 1.32655692 1.35490346 1.40563872 1.40714239 1.41715452 1.46597016 1.53299393 1.52294987 1.52663509 1.55556957 1.6352523 1.6504…
42	Middle Left	x, latent_domain	[-1. -0.99799594 -0.99362032 -0.9876453 -0.9811047 -0.97512968 -0.97075406 -0.96875 -0.96674594 -0.96237032 -0.9563953 -0.9498547 -0.94387968 -0.93950406 -0.9375 -0.93549594 -0.93112032 -0.9251453 -0.9186047 -0.91262968 -0.90825406 -0.90625 -0.90424594 -0.89987032 -0.8938953 -0.8873547 -0.88137968 -0.87700406 -0.875 -0.87299594 -0.86862032 -0.8626453 -0.8561047 -0.85012968 -0.84575406 -0.84375 -0…
43	Middle Left	potential(x), cond 1, samp 1	[-0.69734519 -0.69734875 -0.69735187 -0.69722745 -0.69672683 -0.69576608 -0.69467572 -0.69405226 -0.69334512 -0.69149236 -0.68822579 -0.68359486 -0.67833682 -0.67383711 -0.67158878 -0.66922128 -0.66363438 -0.65507174 -0.64445704 -0.63362968 -0.62502251 -0.62089103 -0.61664167 -0.60695834 -0.59285345 -0.57627849 -0.56013656 -0.54773164 -0.54189005 -0.53595 -0.52264579 -0.50376144 -0.48218549 -0.46…
44	Middle Left	potential(x), cond 1, samp 2	[-0.70232812 -0.70234886 -0.7025106 -0.70287549 -0.7032751 -0.70347073 -0.70342921 -0.70334295 -0.70320858 -0.70272916 -0.70160625 -0.69966724 -0.6971701 -0.69486543 -0.69366904 -0.69238171 -0.68924737 -0.68422897 -0.67772683 -0.67084247 -0.66522047 -0.66248065 -0.65963695 -0.65306686 -0.64329605 -0.63154896 -0.61986847 -0.61074835 -0.60641358 -0.60198074 -0.59196519 -0.57755563 -0.56083818 -0.54…
45	Middle Left	x, latent_domain	[-1. -0.99799594 -0.99362032 -0.9876453 -0.9811047 -0.97512968 -0.97075406 -0.96875 -0.96674594 -0.96237032 -0.9563953 -0.9498547 -0.94387968 -0.93950406 -0.9375 -0.93549594 -0.93112032 -0.9251453 -0.9186047 -0.91262968 -0.90825406 -0.90625 -0.90424594 -0.89987032 -0.8938953 -0.8873547 -0.88137968 -0.87700406 -0.875 -0.87299594 -0.86862032 -0.8626453 -0.8561047 -0.85012968 -0.84575406 -0.84375 -0…
46	Middle Left	potential(x), cond 2, samp 1	[-0.65729841 -0.65728765 -0.65717121 -0.65673335 -0.65576599 -0.6543327 -0.65290088 -0.65212831 -0.65127898 -0.64914717 -0.64559109 -0.64079866 -0.63556323 -0.63119564 -0.62904253 -0.62679282 -0.62154364 -0.61362632 -0.60396887 -0.59424889 -0.5865942 -0.58293877 -0.57919035 -0.57068663 -0.55838012 -0.54401622 -0.53010868 -0.51946567 -0.51446558 -0.50938831 -0.49804042 -0.48198345 -0.46370048 -0.4…
47	Middle Left	potential(x), cond 2, samp 2	[-0.68153216 -0.68153559 -0.68154974 -0.68151285 -0.68127751 -0.68077363 -0.68017389 -0.6798235 -0.67942137 -0.67834991 -0.67641729 -0.67361433 -0.67036947 -0.66755267 -0.66613365 -0.66463195 -0.66106074 -0.65552227 -0.64856401 -0.64137664 -0.63560635 -0.63282023 -0.62994415 -0.62335263 -0.61366449 -0.60216004 -0.59084316 -0.58207642 -0.57792822 -0.57369755 -0.56417767 -0.55056528 -0.53487946 -0.…
48	Middle Left	x, latent_domain	[-1. -0.99799594 -0.99362032 -0.9876453 -0.9811047 -0.97512968 -0.97075406 -0.96875 -0.96674594 -0.96237032 -0.9563953 -0.9498547 -0.94387968 -0.93950406 -0.9375 -0.93549594 -0.93112032 -0.9251453 -0.9186047 -0.91262968 -0.90825406 -0.90625 -0.90424594 -0.89987032 -0.8938953 -0.8873547 -0.88137968 -0.87700406 -0.875 -0.87299594 -0.86862032 -0.8626453 -0.8561047 -0.85012968 -0.84575406 -0.84375 -0…
49	Middle Left	potential(x), cond 3, samp 1	[-7.12630922e-01 -7.12649710e-01 -7.12780661e-01 -7.12995735e-01 -7.13011029e-01 -7.12588703e-01 -7.11901924e-01 -7.11460215e-01 -7.10930717e-01 -7.09444470e-01 -7.06610988e-01 -7.02333804e-01 -6.97264158e-01 -6.92810195e-01 -6.90555086e-01 -6.88162836e-01 -6.82457784e-01 -6.73588223e-01 -6.62441396e-01 -6.50948736e-01 -6.41747452e-01 -6.37314261e-01 -6.32744907e-01 -6.22300662e-01 -6.07023512e-0…
50	Middle Left	potential(x), cond 3, samp 2	[-0.78339771 -0.78339495 -0.78334394 -0.78306952 -0.78232464 -0.78108474 -0.77976397 -0.77902907 -0.77820734 -0.77609514 -0.77245897 -0.76741099 -0.76176671 -0.75698341 -0.75460532 -0.75210824 -0.74623918 -0.73729304 -0.72625984 -0.71504911 -0.70615877 -0.70189646 -0.69751536 -0.68754044 -0.67302596 -0.65598259 -0.63938937 -0.62663701 -0.62063096 -0.61452284 -0.60083844 -0.58140312 -0.55917775 -0…
51	Middle Left	x, latent_domain	[-1. -0.99799594 -0.99362032 -0.9876453 -0.9811047 -0.97512968 -0.97075406 -0.96875 -0.96674594 -0.96237032 -0.9563953 -0.9498547 -0.94387968 -0.93950406 -0.9375 -0.93549594 -0.93112032 -0.9251453 -0.9186047 -0.91262968 -0.90825406 -0.90625 -0.90424594 -0.89987032 -0.8938953 -0.8873547 -0.88137968 -0.87700406 -0.875 -0.87299594 -0.86862032 -0.8626453 -0.8561047 -0.85012968 -0.84575406 -0.84375 -0…
52	Middle Left	potential(x), cond 4, samp 1	[-0.72375413 -0.72373679 -0.72355489 -0.7228936 -0.72147257 -0.71940861 -0.71737327 -0.71628257 -0.71508833 -0.71210882 -0.70718176 -0.70060256 -0.69347344 -0.68756226 -0.68465847 -0.68163091 -0.67459027 -0.66402494 -0.65121138 -0.63838375 -0.62832372 -0.62353145 -0.61862467 -0.60751917 -0.59150589 -0.57289303 -0.55494147 -0.54124516 -0.53482205 -0.52830685 -0.51376944 -0.49325214 -0.4699575 -0.4…
53	Middle Left	potential(x), cond 4, samp 2	[-7.76866118e-01 -7.76842752e-01 -7.76616074e-01 -7.75863353e-01 -7.74363139e-01 -7.72295299e-01 -7.70320183e-01 -7.69278488e-01 -7.68147981e-01 -7.65362550e-01 -7.60831907e-01 -7.54872629e-01 -7.48485835e-01 -7.43225341e-01 -7.40649440e-01 -7.37968277e-01 -7.31746906e-01 -7.22434468e-01 -7.11157972e-01 -6.99871549e-01 -6.91014420e-01 -6.86792109e-01 -6.82466406e-01 -6.72665255e-01 -6.58502128e-0…
54	Middle Right	x, latent_domain	[-1. -0.99799594 -0.99362032 -0.9876453 -0.9811047 -0.97512968 -0.97075406 -0.96875 -0.96674594 -0.96237032 -0.9563953 -0.9498547 -0.94387968 -0.93950406 -0.9375 -0.93549594 -0.93112032 -0.9251453 -0.9186047 -0.91262968 -0.90825406 -0.90625 -0.90424594 -0.89987032 -0.8938953 -0.8873547 -0.88137968 -0.87700406 -0.875 -0.87299594 -0.86862032 -0.8626453 -0.8561047 -0.85012968 -0.84575406 -0.84375 -0…
55	Middle Right	p0(x), samp1	[2.01483859e-38 5.23792493e-11 5.62423720e-10 1.88146271e-09 5.29028785e-09 6.97661799e-09 1.44251494e-08 6.91786266e-09 1.86242996e-08 1.60091810e-08 2.79936805e-08 3.11890038e-08 4.29232285e-08 4.84365916e-08 4.93799501e-08 5.59636551e-08 6.19938996e-08 7.45846573e-08 8.70684770e-08 1.00959953e-07 1.11059982e-07 1.15569056e-07 1.21086475e-07 1.32098638e-07 1.48488571e-07 1.67164247e-07 1.854247…
56	Middle Right	p0(x), samp2	[1.16094720e-37 3.01808508e-10 3.24067762e-09 1.08409614e-08 3.04825544e-08 4.01991341e-08 8.31173465e-08 3.98605260e-08 1.07312599e-07 9.22441739e-08 1.61297617e-07 1.79707539e-07 2.47316472e-07 2.79081010e-07 2.84515047e-07 3.22446999e-07 3.57186775e-07 4.29720403e-07 5.01630057e-07 5.81642187e-07 6.39809354e-07 6.65775135e-07 6.97548194e-07 7.60955175e-07 8.55313808e-07 9.62806843e-07 1.067884…
57	Right	x, latent_domain	[-1. -0.99799594 -0.99362032 -0.9876453 -0.9811047 -0.97512968 -0.97075406 -0.96875 -0.96674594 -0.96237032 -0.9563953 -0.9498547 -0.94387968 -0.93950406 -0.9375 -0.93549594 -0.93112032 -0.9251453 -0.9186047 -0.91262968 -0.90825406 -0.90625 -0.90424594 -0.89987032 -0.8938953 -0.8873547 -0.88137968 -0.87700406 -0.875 -0.87299594 -0.86862032 -0.8626453 -0.8561047 -0.85012968 -0.84575406 -0.84375 -0…
58	Right	fr(x), samp1	[ 3.15624857 3.15607355 3.15505808 3.15392149 3.15314961 3.15271822 3.15278226 3.15287484 3.15299719 3.15351435 3.15467258 3.15665828 3.15924177 3.1616842 3.16297843 3.16438943 3.16791488 3.17381214 3.18188982 3.19093295 3.19866024 3.2025304 3.20661627 3.21631388 3.23135961 3.25036092 3.2701692 3.28623243 3.29404386 3.30214699 3.32087438 3.3488103 3.38264494 3.41665407 3.44350886 3.45637379 3.469…
59	Right	fr(x), samp2	[ 5.79552991 5.77286347 5.72377236 5.65786347 5.58754458 5.52521398 5.48081389 5.4608443 5.44110978 5.39885562 5.34305828 5.28460112 5.23371208 5.19804051 5.18216949 5.16659898 5.13367267 5.0911663 5.04803731 5.01188985 4.98746324 4.97686753 4.96664952 4.94567164 4.92003616 4.89605803 4.87797493 4.86709297 4.86278433 4.85890368 4.85193046 4.84577033 4.84354652 4.84571193 4.8498773 4.85252114 4.85…

## Sheet: Fig. SI 9c
	panel	variable_name	data
60	Left	x, latent_domain	[-1. -0.99799594 -0.99362032 -0.9876453 -0.9811047 -0.97512968 -0.97075406 -0.96875 -0.96674594 -0.96237032 -0.9563953 -0.9498547 -0.94387968 -0.93950406 -0.9375 -0.93549594 -0.93112032 -0.9251453 -0.9186047 -0.91262968 -0.90825406 -0.90625 -0.90424594 -0.89987032 -0.8938953 -0.8873547 -0.88137968 -0.87700406 -0.875 -0.87299594 -0.86862032 -0.8626453 -0.8561047 -0.85012968 -0.84575406 -0.84375 -0…
61	Left	potential(x), cond 4, samp 1	[-0.16840521 -0.16840486 -0.16839503 -0.16838448 -0.16836091 -0.16834293 -0.16831883 -0.16830536 -0.16829148 -0.16824752 -0.16816057 -0.16801124 -0.16781221 -0.16761757 -0.16751272 -0.16739742 -0.16710416 -0.16660236 -0.16589764 -0.16509115 -0.16439006 -0.16403536 -0.16365857 -0.1627553 -0.16133205 -0.15950233 -0.15756279 -0.15596949 -0.15518883 -0.1543753 -0.15248187 -0.14962747 -0.146131 -0.142…
62	Left	potential(x), cond 4, samp 2	[-5.40312833e-01 -5.40318887e-01 -5.40362292e-01 -5.40512301e-01 -5.40761020e-01 -5.41075985e-01 -5.41336542e-01 -5.41464472e-01 -5.41599122e-01 -5.41898023e-01 -5.42319482e-01 -5.42768863e-01 -5.43147961e-01 -5.43390801e-01 -5.43489581e-01 -5.43579806e-01 -5.43740048e-01 -5.43865761e-01 -5.43853583e-01 -5.43680613e-01 -5.43441670e-01 -5.43297709e-01 -5.43130929e-01 -5.42682949e-01 -5.41872479e-0…
63	Middle Left	x, latent_domain	[-1. -0.99799594 -0.99362032 -0.9876453 -0.9811047 -0.97512968 -0.97075406 -0.96875 -0.96674594 -0.96237032 -0.9563953 -0.9498547 -0.94387968 -0.93950406 -0.9375 -0.93549594 -0.93112032 -0.9251453 -0.9186047 -0.91262968 -0.90825406 -0.90625 -0.90424594 -0.89987032 -0.8938953 -0.8873547 -0.88137968 -0.87700406 -0.875 -0.87299594 -0.86862032 -0.8626453 -0.8561047 -0.85012968 -0.84575406 -0.84375 -0…
64	Middle Left	potential(x), cond 4, samp 1	[-0.51559537 -0.51563077 -0.5159342 -0.5168424 -0.51839672 -0.52028578 -0.52190137 -0.52270166 -0.52353905 -0.52546982 -0.52831313 -0.5316295 -0.53478724 -0.53714159 -0.53822516 -0.53930967 -0.54166823 -0.54483909 -0.54818733 -0.55108039 -0.55306965 -0.55393852 -0.55477855 -0.55650401 -0.55859442 -0.56048679 -0.5618124 -0.56251743 -0.56276111 -0.56295331 -0.56318828 -0.56308226 -0.5623712 -0.5611…
65	Middle Left	potential(x), cond 4, samp 2	[-0.40310381 -0.40315253 -0.40357647 -0.40486005 -0.4071066 -0.40989453 -0.41232924 -0.41355069 -0.41483854 -0.41785187 -0.42239412 -0.42785758 -0.43323486 -0.43736728 -0.43930756 -0.44127514 -0.44565152 -0.45177254 -0.45859901 -0.46488731 -0.46948915 -0.47158898 -0.47368103 -0.47821134 -0.48428298 -0.49072112 -0.49635794 -0.50030876 -0.50206247 -0.50377875 -0.50738778 -0.51198401 -0.51653125 -0.…
66	Middle Right	x, latent_domain	[-1. -0.99799594 -0.99362032 -0.9876453 -0.9811047 -0.97512968 -0.97075406 -0.96875 -0.96674594 -0.96237032 -0.9563953 -0.9498547 -0.94387968 -0.93950406 -0.9375 -0.93549594 -0.93112032 -0.9251453 -0.9186047 -0.91262968 -0.90825406 -0.90625 -0.90424594 -0.89987032 -0.8938953 -0.8873547 -0.88137968 -0.87700406 -0.875 -0.87299594 -0.86862032 -0.8626453 -0.8561047 -0.85012968 -0.84575406 -0.84375 -0…
67	Middle Right	potential(x), cond 4, samp 1	[ 4.75884549e-01 4.75895655e-01 4.75997056e-01 4.76280709e-01 4.76767609e-01 4.77344505e-01 4.77842655e-01 4.78089789e-01 4.78347447e-01 4.78950016e-01 4.79851395e-01 4.80937272e-01 4.82013513e-01 4.82851617e-01 4.83249264e-01 4.83655352e-01 4.84572249e-01 4.85890773e-01 4.87424015e-01 4.88909276e-01 4.90050282e-01 4.90588401e-01 4.91136482e-01 4.92368780e-01 4.94133378e-01 4.96179387e-01 4.98159…
68	Middle Right	potential(x), cond 4, samp 2	[-0.23419566 -0.23417886 -0.23402413 -0.23356765 -0.2327468 -0.23171931 -0.23079784 -0.2303294 -0.22983275 -0.22864639 -0.22680704 -0.22450446 -0.22214067 -0.22025254 -0.21934372 -0.21840744 -0.21626723 -0.21313355 -0.20942457 -0.20578291 -0.20296303 -0.20162845 -0.20026688 -0.19720038 -0.19280625 -0.1877239 -0.18283397 -0.17910437 -0.17735448 -0.17557851 -0.17161059 -0.16599375 -0.15958524 -0.15…
69	Right	x, latent_domain	[-1. -0.99799594 -0.99362032 -0.9876453 -0.9811047 -0.97512968 -0.97075406 -0.96875 -0.96674594 -0.96237032 -0.9563953 -0.9498547 -0.94387968 -0.93950406 -0.9375 -0.93549594 -0.93112032 -0.9251453 -0.9186047 -0.91262968 -0.90825406 -0.90625 -0.90424594 -0.89987032 -0.8938953 -0.8873547 -0.88137968 -0.87700406 -0.875 -0.87299594 -0.86862032 -0.8626453 -0.8561047 -0.85012968 -0.84575406 -0.84375 -0…
70	Right	potential(x), cond 4, samp 1	[-0.41174159 -0.41181924 -0.41250453 -0.41456611 -0.41819114 -0.42268454 -0.42662043 -0.42859654 -0.43067942 -0.43556418 -0.44294265 -0.45184936 -0.46064791 -0.46743452 -0.47062863 -0.47387237 -0.48110729 -0.49127326 -0.50268206 -0.51326495 -0.5210597 -0.52463176 -0.52820073 -0.53596664 -0.54646384 -0.55772591 -0.56772145 -0.57481945 -0.57799879 -0.58112947 -0.58778323 -0.59642677 -0.60523405 -0.…
71	Right	potential(x), cond 4, samp 2	[-0.39630943 -0.39638393 -0.39703707 -0.39900448 -0.40245419 -0.40673012 -0.41047049 -0.41234788 -0.41432708 -0.41896517 -0.42596844 -0.43441781 -0.44276375 -0.44920183 -0.4522326 -0.4553113 -0.46218111 -0.47184496 -0.48271171 -0.49281999 -0.50028745 -0.50371705 -0.50714897 -0.514637 -0.52481064 -0.53580806 -0.54565917 -0.55271882 -0.55590135 -0.55904899 -0.56579002 -0.57467192 -0.58391136 -0.591…

## Sheet: Fig. SI 9d
	panel	variable_name	data
72	panel1	x, latent_domain	[-1. -0.99799594 -0.99362032 -0.9876453 -0.9811047 -0.97512968 -0.97075406 -0.96875 -0.96674594 -0.96237032 -0.9563953 -0.9498547 -0.94387968 -0.93950406 -0.9375 -0.93549594 -0.93112032 -0.9251453 -0.9186047 -0.91262968 -0.90825406 -0.90625 -0.90424594 -0.89987032 -0.8938953 -0.8873547 -0.88137968 -0.87700406 -0.875 -0.87299594 -0.86862032 -0.8626453 -0.8561047 -0.85012968 -0.84575406 -0.84375 -0…
73	panel1	p0(x), samp1	[2.58815512e-34 6.72836154e-07 7.22459725e-06 2.41682687e-05 6.79561186e-05 8.96174717e-05 1.85295990e-04 8.88620484e-05 2.39233889e-04 2.05639799e-04 3.59574295e-04 4.00603167e-04 5.51295841e-04 6.22080124e-04 6.34180547e-04 7.18715230e-04 7.96105934e-04 9.57684682e-04 1.11780503e-03 1.29591639e-03 1.42534002e-03 1.48309368e-03 1.55376982e-03 1.69474011e-03 1.90441477e-03 2.14306777e-03 2.376142…
74	panel1	p0(x), samp2	[6.38085476e-34 1.65881471e-06 1.78115700e-05 5.95846111e-05 1.67539489e-04 2.20943602e-04 4.56830320e-04 2.19081304e-04 5.89809576e-04 5.06986775e-04 8.86500038e-04 9.87655658e-04 1.35918074e-03 1.53369861e-03 1.56353368e-03 1.77195157e-03 1.96276141e-03 2.36114059e-03 2.75593412e-03 3.19509247e-03 3.51421178e-03 3.65661715e-03 3.83088482e-03 4.17848626e-03 4.69550670e-03 5.28399886e-03 5.858748…

## Sheet: Fig. SI 9e
	panel	variable_name	data
75	panel1	x, latent_domain	[-1. -0.99799594 -0.99362032 -0.9876453 -0.9811047 -0.97512968 -0.97075406 -0.96875 -0.96674594 -0.96237032 -0.9563953 -0.9498547 -0.94387968 -0.93950406 -0.9375 -0.93549594 -0.93112032 -0.9251453 -0.9186047 -0.91262968 -0.90825406 -0.90625 -0.90424594 -0.89987032 -0.8938953 -0.8873547 -0.88137968 -0.87700406 -0.875 -0.87299594 -0.86862032 -0.8626453 -0.8561047 -0.85012968 -0.84575406 -0.84375 -0…
76	panel1	fr(x), Neuron 1, samp1	[58.37629735 58.356697 58.20621005 58.01685092 57.83746014 57.66396097 57.56201612 57.51475398 57.4651921 57.37088359 57.25029687 57.13222034 57.03419406 56.96768798 56.9387058 56.91023881 56.85086335 56.77450729 56.69648987 56.62951603 56.58281742 56.5620446 56.54162263 56.49827241 56.44158739 56.38256099 56.33105825 56.29460176 56.27821291 56.2619949 56.22710452 56.18033456 56.12977275 56.08361…
77	panel1	fr(x), Neuron 1, samp2	[54.34646994 54.3237808 54.14789317 53.9255274 53.71270488 53.5051443 53.38154454 53.32409013 53.26388259 53.14855304 53.00096274 52.85703647 52.73915884 52.66065779 52.62695539 52.59420484 52.52719536 52.44405028 52.36325469 52.29766509 52.25414232 52.23538485 52.2173059 52.18014703 52.13405178 52.08904785 52.05222933 52.02750645 52.0167426 52.00629814 51.98450588 51.95665192 51.92809843 51.9032…
78	panel1	x, latent_domain	[-1. -0.99799594 -0.99362032 -0.9876453 -0.9811047 -0.97512968 -0.97075406 -0.96875 -0.96674594 -0.96237032 -0.9563953 -0.9498547 -0.94387968 -0.93950406 -0.9375 -0.93549594 -0.93112032 -0.9251453 -0.9186047 -0.91262968 -0.90825406 -0.90625 -0.90424594 -0.89987032 -0.8938953 -0.8873547 -0.88137968 -0.87700406 -0.875 -0.87299594 -0.86862032 -0.8626453 -0.8561047 -0.85012968 -0.84575406 -0.84375 -0…
79	panel1	fr(x), Neuron 2, samp1	[30.16717899 30.15804943 30.08828811 30.00037633 29.91663457 29.83490287 29.78594185 29.76298847 29.73877913 29.69161691 29.62912867 29.56434554 29.50693661 29.46562746 29.44691833 29.42815922 29.38752883 29.33230117 29.2722995 29.21804943 29.17885288 29.16109409 29.14346789 29.10554623 29.05519365 29.00231211 28.95630714 28.92411001 28.90979635 28.89575599 28.86605156 28.82756238 28.78805782 28.…
80	panel1	fr(x), Neuron 2, samp2	[27.87580549 27.86746429 27.80372793 27.72326661 27.6465008 27.57177932 27.52733297 27.5066373 27.48490821 27.44313854 27.38912948 27.33536852 27.28999039 27.25876547 27.24503188 27.23148276 27.20296891 27.16582571 27.12730895 27.09380879 27.0702268 27.05968297 27.04928924 27.02713987 26.99805067 26.96770908 26.94132244 26.92278025 26.91450169 26.9063536 26.88900577 26.86624751 26.8424697 26.8216…
81	panel1	x, latent_domain	[-1. -0.99799594 -0.99362032 -0.9876453 -0.9811047 -0.97512968 -0.97075406 -0.96875 -0.96674594 -0.96237032 -0.9563953 -0.9498547 -0.94387968 -0.93950406 -0.9375 -0.93549594 -0.93112032 -0.9251453 -0.9186047 -0.91262968 -0.90825406 -0.90625 -0.90424594 -0.89987032 -0.8938953 -0.8873547 -0.88137968 -0.87700406 -0.875 -0.87299594 -0.86862032 -0.8626453 -0.8561047 -0.85012968 -0.84575406 -0.84375 -0…
82	panel1	fr(x), Neuron 3, samp1	[40.2065626 40.20199938 40.17026041 40.13161316 40.09789784 40.06827972 40.05376455 40.04754293 40.04117019 40.03118114 40.0212196 40.0150892 40.01242548 40.01163148 40.01149245 40.0113666 40.01120252 40.01048025 40.00812863 40.00368787 39.99863569 39.99573425 39.99242791 39.98371098 39.96814173 39.94566599 39.91960445 39.89686497 39.88535643 39.87313423 39.84387948 39.79794972 39.73924626 39.677…
83	panel1	fr(x), Neuron 3, samp2	[34.53188796 34.52772121 34.49845478 34.46255823 34.43064546 34.40194425 34.38712522 34.38061216 34.37388543 34.36257314 34.35002923 34.34019233 34.33364041 34.32987009 34.32836944 34.32690679 34.32395398 34.31994139 34.31506482 34.30969867 34.30502005 34.30262975 34.30006642 34.2938367 34.28376963 34.27042229 34.25582356 34.24350973 34.23737484 34.230912 34.21560202 34.19183172 34.16162791 34.12…
84	panel1	x, latent_domain	[-1. -0.99799594 -0.99362032 -0.9876453 -0.9811047 -0.97512968 -0.97075406 -0.96875 -0.96674594 -0.96237032 -0.9563953 -0.9498547 -0.94387968 -0.93950406 -0.9375 -0.93549594 -0.93112032 -0.9251453 -0.9186047 -0.91262968 -0.90825406 -0.90625 -0.90424594 -0.89987032 -0.8938953 -0.8873547 -0.88137968 -0.87700406 -0.875 -0.87299594 -0.86862032 -0.8626453 -0.8561047 -0.85012968 -0.84575406 -0.84375 -0…
85	panel1	fr(x), Neuron 4, samp1	[45.10320878 45.09465924 45.03155926 44.95392447 44.88453515 44.82184844 44.78968514 44.7756788 44.76132332 44.73795224 44.71418751 44.70002588 44.69634914 44.69873369 44.70119888 44.70432816 44.7138015 44.73171364 44.7571516 44.78495024 44.8077445 44.81881116 44.83024007 44.85640763 44.8945672 44.93915244 44.98205607 45.01457455 45.02973257 45.04503609 45.07888644 45.12583835 45.17775651 45.2252…
86	panel1	fr(x), Neuron 4, samp2	[44.21214233 44.20432451 44.14699891 44.07659814 44.01386743 43.9572396 43.9281295 43.915391 43.9022801 43.88063645 43.85774268 43.84216882 43.83495312 43.83334954 43.83359171 43.83426731 43.83755934 43.8453535 43.85776468 43.87223427 43.88462509 43.89079568 43.89726897 43.91248494 43.93565774 43.96425265 43.9933661 44.0165058 44.02761434 44.03903996 44.06507369 44.10295312 44.14730798 44.1902087…
87	panel1	x, latent_domain	[-1. -0.99799594 -0.99362032 -0.9876453 -0.9811047 -0.97512968 -0.97075406 -0.96875 -0.96674594 -0.96237032 -0.9563953 -0.9498547 -0.94387968 -0.93950406 -0.9375 -0.93549594 -0.93112032 -0.9251453 -0.9186047 -0.91262968 -0.90825406 -0.90625 -0.90424594 -0.89987032 -0.8938953 -0.8873547 -0.88137968 -0.87700406 -0.875 -0.87299594 -0.86862032 -0.8626453 -0.8561047 -0.85012968 -0.84575406 -0.84375 -0…
88	panel1	fr(x), Neuron 5, samp1	[53.27828633 53.26626255 53.17625772 53.06474846 52.96307858 52.86870968 52.81737951 52.79432238 52.77038046 52.72809906 52.67882705 52.63763522 52.60967702 52.5945792 52.5891762 52.5844811 52.57732239 52.57373848 52.57811394 52.5898962 52.60353277 52.61126483 52.61995431 52.64242612 52.68125234 52.73529653 52.79591834 52.84747762 52.87317742 52.90021004 52.96393871 53.06157838 53.18277257 53.306…
89	panel1	fr(x), Neuron 5, samp2	[52.12093912 52.11555767 52.07889547 52.03566716 52.00143851 51.97549222 51.96768014 51.96550303 51.96375477 51.96668831 51.98019847 52.00805927 52.04441199 52.07726406 52.09402803 52.11175735 52.15402028 52.21917137 52.30011526 52.38272263 52.44849181 52.48011791 52.51269288 52.58716788 52.69640279 52.82619342 52.95430777 53.05400866 53.1013471 53.14974195 53.25908798 53.41656359 53.59969999 53.…
