# Supplementary material for: The dynamics and geometry of choice in the premotor cortex
Source: Nature. 2025 Jun 25;645(8079):168–76. doi: 10.1038/s41586-025-09199-1 (PMC12408350; doi:10.1038/s41586-025-09199-1)
Supplement: Supplementary file 4 — Source Data Supplementary Figs 6–9. [file 41586_2025_9199_MOESM4_ESM.zip › Source_Data_Fig_SI_6.xlsx]

## Sheet: Fig. SI 6a
	panel	variable_name	data
0	panel1	Time bin, neuron 1, side Left, stim difficulty Easy	[-0.0625 -0.05220588 -0.04191176 -0.03161765 -0.02132353 -0.01102941 -0.00073529 0.00955882 0.01985294 0.03014706 0.04044118 0.05073529 0.06102941 0.07132353 0.08161765 0.09191176 0.10220588 0.1125 0.12279412 0.13308824 0.14338235 0.15367647 0.16397059 0.17426471 0.18455882 0.19485294 0.20514706 0.21544118 0.22573529 0.23602941 0.24632353 0.25661765 0.26691176 0.27720588 0.2875 0.29779412 0.30808…
1	panel1	PSTH, neuron 1, side Left, stim difficulty Easy	[ 5.46448087 5.75591985 5.46448087 5.90163934 6.4845173 6.63023679 6.77595628 7.2859745 6.92167577 7.72313297 7.9417122 7.86885246 7.50455373 7.14025501 7.35883424 6.92167577 6.26593807 5.75591985 5.31876138 5.53734062 4.88160291 4.73588342 4.95446266 4.95446266 4.88160291 4.80874317 4.29872495 4.80874317 5.0273224 5.46448087 5.97449909 6.99453552 8.01457195 8.45173042 9.18032787 9.61748634 10.53…
2	panel1	PSTH err, neuron 1, side Left, stim difficulty Easy	[0.69411381 0.64066333 0.65453562 0.65813529 0.72955761 0.71489752 0.70735049 0.74275168 0.71465268 0.76834666 0.81380859 0.80783705 0.79707801 0.7433405 0.75664119 0.72943765 0.66794529 0.62377773 0.55582866 0.55849854 0.56812943 0.6108789 0.63158455 0.64826683 0.59564865 0.61211907 0.58437726 0.63774291 0.60680681 0.56715313 0.60800731 0.63540609 0.66912328 0.6634762 0.70549246 0.70375387 0.802…
3	panel1	Time bin, neuron 1, side Left, stim difficulty Hard	[-0.0625 -0.05220588 -0.04191176 -0.03161765 -0.02132353 -0.01102941 -0.00073529 0.00955882 0.01985294 0.03014706 0.04044118 0.05073529 0.06102941 0.07132353 0.08161765 0.09191176 0.10220588 0.1125 0.12279412 0.13308824 0.14338235 0.15367647 0.16397059 0.17426471 0.18455882 0.19485294 0.20514706 0.21544118 0.22573529 0.23602941 0.24632353 0.25661765 0.26691176 0.27720588 0.2875 0.29779412 0.30808…
4	panel1	PSTH, neuron 1, side Left, stim difficulty Hard	[ 6.55367232 6.17702448 6.10169492 6.02636535 5.80037665 5.72504708 6.02636535 5.34839925 5.57438795 6.10169492 6.40301318 7.08097928 6.93032015 6.85499058 6.70433145 6.25235405 6.25235405 6.02636535 5.57438795 5.12241055 4.82109228 5.34839925 5.72504708 4.89642185 4.97175141 4.67043315 5.04708098 5.27306968 5.87570621 6.02636535 6.85499058 7.68361582 8.36158192 10.09416196 10.98484848 11.0476190…
5	panel1	PSTH err, neuron 1, side Left, stim difficulty Hard	[0.7255194 0.71671136 0.73215499 0.69991483 0.69853151 0.72994983 0.74723637 0.71873286 0.71292255 0.73990844 0.73312315 0.74814193 0.73312315 0.72543052 0.70157122 0.69269139 0.70088153 0.68341322 0.68015018 0.64045236 0.59893358 0.66939936 0.68142889 0.5609053 0.56222582 0.56673809 0.59309124 0.6424127 0.64820843 0.64030132 0.65078975 0.68081351 0.70619757 0.80144847 0.80953828 0.81172629 0.867…
6	panel1	Time bin, neuron 1, side Right, stim difficulty Easy	[-0.0625 -0.05220588 -0.04191176 -0.03161765 -0.02132353 -0.01102941 -0.00073529 0.00955882 0.01985294 0.03014706 0.04044118 0.05073529 0.06102941 0.07132353 0.08161765 0.09191176 0.10220588 0.1125 0.12279412 0.13308824 0.14338235 0.15367647 0.16397059 0.17426471 0.18455882 0.19485294 0.20514706 0.21544118 0.22573529 0.23602941 0.24632353 0.25661765 0.26691176 0.27720588 0.2875 0.29779412 0.30808…
7	panel1	PSTH, neuron 1, side Right, stim difficulty Easy	[6.3681592 6.46766169 5.77114428 5.47263682 5.97014925 5.17412935 5.27363184 5.67164179 5.87064677 6.26865672 6.06965174 5.97014925 5.5721393 5.67164179 5.17412935 5.27363184 4.87562189 4.7761194 4.67661692 4.87562189 4.67661692 4.67661692 5.17412935 5.37313433 5.5721393 4.87562189 4.87562189 5.27363184 5.27363184 5.97014925 5.37313433 5.17412935 5.87064677 6.66666667 6.76616915 6.16915423 5.9701…
8	panel1	PSTH err, neuron 1, side Right, stim difficulty Easy	[0.80790145 0.75714957 0.71252533 0.7092267 0.79358472 0.69066805 0.7204734 0.73903903 0.74084991 0.80757889 0.80665657 0.79358472 0.77747446 0.82814933 0.77247952 0.73418819 0.71383008 0.7393915 0.75083083 0.72767009 0.72377219 0.73742563 0.73271651 0.67914706 0.73798064 0.65555464 0.64015741 0.70649242 0.70649242 0.72802805 0.67914706 0.64588795 0.71341282 0.80831598 0.80826994 0.74280672 0.728…
9	panel1	Time bin, neuron 1, side Right, stim difficulty Hard	[-0.0625 -0.05220588 -0.04191176 -0.03161765 -0.02132353 -0.01102941 -0.00073529 0.00955882 0.01985294 0.03014706 0.04044118 0.05073529 0.06102941 0.07132353 0.08161765 0.09191176 0.10220588 0.1125 0.12279412 0.13308824 0.14338235 0.15367647 0.16397059 0.17426471 0.18455882 0.19485294 0.20514706 0.21544118 0.22573529 0.23602941 0.24632353 0.25661765 0.26691176 0.27720588 0.2875 0.29779412 0.30808…
10	panel1	PSTH, neuron 1, side Right, stim difficulty Hard	[6.13908873 6.33093525 6.04316547 5.65947242 6.33093525 6.42685851 7.00239808 6.81055156 7.00239808 7.29016787 7.48201439 7.57793765 7.48201439 6.90647482 6.42685851 6.04316547 5.56354916 4.98800959 4.70023981 4.79616307 4.2206235 5.08393285 4.89208633 4.89208633 5.08393285 5.56354916 5.08393285 5.27577938 4.98800959 4.89208633 4.70023981 5.08393285 4.41247002 4.79616307 5.27577938 5.27577938 5.5…
11	panel1	PSTH err, neuron 1, side Right, stim difficulty Hard	[0.77335806 0.80925307 0.81940598 0.76990169 0.7977184 0.78626891 0.7977184 0.76250489 0.78601447 0.8634638 0.92454575 0.96318651 0.97337779 0.93686784 0.89642499 0.8846703 0.81573607 0.74909562 0.67886944 0.7332628 0.68122255 0.79847029 0.75978932 0.69613241 0.67245509 0.70611774 0.62975246 0.67552184 0.67076737 0.66897574 0.62186826 0.64430122 0.5677246 0.63868855 0.71549804 0.72833601 0.719123…
12	panel1	Time bin, neuron 2, side Left, stim difficulty Easy	[-0.0625 -0.05220588 -0.04191176 -0.03161765 -0.02132353 -0.01102941 -0.00073529 0.00955882 0.01985294 0.03014706 0.04044118 0.05073529 0.06102941 0.07132353 0.08161765 0.09191176 0.10220588 0.1125 0.12279412 0.13308824 0.14338235 0.15367647 0.16397059 0.17426471 0.18455882 0.19485294 0.20514706 0.21544118 0.22573529 0.23602941 0.24632353 0.25661765 0.26691176 0.27720588 0.2875 0.29779412 0.30808…
13	panel1	PSTH, neuron 2, side Left, stim difficulty Easy	[ 4.73588342 5.10018215 5.53734062 6.12021858 6.55737705 7.2859745 7.2859745 7.21311475 7.06739526 6.84881603 6.55737705 6.33879781 6.04735883 6.04735883 5.8287796 5.97449909 6.63023679 6.33879781 6.33879781 6.63023679 7.72313297 8.16029144 9.18032787 10.41894353 11.87613843 12.53187614 13.84335155 14.64480874 15.30054645 15.88342441 16.53916211 16.10200364 16.97632058 17.55919854 17.12204007 17.…
14	panel1	PSTH err, neuron 2, side Left, stim difficulty Easy	[0.60207775 0.6420277 0.62181071 0.61752734 0.64415941 0.66702763 0.63421146 0.62611137 0.6094448 0.62727493 0.62736792 0.61837696 0.64257264 0.63421146 0.61572987 0.60800731 0.60135063 0.59191537 0.58282792 0.61884846 0.66400354 0.69099721 0.72046544 0.82417237 0.88825076 1.03924293 1.13825936 1.18309135 1.22473837 1.25761506 1.13987259 1.02832387 1.02371852 1.01659925 1.03121299 1.01133507 1.05…
15	panel1	Time bin, neuron 2, side Left, stim difficulty Hard	[-0.0625 -0.05220588 -0.04191176 -0.03161765 -0.02132353 -0.01102941 -0.00073529 0.00955882 0.01985294 0.03014706 0.04044118 0.05073529 0.06102941 0.07132353 0.08161765 0.09191176 0.10220588 0.1125 0.12279412 0.13308824 0.14338235 0.15367647 0.16397059 0.17426471 0.18455882 0.19485294 0.20514706 0.21544118 0.22573529 0.23602941 0.24632353 0.25661765 0.26691176 0.27720588 0.2875 0.29779412 0.30808…
16	panel1	PSTH, neuron 2, side Left, stim difficulty Hard	[ 5.80037665 6.25235405 6.85499058 6.77966102 6.62900188 6.32768362 6.55367232 6.32768362 5.80037665 5.19774011 5.19774011 5.19774011 5.42372881 5.72504708 5.49905838 5.87570621 6.10169492 6.32768362 6.93032015 7.15630885 7.83427495 8.36158192 8.81355932 9.79284369 10.16949153 10.39548023 11.07344633 11.6007533 11.6007533 12.58003766 13.55932203 13.4086629 14.9905838 16.27118644 17.1969697 17.980…
17	panel1	PSTH err, neuron 2, side Left, stim difficulty Hard	[0.59243854 0.59520759 0.60535894 0.58631158 0.6055187 0.58581646 0.6240317 0.604986 0.59243854 0.58565132 0.6048261 0.59531592 0.60769789 0.56211112 0.54940607 0.57346804 0.61340112 0.604986 0.66795284 0.6586199 0.67943876 0.67309786 0.74654569 0.81544671 0.8207278 0.8560315 0.89037045 0.8874688 0.90023775 0.94182501 0.97022132 0.89700864 0.94131137 0.94476448 0.98538114 0.96571293 1.00209596 1.…
18	panel1	Time bin, neuron 2, side Right, stim difficulty Easy	[-0.0625 -0.05220588 -0.04191176 -0.03161765 -0.02132353 -0.01102941 -0.00073529 0.00955882 0.01985294 0.03014706 0.04044118 0.05073529 0.06102941 0.07132353 0.08161765 0.09191176 0.10220588 0.1125 0.12279412 0.13308824 0.14338235 0.15367647 0.16397059 0.17426471 0.18455882 0.19485294 0.20514706 0.21544118 0.22573529 0.23602941 0.24632353 0.25661765 0.26691176 0.27720588 0.2875 0.29779412 0.30808…
19	panel1	PSTH, neuron 2, side Right, stim difficulty Easy	[ 5.77114428 5.37313433 5.07462687 5.5721393 5.67164179 5.77114428 6.06965174 5.77114428 5.87064677 5.77114428 5.87064677 5.87064677 5.77114428 5.87064677 5.87064677 5.97014925 6.56716418 6.56716418 6.66666667 7.36318408 7.26368159 8.25870647 9.55223881 10.54726368 11.04477612 11.44278607 12.73631841 13.93034826 15.42288557 15.2238806 14.72636816 17.01492537 18.4079602 18.70646766 19.80099502 20.…
20	panel1	PSTH err, neuron 2, side Right, stim difficulty Easy	[0.65413366 0.61760767 0.59582919 0.6204937 0.63759398 0.63870218 0.6717076 0.68395292 0.67015426 0.68395292 0.72726077 0.69929069 0.69838526 0.68487744 0.67015426 0.70008864 0.68829276 0.70263597 0.70268894 0.75493417 0.72869238 0.80886836 0.93277784 0.89414975 0.93185961 0.94911481 0.99741605 1.01722147 0.96683211 1.04896265 1.04051909 1.15088706 1.13696085 1.17429038 1.12762518 1.19490236 1.31…
21	panel1	Time bin, neuron 2, side Right, stim difficulty Hard	[-0.0625 -0.05220588 -0.04191176 -0.03161765 -0.02132353 -0.01102941 -0.00073529 0.00955882 0.01985294 0.03014706 0.04044118 0.05073529 0.06102941 0.07132353 0.08161765 0.09191176 0.10220588 0.1125 0.12279412 0.13308824 0.14338235 0.15367647 0.16397059 0.17426471 0.18455882 0.19485294 0.20514706 0.21544118 0.22573529 0.23602941 0.24632353 0.25661765 0.26691176 0.27720588 0.2875 0.29779412 0.30808…
22	panel1	PSTH, neuron 2, side Right, stim difficulty Hard	[ 6.52278177 6.7146283 6.81055156 6.7146283 6.61870504 6.23501199 6.04316547 5.17985612 5.17985612 5.56354916 5.56354916 5.94724221 6.13908873 6.33093525 7.48201439 7.48201439 7.29016787 7.29016787 7.67386091 7.86570743 8.05755396 9.11270983 9.40047962 9.88009592 11.31894484 12.75779376 13.33333333 14.19664269 15.25179856 16.21103118 17.17026379 18.89688249 18.99280576 19.66426859 20.23980815 21.…
23	panel1	PSTH err, neuron 2, side Right, stim difficulty Hard	[0.6990953 0.69919066 0.76250489 0.92713834 0.91708757 0.95596008 0.99324538 0.94825681 0.94825681 0.85998193 0.88127221 0.84116853 0.83112103 0.77413361 0.85148903 0.8181845 0.79646366 0.79646366 0.89254886 0.89082904 0.89917283 0.88270855 0.95742366 1.03092851 1.162549 1.18588691 1.18689852 1.09940913 1.15973529 1.05249853 1.09971232 1.17827215 1.24019325 1.22781992 1.33640572 1.41365116 1.4798…
24	panel1	Time bin, neuron 3, side Left, stim difficulty Easy	[-0.0625 -0.05220588 -0.04191176 -0.03161765 -0.02132353 -0.01102941 -0.00073529 0.00955882 0.01985294 0.03014706 0.04044118 0.05073529 0.06102941 0.07132353 0.08161765 0.09191176 0.10220588 0.1125 0.12279412 0.13308824 0.14338235 0.15367647 0.16397059 0.17426471 0.18455882 0.19485294 0.20514706 0.21544118 0.22573529 0.23602941 0.24632353 0.25661765 0.26691176 0.27720588 0.2875 0.29779412 0.30808…
25	panel1	PSTH, neuron 3, side Left, stim difficulty Easy	[ 3.42440801 3.5701275 3.42440801 3.64298725 3.93442623 3.71584699 3.5701275 3.78870674 3.86156648 4.29872495 4.08014572 3.71584699 4.00728597 4.15300546 4.66302368 4.80874317 5.0273224 6.55737705 7.79599271 9.03460838 10.41894353 12.38615665 13.26047359 14.42622951 14.79052823 15.81056466 16.75774135 17.92349727 18.06921676 19.01639344 21.12932605 23.82513661 24.99089253 27.03096539 29.21675774 …
26	panel1	PSTH err, neuron 3, side Left, stim difficulty Easy	[0.66532005 0.61941379 0.63241528 0.67886043 0.66986392 0.65667114 0.61941379 0.55267112 0.59196464 0.61116532 0.60627783 0.540774 0.60454341 0.60795934 0.60958836 0.65426819 0.6241517 0.74412486 0.75374446 0.77998865 0.82417237 0.94152443 0.94412311 0.99041084 0.94643733 0.99555129 1.05096472 1.10634453 1.10296476 1.09529551 1.1561838 1.2240237 1.20073524 1.25028793 1.27866052 1.29443978 1.36835…
27	panel1	Time bin, neuron 3, side Left, stim difficulty Hard	[-0.0625 -0.05220588 -0.04191176 -0.03161765 -0.02132353 -0.01102941 -0.00073529 0.00955882 0.01985294 0.03014706 0.04044118 0.05073529 0.06102941 0.07132353 0.08161765 0.09191176 0.10220588 0.1125 0.12279412 0.13308824 0.14338235 0.15367647 0.16397059 0.17426471 0.18455882 0.19485294 0.20514706 0.21544118 0.22573529 0.23602941 0.24632353 0.25661765 0.26691176 0.27720588 0.2875 0.29779412 0.30808…
28	panel1	PSTH, neuron 3, side Left, stim difficulty Hard	[ 3.31450094 3.38983051 3.61581921 3.46516008 3.38983051 3.91713748 4.06779661 3.91713748 3.99246704 4.06779661 3.91713748 3.99246704 3.31450094 3.08851224 3.69114878 3.99246704 4.21845574 4.89642185 5.57438795 6.93032015 8.21092279 9.79284369 11.29943503 12.7306968 14.61393597 16.49717514 17.17514124 18.07909605 19.35969868 21.09227872 22.07156309 23.20150659 24.70809793 27.4952919 30.75757576 3…
29	panel1	PSTH err, neuron 3, side Left, stim difficulty Hard	[0.66315694 0.67381598 0.69640508 0.66737335 0.63004771 0.69533942 0.69862382 0.65301536 0.66344859 0.60210129 0.56895248 0.60022416 0.51824084 0.52066153 0.60167274 0.60965778 0.61502839 0.62810011 0.66315694 0.74086647 0.7699327 0.77967011 0.8096933 0.8601271 0.86584329 0.94363763 0.93839544 1.00383409 1.12516825 1.15820949 1.17996892 1.22753789 1.33474671 1.35202694 1.46420852 1.57034578 1.553…
30	panel1	Time bin, neuron 3, side Right, stim difficulty Easy	[-0.0625 -0.05220588 -0.04191176 -0.03161765 -0.02132353 -0.01102941 -0.00073529 0.00955882 0.01985294 0.03014706 0.04044118 0.05073529 0.06102941 0.07132353 0.08161765 0.09191176 0.10220588 0.1125 0.12279412 0.13308824 0.14338235 0.15367647 0.16397059 0.17426471 0.18455882 0.19485294 0.20514706 0.21544118 0.22573529 0.23602941 0.24632353 0.25661765 0.26691176 0.27720588 0.2875 0.29779412 0.30808…
31	panel1	PSTH, neuron 3, side Right, stim difficulty Easy	[ 3.58208955 3.28358209 3.08457711 2.98507463 2.88557214 2.68656716 2.48756219 2.18905473 2.78606965 2.68656716 3.38308458 3.38308458 3.48258706 3.78109453 3.88059701 4.7761194 5.77114428 7.1641791 7.56218905 8.65671642 11.24378109 13.23383085 14.22885572 16.11940299 18.20895522 19.60199005 21.29353234 21.99004975 22.08955224 24.17910448 24.07960199 26.76616915 30.24875622 31.04477612 34.62686567…
32	panel1	PSTH err, neuron 3, side Right, stim difficulty Easy	[0.69432298 0.62270922 0.5634659 0.55862293 0.55360315 0.59557927 0.63431644 0.51305538 0.56629922 0.56108281 0.71586075 0.67275961 0.63054982 0.68634323 0.65985563 0.7393915 0.8045775 0.8894753 0.93102044 1.00132669 1.0927576 1.16042051 1.18341521 1.30279337 1.24377361 1.38888717 1.43431886 1.42131073 1.35555108 1.41364324 1.28275452 1.48473628 1.53538904 1.60285111 1.75917311 1.65874633 1.73516…
33	panel1	Time bin, neuron 3, side Right, stim difficulty Hard	[-0.0625 -0.05220588 -0.04191176 -0.03161765 -0.02132353 -0.01102941 -0.00073529 0.00955882 0.01985294 0.03014706 0.04044118 0.05073529 0.06102941 0.07132353 0.08161765 0.09191176 0.10220588 0.1125 0.12279412 0.13308824 0.14338235 0.15367647 0.16397059 0.17426471 0.18455882 0.19485294 0.20514706 0.21544118 0.22573529 0.23602941 0.24632353 0.25661765 0.26691176 0.27720588 0.2875 0.29779412 0.30808…
34	panel1	PSTH, neuron 3, side Right, stim difficulty Hard	[ 3.35731415 3.06954436 2.9736211 2.78177458 2.87769784 3.26139089 3.35731415 3.45323741 3.54916067 4.02877698 3.93285372 4.89208633 4.98800959 4.98800959 5.4676259 7.09832134 7.09832134 7.67386091 8.63309353 9.6882494 10.35971223 12.27817746 12.08633094 14.19664269 15.44364508 16.69064748 18.03357314 19.56834532 21.48681055 23.117506 24.8441247 26.0911271 27.24220624 30.02398082 33.2853717 33.38…
35	panel1	PSTH err, neuron 3, side Right, stim difficulty Hard	[0.74686709 0.61366554 0.65354856 0.56913219 0.55741333 0.65068569 0.63994006 0.65771813 0.70185571 0.70289993 0.67324785 0.77189099 0.78533555 0.79704945 0.81475463 0.9462155 0.93636952 0.90287284 0.92201818 0.91132586 0.91373707 0.99176744 0.94219039 1.02072395 1.11655976 1.16398195 1.23183188 1.33605643 1.32357176 1.38559208 1.45493161 1.50299001 1.50299001 1.6624025 1.69705573 1.71336098 1.64…
36	panel1	Time bin, neuron 4, side Left, stim difficulty Easy	[-0.0625 -0.05220588 -0.04191176 -0.03161765 -0.02132353 -0.01102941 -0.00073529 0.00955882 0.01985294 0.03014706 0.04044118 0.05073529 0.06102941 0.07132353 0.08161765 0.09191176 0.10220588 0.1125 0.12279412 0.13308824 0.14338235 0.15367647 0.16397059 0.17426471 0.18455882 0.19485294 0.20514706 0.21544118 0.22573529 0.23602941 0.24632353 0.25661765 0.26691176 0.27720588 0.2875 0.29779412 0.30808…
37	panel1	PSTH, neuron 4, side Left, stim difficulty Easy	[10.27322404 9.83606557 9.47176685 10.05464481 10.2003643 9.90892532 10.05464481 10.78324226 10.78324226 10.92896175 11.00182149 10.63752277 11.07468124 10.92896175 10.56466302 10.12750455 10.56466302 10.41894353 9.98178506 8.81602914 8.01457195 7.06739526 7.43169399 6.33879781 5.90163934 5.97449909 6.26593807 6.63023679 7.2859745 7.72313297 8.37887067 9.47176685 10.56466302 11.43897996 13.114754…
38	panel1	PSTH err, neuron 4, side Left, stim difficulty Easy	[0.90770725 0.8626293 0.82544544 0.80675315 0.82300365 0.80342004 0.83279789 0.8715436 0.88370758 0.92138941 0.89002221 0.90522959 0.90590599 0.88594916 0.88311327 0.86882856 0.89512004 0.90445595 0.8596147 0.8168137 0.7588353 0.76480806 0.83027234 0.81237368 0.88020198 0.79784611 0.89355458 0.92341319 0.93377871 0.97638153 1.02474372 1.08278784 1.1367978 1.20560797 1.31700164 1.20449456 1.246462…
39	panel1	Time bin, neuron 4, side Left, stim difficulty Hard	[-0.0625 -0.05220588 -0.04191176 -0.03161765 -0.02132353 -0.01102941 -0.00073529 0.00955882 0.01985294 0.03014706 0.04044118 0.05073529 0.06102941 0.07132353 0.08161765 0.09191176 0.10220588 0.1125 0.12279412 0.13308824 0.14338235 0.15367647 0.16397059 0.17426471 0.18455882 0.19485294 0.20514706 0.21544118 0.22573529 0.23602941 0.24632353 0.25661765 0.26691176 0.27720588 0.2875 0.29779412 0.30808…
40	panel1	PSTH, neuron 4, side Left, stim difficulty Hard	[10.54613936 9.86817326 9.64218456 9.34086629 8.43691149 8.21092279 8.43691149 8.73822976 9.26553672 9.03954802 10.09416196 10.09416196 10.47080979 10.84745763 11.22410546 11.6007533 11.97740113 11.22410546 11.14877589 9.79284369 9.19020716 7.90960452 7.45762712 7.38229755 7.53295669 7.68361582 9.19020716 10.09416196 11.29943503 12.5047081 13.6346516 15.29190207 17.09981168 17.09981168 18.3333333…
41	panel1	PSTH err, neuron 4, side Left, stim difficulty Hard	[1.03927754 0.96164295 0.93574611 0.88463052 0.85176482 0.82017764 0.79636344 0.82053136 0.88590523 0.85682208 0.90195522 0.86974442 0.90602115 0.89654125 0.91768942 0.96745919 0.97380369 0.96615859 0.91979502 0.82932532 0.79197887 0.72738347 0.72311569 0.74684794 0.78325957 0.82484234 0.98470181 1.1167985 1.13787662 1.18561155 1.31694604 1.38097721 1.41303417 1.42509869 1.47563179 1.40000633 1.4…
42	panel1	Time bin, neuron 4, side Right, stim difficulty Easy	[-0.0625 -0.05220588 -0.04191176 -0.03161765 -0.02132353 -0.01102941 -0.00073529 0.00955882 0.01985294 0.03014706 0.04044118 0.05073529 0.06102941 0.07132353 0.08161765 0.09191176 0.10220588 0.1125 0.12279412 0.13308824 0.14338235 0.15367647 0.16397059 0.17426471 0.18455882 0.19485294 0.20514706 0.21544118 0.22573529 0.23602941 0.24632353 0.25661765 0.26691176 0.27720588 0.2875 0.29779412 0.30808…
43	panel1	PSTH, neuron 4, side Right, stim difficulty Easy	[11.54228856 11.14427861 11.54228856 10.74626866 11.24378109 10.64676617 10.04975124 10.84577114 10.74626866 10.64676617 10.84577114 10.94527363 11.04477612 11.74129353 12.53731343 12.039801 12.33830846 12.23880597 11.34328358 11.34328358 10.24875622 8.75621891 8.55721393 7.86069652 7.26368159 7.46268657 6.96517413 7.46268657 7.86069652 8.15920398 8.75621891 9.85074627 9.85074627 10.04975124 11.7…
44	panel1	PSTH err, neuron 4, side Right, stim difficulty Easy	[1.11924296 1.18338375 1.25375866 1.07084071 1.11980815 1.05490704 1.0704583 1.06795185 1.05204519 1.00651726 1.02018101 1.08355635 1.09887155 1.2397871 1.26145377 1.21396959 1.29936045 1.28718636 1.23545637 1.21099188 1.15540593 1.08588968 1.04180606 1.00088054 0.94345075 0.96328381 0.87886688 0.91003507 0.89568863 0.91440094 1.01956059 1.10252365 1.09343862 1.10710544 1.27156343 1.31948562 1.25…
45	panel1	Time bin, neuron 4, side Right, stim difficulty Hard	[-0.0625 -0.05220588 -0.04191176 -0.03161765 -0.02132353 -0.01102941 -0.00073529 0.00955882 0.01985294 0.03014706 0.04044118 0.05073529 0.06102941 0.07132353 0.08161765 0.09191176 0.10220588 0.1125 0.12279412 0.13308824 0.14338235 0.15367647 0.16397059 0.17426471 0.18455882 0.19485294 0.20514706 0.21544118 0.22573529 0.23602941 0.24632353 0.25661765 0.26691176 0.27720588 0.2875 0.29779412 0.30808…
46	panel1	PSTH, neuron 4, side Right, stim difficulty Hard	[10.9352518 10.64748201 10.55155875 10.16786571 10.26378897 10.16786571 10.45563549 10.83932854 10.16786571 10.64748201 12.08633094 12.56594724 12.1822542 11.89448441 12.1822542 12.47002398 11.99040767 10.45563549 9.30455635 8.63309353 8.34532374 7.1942446 6.33093525 6.90647482 7.38609113 7.57793765 7.9616307 7.9616307 7.57793765 8.24940048 8.441247 8.63309353 9.01678657 9.30455635 9.20863309 9.4…
47	panel1	PSTH err, neuron 4, side Right, stim difficulty Hard	[1.09977295 1.00213381 0.90795409 0.94895969 0.92656284 0.98725279 1.00750864 1.14369904 1.10255827 1.14864372 1.2691031 1.23112802 1.23647808 1.13656438 1.1906564 1.12441457 1.11685829 1.05249853 0.9689839 0.87030917 0.92613097 0.81989406 0.80925307 0.90670483 1.00206727 0.96318651 1.01627233 1.05211836 0.9727611 1.06678208 1.04703624 1.07083699 1.02078927 1.01568169 1.00830248 1.03904568 1.1146…
48	panel1	Time bin, neuron 5, side Left, stim difficulty Easy	[-0.0625 -0.05220588 -0.04191176 -0.03161765 -0.02132353 -0.01102941 -0.00073529 0.00955882 0.01985294 0.03014706 0.04044118 0.05073529 0.06102941 0.07132353 0.08161765 0.09191176 0.10220588 0.1125 0.12279412 0.13308824 0.14338235 0.15367647 0.16397059 0.17426471 0.18455882 0.19485294 0.20514706 0.21544118 0.22573529 0.23602941 0.24632353 0.25661765 0.26691176 0.27720588 0.2875 0.29779412 0.30808…
49	panel1	PSTH, neuron 5, side Left, stim difficulty Easy	[18.87067395 19.89071038 20.25500911 20.47358834 22.00364299 21.56648452 21.93078324 23.24225865 24.55373406 25.28233151 24.84517304 23.67941712 24.7723133 27.54098361 30.09107468 32.78688525 35.70127505 41.53005464 47.65027322 54.28051002 60.03642987 66.73952641 69.50819672 75.77413479 78.61566485 80.29143898 83.06010929 84.44444444 83.42440801 86.04735883 86.70309654 87.2859745 88.88888889 89.9…
50	panel1	PSTH err, neuron 5, side Left, stim difficulty Easy	[1.50870739 1.54937715 1.58672856 1.53862815 1.66219498 1.54504122 1.60716679 1.76998778 1.82269421 1.8555239 1.85919862 1.73478439 1.78107644 1.8209491 1.90085524 1.96235871 1.92741528 2.09795695 2.16082945 2.15999239 2.17191025 2.14127624 2.12839222 2.15199692 2.15622157 2.1021792 2.06173287 2.14086755 2.1709028 2.24871241 2.33990363 2.1763375 2.27855499 2.29462758 2.20505666 2.13751335 2.02296…
51	panel1	Time bin, neuron 5, side Left, stim difficulty Hard	[-0.0625 -0.05220588 -0.04191176 -0.03161765 -0.02132353 -0.01102941 -0.00073529 0.00955882 0.01985294 0.03014706 0.04044118 0.05073529 0.06102941 0.07132353 0.08161765 0.09191176 0.10220588 0.1125 0.12279412 0.13308824 0.14338235 0.15367647 0.16397059 0.17426471 0.18455882 0.19485294 0.20514706 0.21544118 0.22573529 0.23602941 0.24632353 0.25661765 0.26691176 0.27720588 0.2875 0.29779412 0.30808…
52	panel1	PSTH, neuron 5, side Left, stim difficulty Hard	[18.53107345 18.83239171 19.58568738 20.03766478 20.18832392 19.81167608 19.35969868 18.98305085 19.51035782 21.01694915 21.16760829 22.07156309 22.37288136 24.33145009 28.02259887 31.48775895 33.89830508 40.52730697 45.57438795 51.75141243 59.58568738 66.21468927 71.03578154 76.15819209 78.4180791 83.31450094 86.93032015 87.30696798 88.58757062 88.43691149 91.6007533 91.14877589 92.2787194 93.78…
53	panel1	PSTH err, neuron 5, side Left, stim difficulty Hard	[1.55938158 1.51255028 1.58114622 1.54494496 1.59933268 1.53747661 1.45671596 1.45941371 1.48421145 1.42778843 1.47046219 1.58816566 1.58216546 1.647416 1.7129667 1.79223718 1.85032006 2.01110193 1.97435789 2.09693264 2.31127724 2.24834409 2.34183443 2.28673489 2.31427449 2.25754601 2.37472855 2.13380223 2.23150297 2.16998606 2.17114467 2.19238042 2.16440712 2.23561698 2.42066836 2.37605802 2.412…
54	panel1	Time bin, neuron 5, side Right, stim difficulty Easy	[-0.0625 -0.05220588 -0.04191176 -0.03161765 -0.02132353 -0.01102941 -0.00073529 0.00955882 0.01985294 0.03014706 0.04044118 0.05073529 0.06102941 0.07132353 0.08161765 0.09191176 0.10220588 0.1125 0.12279412 0.13308824 0.14338235 0.15367647 0.16397059 0.17426471 0.18455882 0.19485294 0.20514706 0.21544118 0.22573529 0.23602941 0.24632353 0.25661765 0.26691176 0.27720588 0.2875 0.29779412 0.30808…
55	panel1	PSTH, neuron 5, side Right, stim difficulty Easy	[19.70149254 20.7960199 20.99502488 21.09452736 21.49253731 22.58706468 22.78606965 24.67661692 25.07462687 26.16915423 26.56716418 26.66666667 27.56218905 29.15422886 30.54726368 35.2238806 37.51243781 42.88557214 48.45771144 55.02487562 60.7960199 68.55721393 72.63681592 78.50746269 82.98507463 85.5721393 86.56716418 87.56218905 90.34825871 89.65174129 90.94527363 91.24378109 93.23383085 92.338…
56	panel1	PSTH err, neuron 5, side Right, stim difficulty Easy	[1.66954925 1.75003019 1.83280696 1.9018341 2.02189019 2.08655754 1.94604013 2.00999988 1.99274123 1.99954716 1.99999386 1.94180859 2.07202213 2.02316001 2.01652608 2.07300989 2.12417849 2.22596349 2.31462613 2.43591314 2.47688578 2.5390988 2.43650899 2.38308251 2.38300441 2.30926504 2.22768511 2.27509994 2.27156341 2.41109416 2.51421771 2.47423956 2.51677753 2.63727817 2.88432067 3.01239385 3.03…
57	panel1	Time bin, neuron 5, side Right, stim difficulty Hard	[-0.0625 -0.05220588 -0.04191176 -0.03161765 -0.02132353 -0.01102941 -0.00073529 0.00955882 0.01985294 0.03014706 0.04044118 0.05073529 0.06102941 0.07132353 0.08161765 0.09191176 0.10220588 0.1125 0.12279412 0.13308824 0.14338235 0.15367647 0.16397059 0.17426471 0.18455882 0.19485294 0.20514706 0.21544118 0.22573529 0.23602941 0.24632353 0.25661765 0.26691176 0.27720588 0.2875 0.29779412 0.30808…
58	panel1	PSTH, neuron 5, side Right, stim difficulty Hard	[16.78657074 16.30695444 17.07434053 17.6498801 18.22541966 18.32134293 19.85611511 19.47242206 20.14388489 22.44604317 22.06235012 22.3501199 24.65227818 26.18705036 28.96882494 32.51798561 34.5323741 41.43884892 47.29016787 53.42925659 60.43165468 65.80335731 71.558753 77.31414868 80.76738609 83.26139089 84.60431655 85.75539568 88.15347722 87.38609113 86.61870504 84.60431655 84.50839329 84.1247…
59	panel1	PSTH err, neuron 5, side Right, stim difficulty Hard	[1.71856771 1.6787663 1.7489872 1.68522777 1.80692687 1.79730722 1.84862267 1.70192061 1.66948655 1.78053502 1.7788491 1.84284278 1.83122826 1.81340967 2.03732844 2.09203372 2.06841118 2.15133444 2.25454416 2.2923481 2.46685521 2.43245103 2.49614264 2.51845393 2.44598183 2.44246284 2.46087462 2.40116578 2.36797562 2.25844456 2.23866616 2.32930965 2.35637454 2.5209149 2.54287776 2.70447984 2.77178…
60	panel1	Time bin, neuron 6, side Left, stim difficulty Easy	[-0.0625 -0.05220588 -0.04191176 -0.03161765 -0.02132353 -0.01102941 -0.00073529 0.00955882 0.01985294 0.03014706 0.04044118 0.05073529 0.06102941 0.07132353 0.08161765 0.09191176 0.10220588 0.1125 0.12279412 0.13308824 0.14338235 0.15367647 0.16397059 0.17426471 0.18455882 0.19485294 0.20514706 0.21544118 0.22573529 0.23602941 0.24632353 0.25661765 0.26691176 0.27720588 0.2875 0.29779412 0.30808…
61	panel1	PSTH, neuron 6, side Left, stim difficulty Easy	[27.61384335 28.41530055 28.63387978 27.17668488 26.81238616 27.6867031 27.10382514 25.79234973 25.13661202 25.35519126 26.08378871 25.79234973 25.20947177 25.06375228 25.71948998 24.84517304 23.82513661 23.09653916 22.44080146 22.36794171 21.63934426 20.25500911 19.67213115 19.89071038 19.89071038 19.08925319 19.45355191 20.54644809 20.91074681 20.91074681 21.27504554 22.07650273 22.73224044 24.…
62	panel1	PSTH err, neuron 6, side Left, stim difficulty Easy	[1.26980189 1.26300746 1.15289954 1.1429391 1.11754531 1.14805716 1.13137104 1.1346919 1.10460312 1.17403334 1.2261189 1.18530812 1.24804635 1.19459807 1.23138867 1.20843529 1.24563683 1.22661836 1.22604753 1.15049358 1.14818419 1.09268265 1.00610132 1.08300332 1.06310607 1.02517059 1.10182704 1.13051994 1.17099844 1.21132825 1.19620847 1.19896064 1.15532575 1.22626162 1.14988496 1.19628162 1.289…
63	panel1	Time bin, neuron 6, side Left, stim difficulty Hard	[-0.0625 -0.05220588 -0.04191176 -0.03161765 -0.02132353 -0.01102941 -0.00073529 0.00955882 0.01985294 0.03014706 0.04044118 0.05073529 0.06102941 0.07132353 0.08161765 0.09191176 0.10220588 0.1125 0.12279412 0.13308824 0.14338235 0.15367647 0.16397059 0.17426471 0.18455882 0.19485294 0.20514706 0.21544118 0.22573529 0.23602941 0.24632353 0.25661765 0.26691176 0.27720588 0.2875 0.29779412 0.30808…
64	panel1	PSTH, neuron 6, side Left, stim difficulty Hard	[29.75517891 29.75517891 29.00188324 28.47457627 29.15254237 30.58380414 30.05649718 29.60451977 28.32391714 28.77589454 28.70056497 28.70056497 27.2693032 25.83804143 25.98870056 26.1393597 26.06403013 25.4613936 25.08474576 25.2354049 24.48210923 22.67419962 22.67419962 20.94161959 20.03766478 19.73634652 19.28436911 18.90772128 19.88700565 19.35969868 20.71563089 21.31826742 21.84557439 23.427…
65	panel1	PSTH err, neuron 6, side Left, stim difficulty Hard	[1.25843119 1.24015917 1.16437303 1.24301567 1.26147635 1.23836401 1.2943261 1.31802282 1.3112047 1.28105574 1.27951957 1.30600603 1.2587386 1.14146949 1.13702625 1.13747986 1.1144576 1.19576588 1.15190102 1.11272042 1.11089346 1.08195774 1.09245581 0.98891658 0.93822363 0.90077481 0.92441045 0.91610704 0.96812548 0.89970037 0.94274885 1.09086094 1.19171453 1.15201297 1.15309472 1.12277187 1.2293…
66	panel1	Time bin, neuron 6, side Right, stim difficulty Easy	[-0.0625 -0.05220588 -0.04191176 -0.03161765 -0.02132353 -0.01102941 -0.00073529 0.00955882 0.01985294 0.03014706 0.04044118 0.05073529 0.06102941 0.07132353 0.08161765 0.09191176 0.10220588 0.1125 0.12279412 0.13308824 0.14338235 0.15367647 0.16397059 0.17426471 0.18455882 0.19485294 0.20514706 0.21544118 0.22573529 0.23602941 0.24632353 0.25661765 0.26691176 0.27720588 0.2875 0.29779412 0.30808…
67	panel1	PSTH, neuron 6, side Right, stim difficulty Easy	[28.35820896 28.05970149 27.86069652 28.25870647 28.85572139 29.05472637 28.65671642 27.76119403 28.05970149 27.46268657 27.26368159 26.66666667 26.3681592 25.27363184 26.06965174 25.5721393 25.87064677 25.87064677 24.7761194 24.07960199 22.48756219 22.98507463 22.08955224 22.18905473 20.69651741 19.70149254 20.09950249 21.39303483 20.49751244 20.89552239 20.99502488 22.3880597 24.67661692 25.771…
68	panel1	PSTH err, neuron 6, side Right, stim difficulty Easy	[1.27451644 1.27331852 1.28263845 1.34773042 1.26487187 1.24625497 1.29844347 1.35513914 1.48991653 1.37496226 1.41150892 1.36212508 1.41574806 1.44918909 1.44641257 1.36248026 1.41782349 1.41077038 1.39935296 1.33608075 1.32061348 1.32794926 1.25624992 1.20634184 1.07167459 1.06372634 0.99622118 1.01872058 1.06316633 1.08903858 1.17647541 1.23620932 1.23545637 1.30373584 1.39583753 1.41553771 1.…
69	panel1	Time bin, neuron 6, side Right, stim difficulty Hard	[-0.0625 -0.05220588 -0.04191176 -0.03161765 -0.02132353 -0.01102941 -0.00073529 0.00955882 0.01985294 0.03014706 0.04044118 0.05073529 0.06102941 0.07132353 0.08161765 0.09191176 0.10220588 0.1125 0.12279412 0.13308824 0.14338235 0.15367647 0.16397059 0.17426471 0.18455882 0.19485294 0.20514706 0.21544118 0.22573529 0.23602941 0.24632353 0.25661765 0.26691176 0.27720588 0.2875 0.29779412 0.30808…
70	panel1	PSTH, neuron 6, side Right, stim difficulty Hard	[29.0647482 29.16067146 29.54436451 29.83213429 28.58513189 28.10551559 27.72182254 27.24220624 26.18705036 25.61151079 25.41966427 25.70743405 25.80335731 25.70743405 24.07673861 23.50119904 23.50119904 22.06235012 20.91127098 21.10311751 20.33573141 19.56834532 19.76019185 20.04796163 19.85611511 20.43165468 18.80095923 18.70503597 20.04796163 21.39088729 22.25419664 22.82973621 23.117506 25.99…
71	panel1	PSTH err, neuron 6, side Right, stim difficulty Hard	[1.37670937 1.33790164 1.33924654 1.25212489 1.3584753 1.31076474 1.36869487 1.43355646 1.35059944 1.33440855 1.31218827 1.35217828 1.31442212 1.28901631 1.20147114 1.17577965 1.29577472 1.11201212 1.01015233 1.06246069 1.07487661 0.98461534 1.10901008 1.06659455 1.05780655 1.08321845 1.04410283 0.98853516 0.9946541 1.03344778 1.07537275 1.29335401 1.26678932 1.35685464 1.40100132 1.56607974 1.75…
72	panel1	Time bin, neuron 7, side Left, stim difficulty Easy	[-0.0625 -0.05220588 -0.04191176 -0.03161765 -0.02132353 -0.01102941 -0.00073529 0.00955882 0.01985294 0.03014706 0.04044118 0.05073529 0.06102941 0.07132353 0.08161765 0.09191176 0.10220588 0.1125 0.12279412 0.13308824 0.14338235 0.15367647 0.16397059 0.17426471 0.18455882 0.19485294 0.20514706 0.21544118 0.22573529 0.23602941 0.24632353 0.25661765 0.26691176 0.27720588 0.2875 0.29779412 0.30808…
73	panel1	PSTH, neuron 7, side Left, stim difficulty Easy	[ 9.36329588 10.03745318 9.88764045 9.43820225 9.66292135 9.43820225 9.43820225 8.98876404 8.53932584 8.53932584 8.61423221 7.86516854 8.01498127 8.23970037 8.46441948 8.46441948 8.53932584 8.76404494 8.91385768 8.98876404 9.06367041 9.06367041 9.13857678 9.58801498 8.61423221 8.61423221 8.46441948 8.98876404 9.13857678 8.91385768 8.76404494 8.46441948 8.68913858 8.46441948 8.83895131 8.23970037 …
74	panel1	PSTH err, neuron 7, side Left, stim difficulty Easy	[0.93586819 1.03848268 1.03026932 1.01564252 1.05569388 0.99317089 0.9988362 1.00528976 0.92912013 0.87919372 0.90983049 0.84004865 0.89727034 0.92618128 0.94201284 0.94798393 0.93517354 0.94449979 0.9182926 0.8922927 0.90374764 0.89748229 0.89633361 0.91986196 0.8782738 0.8455402 0.84741269 0.87955421 0.90260693 0.87422194 0.85017641 0.85404543 0.9089067 0.86715872 0.87529099 0.89520116 0.951930…
75	panel1	Time bin, neuron 7, side Left, stim difficulty Hard	[-0.0625 -0.05220588 -0.04191176 -0.03161765 -0.02132353 -0.01102941 -0.00073529 0.00955882 0.01985294 0.03014706 0.04044118 0.05073529 0.06102941 0.07132353 0.08161765 0.09191176 0.10220588 0.1125 0.12279412 0.13308824 0.14338235 0.15367647 0.16397059 0.17426471 0.18455882 0.19485294 0.20514706 0.21544118 0.22573529 0.23602941 0.24632353 0.25661765 0.26691176 0.27720588 0.2875 0.29779412 0.30808…
76	panel1	PSTH, neuron 7, side Left, stim difficulty Hard	[8.07843137 8. 8.07843137 7.60784314 7.45098039 8.31372549 8.62745098 8.31372549 9.09803922 8.94117647 9.80392157 9.88235294 9.64705882 9.25490196 9.17647059 9.49019608 9.64705882 8.94117647 9.01960784 9.49019608 8.78431373 9.01960784 9.17647059 8.39215686 8. 8.31372549 7.92156863 8.07843137 8.07843137 7.76470588 8.54901961 8. 8. 7.76470588 7.73175542 7.53968254 7.53968254 7.53968254 7.06827309 7…
77	panel1	PSTH err, neuron 7, side Left, stim difficulty Hard	[0.90580154 0.92005539 0.89894419 0.86046382 0.83956672 0.88266099 0.94009297 0.85415888 0.94672918 0.94903322 1.01071564 1.02748481 1.00739696 1.0015083 1.02707734 1.02224618 1.04951367 1.01213717 0.95440676 0.99151826 0.90449459 0.91467902 0.9964984 0.94281869 0.89274794 0.95018315 0.87239485 0.92606895 0.89894419 0.84483945 0.88687783 0.88578955 0.87170614 0.9015319 0.8638277 0.87663747 0.8838…
78	panel1	Time bin, neuron 7, side Right, stim difficulty Easy	[-0.0625 -0.05220588 -0.04191176 -0.03161765 -0.02132353 -0.01102941 -0.00073529 0.00955882 0.01985294 0.03014706 0.04044118 0.05073529 0.06102941 0.07132353 0.08161765 0.09191176 0.10220588 0.1125 0.12279412 0.13308824 0.14338235 0.15367647 0.16397059 0.17426471 0.18455882 0.19485294 0.20514706 0.21544118 0.22573529 0.23602941 0.24632353 0.25661765 0.26691176 0.27720588 0.2875 0.29779412 0.30808…
79	panel1	PSTH, neuron 7, side Right, stim difficulty Easy	[ 8.22055138 8.32080201 8.32080201 8.32080201 8.12030075 7.61904762 7.21804511 7.81954887 7.71929825 6.91729323 6.91729323 7.31829574 7.81954887 7.51879699 7.61904762 7.31829574 8.42105263 8.92230576 8.32080201 8.32080201 8.12030075 8.32080201 8.52130326 8.02005013 7.9197995 7.51879699 7.9197995 8.52130326 8.52130326 9.12280702 9.22305764 9.22305764 9.32330827 10.42606516 9.4235589 9.92481203 10.…
80	panel1	PSTH err, neuron 7, side Right, stim difficulty Easy	[1.09978403 1.1078543 1.05158226 1.1078543 1.03442761 0.95768252 0.90579292 0.97696639 0.95688717 0.87265696 0.9179002 0.91640592 0.98727705 0.94777299 1.00916751 0.99074133 1.12483678 1.1180475 1.01233129 1.03214337 0.97392226 0.98186388 1.04904509 1.01571012 1.08416566 1.04919024 1.09346597 1.06817644 1.05865398 1.132863 1.13118154 1.09478814 1.12943017 1.25152171 1.16297536 1.2378194 1.2595869…
81	panel1	Time bin, neuron 7, side Right, stim difficulty Hard	[-0.0625 -0.05220588 -0.04191176 -0.03161765 -0.02132353 -0.01102941 -0.00073529 0.00955882 0.01985294 0.03014706 0.04044118 0.05073529 0.06102941 0.07132353 0.08161765 0.09191176 0.10220588 0.1125 0.12279412 0.13308824 0.14338235 0.15367647 0.16397059 0.17426471 0.18455882 0.19485294 0.20514706 0.21544118 0.22573529 0.23602941 0.24632353 0.25661765 0.26691176 0.27720588 0.2875 0.29779412 0.30808…
82	panel1	PSTH, neuron 7, side Right, stim difficulty Hard	[ 8.19753086 8.59259259 8.09876543 8.2962963 7.90123457 7.90123457 7.7037037 8.39506173 8. 8. 8.39506173 8.19753086 7.80246914 8. 7.20987654 7.30864198 7.20987654 7.7037037 7.50617284 7.60493827 7.60493827 7.7037037 7.30864198 7.50617284 6.81481481 7.20987654 7.40740741 7.7037037 7.60493827 8.39506173 9.28395062 9.67901235 9.77777778 9.87654321 10.66666667 10.86419753 10.7654321 10.96296296 10.96…
83	panel1	PSTH err, neuron 7, side Right, stim difficulty Hard	[1.00105157 1.02512307 1.01190065 0.99001009 1.00410113 1.0234885 0.96589255 0.97876969 0.94254842 0.96317555 1.01814015 0.97115386 0.94447726 0.97332521 0.89509127 0.92697318 0.88404388 0.99594822 0.95711015 0.93564945 0.92508653 0.92429929 0.88354968 0.92579448 0.86270634 0.91678679 0.91575397 0.95566397 0.92508653 1.01814015 1.10633866 1.15972908 1.17463519 1.26147209 1.33591054 1.40325372 1.3…

## Sheet: Fig. SI 6b
	panel	variable_name	data
84	Bottom	x, latent_domain	[-1. -0.99799594 -0.99362032 -0.9876453 -0.9811047 -0.97512968 -0.97075406 -0.96875 -0.96674594 -0.96237032 -0.9563953 -0.9498547 -0.94387968 -0.93950406 -0.9375 -0.93549594 -0.93112032 -0.9251453 -0.9186047 -0.91262968 -0.90825406 -0.90625 -0.90424594 -0.89987032 -0.8938953 -0.8873547 -0.88137968 -0.87700406 -0.875 -0.87299594 -0.86862032 -0.8626453 -0.8561047 -0.85012968 -0.84575406 -0.84375 -0…
85	Bottom	potential(x), cond 1	[-0.46956105 -0.46957172 -0.46964205 -0.46983007 -0.47003227 -0.47016227 -0.47016452 -0.47013454 -0.47008507 -0.46987994 -0.46937363 -0.46846075 -0.46725903 -0.46613117 -0.46554092 -0.46490346 -0.46333873 -0.46080753 -0.45748998 -0.45394181 -0.45102158 -0.449592 -0.44810424 -0.44465197 -0.43948391 -0.43322354 -0.42695444 -0.42203213 -0.41968477 -0.41727938 -0.4118271 -0.40394296 -0.39474194 -0.38…
86	Bottom	potential err, cond 1	[0.01492162 0.0149253 0.01495577 0.0150439 0.01518496 0.01534348 0.01546835 0.01552667 0.01558536 0.01571126 0.01587375 0.01602879 0.016142 0.01620373 0.01622543 0.01624282 0.01626479 0.0162577 0.01619795 0.01609404 0.01598734 0.01592975 0.01586668 0.01570983 0.01545334 0.01511693 0.01475944 0.01446773 0.01432578 0.01417865 0.01383958 0.01333769 0.01273799 0.0121454 0.01168498 0.01146677 0.011244…
87	Bottom	x, latent_domain	[-1. -0.99799594 -0.99362032 -0.9876453 -0.9811047 -0.97512968 -0.97075406 -0.96875 -0.96674594 -0.96237032 -0.9563953 -0.9498547 -0.94387968 -0.93950406 -0.9375 -0.93549594 -0.93112032 -0.9251453 -0.9186047 -0.91262968 -0.90825406 -0.90625 -0.90424594 -0.89987032 -0.8938953 -0.8873547 -0.88137968 -0.87700406 -0.875 -0.87299594 -0.86862032 -0.8626453 -0.8561047 -0.85012968 -0.84575406 -0.84375 -0…
88	Bottom	potential(x), cond 2	[-1.02232049e-01 -1.02240559e-01 -1.02303706e-01 -1.02471888e-01 -1.02686499e-01 -1.02865556e-01 -1.02947674e-01 -1.02967057e-01 -1.02974084e-01 -1.02930124e-01 -1.02724682e-01 -1.02265509e-01 -1.01600408e-01 -1.00946596e-01 -1.00597131e-01 -1.00215331e-01 -9.92637219e-02 -9.76927122e-02 -9.55943276e-02 -9.33161544e-02 -9.14217555e-02 -9.04891041e-02 -8.95152201e-02 -8.72440241e-02 -8.38185349e-0…
89	Bottom	potential err, cond 2	[3.83872545e-02 3.83878007e-02 3.83944505e-02 3.84116462e-02 3.84430183e-02 3.84757965e-02 3.85013780e-02 3.85125229e-02 3.85227106e-02 3.85429309e-02 3.85613268e-02 3.85663516e-02 3.85536051e-02 3.85327695e-02 3.85197291e-02 3.85043417e-02 3.84627513e-02 3.83872960e-02 3.82793774e-02 3.81572147e-02 3.80535038e-02 3.80020078e-02 3.79480130e-02 3.78215996e-02 3.76304911e-02 3.73978364e-02 3.716506…
90	Bottom	x, latent_domain	[-1. -0.99799594 -0.99362032 -0.9876453 -0.9811047 -0.97512968 -0.97075406 -0.96875 -0.96674594 -0.96237032 -0.9563953 -0.9498547 -0.94387968 -0.93950406 -0.9375 -0.93549594 -0.93112032 -0.9251453 -0.9186047 -0.91262968 -0.90825406 -0.90625 -0.90424594 -0.89987032 -0.8938953 -0.8873547 -0.88137968 -0.87700406 -0.875 -0.87299594 -0.86862032 -0.8626453 -0.8561047 -0.85012968 -0.84575406 -0.84375 -0…
91	Bottom	potential(x), cond 3	[-0.52145151 -0.5214595 -0.52150062 -0.52159742 -0.52160934 -0.52147531 -0.52121802 -0.52104985 -0.52085023 -0.52026967 -0.51914546 -0.51740928 -0.51531907 -0.51345692 -0.51250696 -0.51149536 -0.50906345 -0.50524008 -0.50037117 -0.49528876 -0.49117905 -0.48918723 -0.4871268 -0.48238967 -0.47539706 -0.46705854 -0.45882926 -0.45244092 -0.44941491 -0.44632694 -0.43937278 -0.4294189 -0.41793919 -0.40…
92	Bottom	potential err, cond 3	[4.69745778e-03 4.69446936e-03 4.67420308e-03 4.60237326e-03 4.48611444e-03 4.33804515e-03 4.21625429e-03 4.15604140e-03 4.09199322e-03 3.94852440e-03 3.73849439e-03 3.49764796e-03 3.26844385e-03 3.09739776e-03 3.01817047e-03 2.93813825e-03 2.76232630e-03 2.51860466e-03 2.24752025e-03 1.99525874e-03 1.80749730e-03 1.72053113e-03 1.63286290e-03 1.43906042e-03 1.16832798e-03 8.62872319e-04 5.744057…
93	Bottom	x, latent_domain	[-1. -0.99799594 -0.99362032 -0.9876453 -0.9811047 -0.97512968 -0.97075406 -0.96875 -0.96674594 -0.96237032 -0.9563953 -0.9498547 -0.94387968 -0.93950406 -0.9375 -0.93549594 -0.93112032 -0.9251453 -0.9186047 -0.91262968 -0.90825406 -0.90625 -0.90424594 -0.89987032 -0.8938953 -0.8873547 -0.88137968 -0.87700406 -0.875 -0.87299594 -0.86862032 -0.8626453 -0.8561047 -0.85012968 -0.84575406 -0.84375 -0…
94	Bottom	potential(x), cond 4	[ 0.60038017 0.60038098 0.60039953 0.60046284 0.6006316 0.60089333 0.60117434 0.60132991 0.60150217 0.60194899 0.60271905 0.60379769 0.60501411 0.60605508 0.60657572 0.60712425 0.6084226 0.6104231 0.6129242 0.61550067 0.61756758 0.6185656 0.61959602 0.62195915 0.62543812 0.62958115 0.63367156 0.63685155 0.63835985 0.63990061 0.64337698 0.64837093 0.65416037 0.65973943 0.66399802 0.66599667 0.6680…
95	Bottom	potential err, cond 4	[0.09934948 0.09934895 0.09934098 0.09932168 0.09928352 0.09924009 0.09920081 0.0991814 0.09916172 0.09911479 0.0990464 0.09896621 0.09889087 0.09883484 0.09880917 0.09878368 0.0987282 0.09865396 0.09857524 0.09850626 0.09845759 0.09843582 0.09841441 0.09836872 0.09830861 0.09824532 0.0981892 0.0981487 0.09813022 0.09811176 0.09807129 0.09801515 0.09795153 0.09789033 0.09784304 0.09782056 0.09779…
96	Top	x, latent_domain	[-1. -0.99799594 -0.99362032 -0.9876453 -0.9811047 -0.97512968 -0.97075406 -0.96875 -0.96674594 -0.96237032 -0.9563953 -0.9498547 -0.94387968 -0.93950406 -0.9375 -0.93549594 -0.93112032 -0.9251453 -0.9186047 -0.91262968 -0.90825406 -0.90625 -0.90424594 -0.89987032 -0.8938953 -0.8873547 -0.88137968 -0.87700406 -0.875 -0.87299594 -0.86862032 -0.8626453 -0.8561047 -0.85012968 -0.84575406 -0.84375 -0…
97	Top	p0(x)	[7.61821788e-36 1.98048886e-08 2.12655560e-07 7.11391508e-07 2.00028548e-06 2.63789042e-06 5.45419875e-06 2.61566322e-06 7.04188473e-06 6.05306610e-06 1.05842720e-05 1.17921684e-05 1.62283036e-05 1.83123250e-05 1.86687304e-05 2.11574775e-05 2.34364030e-05 2.81945323e-05 3.29108906e-05 3.81580686e-05 4.19719515e-05 4.36742199e-05 4.57572782e-05 4.99134285e-05 5.60971440e-05 6.31392972e-05 7.002085…
98	Top	p0 err	[3.25680300e-36 8.46662849e-09 9.09106670e-08 3.04121265e-07 8.55126089e-07 1.12770386e-06 2.33168282e-06 1.11820251e-06 3.01042425e-06 2.58770433e-06 4.52481804e-06 5.04121573e-06 6.93771835e-06 7.82868583e-06 7.98107041e-06 9.04505732e-06 1.00193856e-05 1.20536780e-05 1.40702121e-05 1.63137785e-05 1.79445898e-05 1.86725082e-05 1.95632501e-05 2.13405779e-05 2.39851286e-05 2.69971034e-05 2.994070…

## Sheet: Fig. SI 6c
	panel	variable_name	data
99	panel1	x, latent_domain, Neuron 1	[-1. -0.99799594 -0.99362032 -0.9876453 -0.9811047 -0.97512968 -0.97075406 -0.96875 -0.96674594 -0.96237032 -0.9563953 -0.9498547 -0.94387968 -0.93950406 -0.9375 -0.93549594 -0.93112032 -0.9251453 -0.9186047 -0.91262968 -0.90825406 -0.90625 -0.90424594 -0.89987032 -0.8938953 -0.8873547 -0.88137968 -0.87700406 -0.875 -0.87299594 -0.86862032 -0.8626453 -0.8561047 -0.85012968 -0.84575406 -0.84375 -0…
100	panel1	fr(x), Neuron 1	[18.34929885 18.34431148 18.30677181 18.26166675 18.22273694 18.18744248 18.16895623 18.16048571 18.15146255 18.13516964 18.11427041 18.09344899 18.07552343 18.06307401 18.05762214 18.05225386 18.0411896 18.02753361 18.01491145 18.00573355 18.00051154 17.99854284 17.99683071 17.99397464 17.99187651 17.99163011 17.99284797 17.99433889 17.99512903 17.99595866 17.99781016 18.00009756 18.00167983 18.…
101	panel1	fr err, Neuron 1	[0.78301997 0.77983152 0.75424842 0.72157195 0.68938036 0.65678235 0.63609557 0.62617704 0.61563905 0.59420104 0.56448728 0.53190072 0.50165281 0.47917719 0.46881087 0.45833918 0.43532114 0.40344522 0.36812217 0.33560594 0.31175208 0.30083733 0.28993549 0.26622252 0.23413136 0.1995566 0.16862614 0.14644372 0.13642935 0.12651105 0.10520623 0.07693659 0.04715345 0.02107005 0.00267903 0.00553829 0.0…
102	panel1	x, latent_domain, Neuron 2	[-1. -0.99799594 -0.99362032 -0.9876453 -0.9811047 -0.97512968 -0.97075406 -0.96875 -0.96674594 -0.96237032 -0.9563953 -0.9498547 -0.94387968 -0.93950406 -0.9375 -0.93549594 -0.93112032 -0.9251453 -0.9186047 -0.91262968 -0.90825406 -0.90625 -0.90424594 -0.89987032 -0.8938953 -0.8873547 -0.88137968 -0.87700406 -0.875 -0.87299594 -0.86862032 -0.8626453 -0.8561047 -0.85012968 -0.84575406 -0.84375 -0…
103	panel1	fr(x), Neuron 2	[21.04561115 21.03922758 20.99072354 20.931469 20.87854822 20.82944242 20.80261466 20.79028871 20.77725598 20.75329415 20.72266847 20.69227563 20.66608093 20.6475907 20.63932321 20.63105527 20.61336662 20.58968044 20.56438802 20.54180887 20.52559518 20.51825796 20.51096936 20.49524484 20.47415487 20.45154568 20.43129124 20.41668364 20.41005343 20.40345919 20.38918364 20.36994445 20.34919396 20.33…
104	panel1	fr err, Neuron 2	[1.3016576 1.29898195 1.27759061 1.25023281 1.22318993 1.19576946 1.17833164 1.16997895 1.16111828 1.14312476 1.11835854 1.09156906 1.06719268 1.04945785 1.04140107 1.03334273 1.01594074 0.99258288 0.96777541 0.94599423 0.93068557 0.9238744 0.91719349 0.90309028 0.88494547 0.86660919 0.85125252 0.8408259 0.83627259 0.83185364 0.82265264 0.81100296 0.79930757 0.78942241 0.7825715 0.77952348 0.7765…
105	panel1	x, latent_domain, Neuron 3	[-1. -0.99799594 -0.99362032 -0.9876453 -0.9811047 -0.97512968 -0.97075406 -0.96875 -0.96674594 -0.96237032 -0.9563953 -0.9498547 -0.94387968 -0.93950406 -0.9375 -0.93549594 -0.93112032 -0.9251453 -0.9186047 -0.91262968 -0.90825406 -0.90625 -0.90424594 -0.89987032 -0.8938953 -0.8873547 -0.88137968 -0.87700406 -0.875 -0.87299594 -0.86862032 -0.8626453 -0.8561047 -0.85012968 -0.84575406 -0.84375 -0…
106	panel1	fr(x), Neuron 3	[51.15926744 51.13499473 50.94740478 50.7191823 50.51686175 50.3297465 50.22835272 50.18174398 50.13235191 50.04171371 49.92523355 49.80824438 49.70550339 49.63154788 49.59802025 49.56420245 49.490727 49.38975488 49.27823773 49.17508319 49.09869993 49.06345694 49.02801811 48.95002153 48.84194025 48.72132745 48.60879502 48.52483472 48.48591629 48.44669349 48.35996621 48.23899678 48.10299246 47.975…
107	panel1	fr err, Neuron 3	[2.09709218e+00 2.09572263e+00 2.08503117e+00 2.07162008e+00 2.05806177e+00 2.04278659e+00 2.03120397e+00 2.02507687e+00 2.01823945e+00 2.00224242e+00 1.97612014e+00 1.94198533e+00 1.90591516e+00 1.87688131e+00 1.86293938e+00 1.84860714e+00 1.81616805e+00 1.76966528e+00 1.71644666e+00 1.66614896e+00 1.62846408e+00 1.61098770e+00 1.59338191e+00 1.55451921e+00 1.50057841e+00 1.44050452e+00 1.384843…
108	panel1	x, latent_domain, Neuron 4	[-1. -0.99799594 -0.99362032 -0.9876453 -0.9811047 -0.97512968 -0.97075406 -0.96875 -0.96674594 -0.96237032 -0.9563953 -0.9498547 -0.94387968 -0.93950406 -0.9375 -0.93549594 -0.93112032 -0.9251453 -0.9186047 -0.91262968 -0.90825406 -0.90625 -0.90424594 -0.89987032 -0.8938953 -0.8873547 -0.88137968 -0.87700406 -0.875 -0.87299594 -0.86862032 -0.8626453 -0.8561047 -0.85012968 -0.84575406 -0.84375 -0…
109	panel1	fr(x), Neuron 4	[21.1021254 21.09786773 21.06641793 21.02857772 20.99630627 20.96820914 20.95492134 20.94924301 20.94339222 20.93455139 20.9261879 20.92223949 20.92255348 20.92497129 20.92669573 20.92872399 20.93444262 20.94489442 20.95987956 20.97683752 20.99128612 20.99848617 21.00605198 21.02386962 21.05109042 21.08473513 21.11895896 21.14609489 21.1590954 21.17244787 21.20279572 21.24676548 21.29799323 21.34…
110	panel1	fr err, Neuron 4	[9.29830011e-01 9.27890492e-01 9.12320700e-01 8.92107047e-01 8.71594112e-01 8.50450759e-01 8.36716850e-01 8.30134172e-01 8.23176609e-01 8.09010153e-01 7.89762353e-01 7.69536896e-01 7.51950590e-01 7.39773122e-01 7.34436744e-01 7.29225792e-01 7.18444237e-01 7.05045195e-01 6.92277006e-01 6.82409982e-01 6.76288204e-01 6.73794183e-01 6.71490754e-01 6.67121217e-01 6.62564118e-01 6.59340985e-01 6.578907…
111	panel1	x, latent_domain, Neuron 5	[-1. -0.99799594 -0.99362032 -0.9876453 -0.9811047 -0.97512968 -0.97075406 -0.96875 -0.96674594 -0.96237032 -0.9563953 -0.9498547 -0.94387968 -0.93950406 -0.9375 -0.93549594 -0.93112032 -0.9251453 -0.9186047 -0.91262968 -0.90825406 -0.90625 -0.90424594 -0.89987032 -0.8938953 -0.8873547 -0.88137968 -0.87700406 -0.875 -0.87299594 -0.86862032 -0.8626453 -0.8561047 -0.85012968 -0.84575406 -0.84375 -0…
112	panel1	fr(x), Neuron 5	[100.00358973 99.9703362 99.71740103 99.41379814 99.15470387 98.9259434 98.81423902 98.76515841 98.71380375 98.63028801 98.53825767 98.4683605 98.42578271 98.40613697 98.40044219 98.3961642 98.39372431 98.40408976 98.43402159 98.47840137 98.52138468 98.54403968 98.56852539 98.62845461 98.72434773 98.84748263 98.97588924 99.07910837 99.12886638 99.18013116 99.29711934 99.46741468 99.66653489 99.85…
113	panel1	fr err, Neuron 5	[0.8873598 0.88038342 0.82455168 0.7550147 0.69101779 0.63159926 0.59989608 0.58599378 0.57182639 0.54842245 0.52536054 0.51416397 0.51648605 0.52581331 0.53225712 0.53990882 0.56116969 0.59955848 0.65317029 0.71168779 0.75972566 0.78305989 0.80716729 0.86232069 0.94254014 1.03569781 1.12456246 1.19132975 1.22227038 1.25338957 1.32179797 1.41573851 1.518423 1.6113092 1.67837601 1.70874638 1.73886…
114	panel1	x, latent_domain, Neuron 6	[-1. -0.99799594 -0.99362032 -0.9876453 -0.9811047 -0.97512968 -0.97075406 -0.96875 -0.96674594 -0.96237032 -0.9563953 -0.9498547 -0.94387968 -0.93950406 -0.9375 -0.93549594 -0.93112032 -0.9251453 -0.9186047 -0.91262968 -0.90825406 -0.90625 -0.90424594 -0.89987032 -0.8938953 -0.8873547 -0.88137968 -0.87700406 -0.875 -0.87299594 -0.86862032 -0.8626453 -0.8561047 -0.85012968 -0.84575406 -0.84375 -0…
115	panel1	fr(x), Neuron 6	[43.67084639 43.65381247 43.52283376 43.36187936 43.21557004 43.07658969 42.99695634 42.95955889 42.9196941 42.84267771 42.73801683 42.62420454 42.51658096 42.43438572 42.39570526 42.35599508 42.26655743 42.13704666 41.98484359 41.83549721 41.71959634 41.66461163 41.60839421 41.4813632 41.29815541 41.08445307 40.87704921 40.71776197 40.64272361 40.5663806 40.39519541 40.15159982 39.87224577 39.60…
116	panel1	fr err, Neuron 6	[2.43308039 2.42800055 2.3873601 2.33500505 2.28139453 2.22389271 2.18373839 2.16361923 2.14183161 2.0941862 2.02268886 1.93708951 1.85247215 1.78729704 1.75673715 1.72571107 1.65691432 1.56118524 1.45534522 1.35870746 1.28841773 1.25643043 1.2245918 1.15567969 1.06307629 0.96392725 0.87554465 0.81221935 0.78362364 0.75528884 0.69434872 0.61324043 0.52734874 0.45163476 0.3979122 0.37380548 0.3500…
117	panel1	x, latent_domain, Neuron 7	[-1. -0.99799594 -0.99362032 -0.9876453 -0.9811047 -0.97512968 -0.97075406 -0.96875 -0.96674594 -0.96237032 -0.9563953 -0.9498547 -0.94387968 -0.93950406 -0.9375 -0.93549594 -0.93112032 -0.9251453 -0.9186047 -0.91262968 -0.90825406 -0.90625 -0.90424594 -0.89987032 -0.8938953 -0.8873547 -0.88137968 -0.87700406 -0.875 -0.87299594 -0.86862032 -0.8626453 -0.8561047 -0.85012968 -0.84575406 -0.84375 -0…
118	panel1	fr(x), Neuron 7	[ 6.47626656 6.47600006 6.47464172 6.47308135 6.47185712 6.47085551 6.47036473 6.47013415 6.46987861 6.46938277 6.46861973 6.467647 6.46661423 6.46579246 6.46540628 6.4650152 6.46416896 6.46307653 6.46206226 6.46139208 6.46110238 6.46103488 6.46101143 6.46112435 6.46167221 6.46284162 6.46447175 6.46602554 6.46684242 6.46772683 6.46989704 6.4734041 6.47798469 6.48286582 6.48687146 6.48882944 6.490…
119	panel1	fr err, Neuron 7	[4.90341461e-01 4.90469136e-01 4.91563685e-01 4.93014567e-01 4.94562197e-01 4.96253669e-01 4.97446364e-01 4.98038960e-01 4.98675243e-01 5.00048436e-01 5.02040945e-01 5.04300978e-01 5.06384964e-01 5.07877303e-01 5.08539882e-01 5.09187395e-01 5.10523319e-01 5.12128704e-01 5.13502881e-01 5.14325566e-01 5.14626041e-01 5.14671486e-01 5.14656652e-01 5.14406836e-01 5.13565424e-01 5.11958832e-01 5.098541…
