# Supplementary material for: The dynamics and geometry of choice in the premotor cortex
Source: Nature. 2025 Jun 25;645(8079):168–76. doi: 10.1038/s41586-025-09199-1 (PMC12408350; doi:10.1038/s41586-025-09199-1)
Supplement: Supplementary file 4 — Source Data Supplementary Figs 6–9. [file 41586_2025_9199_MOESM4_ESM.zip › Source_Data_Fig_SI_7.xlsx]

## Sheet: Fig. SI 7b
	panel	variable_name	data
0	Left	PC1, subject T, all 8 conditions concatenated	[-30.20763536 -30.20763536 -30.20763536 -30.20763536 -30.20763536 -27.2480531 -24.92414065 -20.75533504 -16.78502984 -9.72428776 -2.41383078 5.38484491 14.54703772 20.84978121 29.79305938 38.47822003 46.41130147 55.07353096 62.9822101 71.29891105 79.06607823 86.40271513 93.09078404 99.86903544 104.0161779 109.24661545 112.59064625 115.67236971 116.2566134 118.01820613 117.7524956 119.05600736 119…
1	Left	PC2, subjecgt T, all 8 conditions concatenated	[-68.4957608 -68.4957608 -68.4957608 -68.4957608 -68.4957608 -65.34992803 -61.37769866 -56.72151451 -50.46758111 -46.01503291 -41.53464354 -35.64762453 -30.09440916 -24.3462976 -19.53295337 -13.94798341 -9.38669543 -5.07933723 -0.2360959 3.51292581 6.79153794 9.9294398 11.97038875 13.30060395 14.49819196 15.50611013 17.64531255 17.4760369 16.57814477 17.47277371 16.41002331 15.32298175 13.8396518…
2	Right	PC1, subject O, all 8 conditions concatenated	[ 53.80749652 53.80749652 53.80749652 53.80749652 53.80749652 52.11623125 48.1960696 45.21341627 41.02364684 35.41982157 27.33871753 19.75176327 12.08906026 3.002264 -4.34727814 -13.06922692 -19.78153328 -26.35767226 -30.78906619 -34.87687596 -36.98578215 -37.36464024 -35.62857304 -33.18866763 -31.10460944 -30.16405047 -30.83822324 -29.04361482 -28.99303526 -26.95451387 -24.45034202 -23.11405516 …
3	Right	PC2, subjecgt O, all 8 conditions concatenated	[ 1.29424559e+01 1.29424559e+01 1.29424559e+01 1.29424559e+01 1.29424559e+01 8.25431675e+00 4.44637647e+00 2.58151095e-01 -4.49771643e+00 -1.00829118e+01 -1.44948179e+01 -1.98181491e+01 -2.51237633e+01 -3.06100549e+01 -3.55754471e+01 -4.04171253e+01 -4.32713372e+01 -4.67489781e+01 -4.70185344e+01 -4.70917215e+01 -4.65331454e+01 -4.30554952e+01 -3.97080018e+01 -3.86518236e+01 -3.48723227e+01 -3.38…

## Sheet: Fig. SI 7c
	panel	variable_name	data
4	Right	Slopes, corrrect side	[3.466853 1.00806545 2.60499214 2.79089719 0.09897674 2.87083397 3.52130073 2.41219288 0.46142942 2.73693652 2.31461193 1.68766882 2.43314035 1.35432461 2.70574055 3.22971758 3.79706613 3.00321778 2.52140717 1.19437309 0.99233123 0.58840671 2.75277172 3.28986584 0.01259463 3.04955807 2.33127832 0.33542291 1.4341878 2.5733898 2.06762636 2.44799529 2.9370146 1.03118685 2.54043941 2.10785351 3.71185…
5	Right	Slopes, error side 1	[0.12864037 2.84052036 0.24327913 0.29999189 0.0970287 0.44595711 0.08465478 0.31342534 0.77953808 0.03164691 0.03640479 0.11285748 1.10784234 0.35957826 0.19964884 0.12369024 0.29175204 0.72198155 0.40667273 1.82830181 0.13704636 1.10169368 0.00779755 0.04282965 0.00985101 0.13278921 0.73035598 0.4046903 0.21762707 0.34922313 0.266623 1.35322685 1.06288012 1.73632258 1.06145777 0.26810773 1.6910…
6	Right	Slopes, error side 2	[0.36243316 0.44161331 1.10951439 0.93315487 0.18202592 0.41786599 0.80045447 1.0043183 0.82791607 0.67388368 0.54842775 0.87611401 0.68773428 0.68341848 1.37710289 1.56043178 1.17050847 1.13932172 1.10732708 1.34503996 0.36964746 1.45180922 0.90090372 1.2619086 0.27888305 1.54287821 0.60103695 0.23735664 0.66018089 1.18029932 1.41051692 0.9925403 0.86973051 1.41763317 1.32813182 1.20724781 1.709…
