# Supplementary material for: The dynamics and geometry of choice in the premotor cortex
Source: Nature. 2025 Jun 25;645(8079):168–76. doi: 10.1038/s41586-025-09199-1 (PMC12408350; doi:10.1038/s41586-025-09199-1)
Supplement: Supplementary file 4 — Source Data Supplementary Figs 6–9. [file 41586_2025_9199_MOESM4_ESM.zip › Source_Data_Fig_SI_8.xlsx]

## Sheet: Fig. SI 8a
	panel	variable_name	data
0	panel1	x, latent_domain	[-1. -0.99799594 -0.99362032 -0.9876453 -0.9811047 -0.97512968 -0.97075406 -0.96875 -0.96674594 -0.96237032 -0.9563953 -0.9498547 -0.94387968 -0.93950406 -0.9375 -0.93549594 -0.93112032 -0.9251453 -0.9186047 -0.91262968 -0.90825406 -0.90625 -0.90424594 -0.89987032 -0.8938953 -0.8873547 -0.88137968 -0.87700406 -0.875 -0.87299594 -0.86862032 -0.8626453 -0.8561047 -0.85012968 -0.84575406 -0.84375 -0…
1	panel1	potential(x), cond 1, samp 1	[ 9.31578472e+00 9.31552884e+00 9.31315470e+00 9.30563664e+00 9.29141334e+00 9.27258879e+00 9.25513005e+00 9.24606489e+00 9.23631353e+00 9.21262196e+00 9.17482999e+00 9.12610496e+00 9.07474543e+00 9.03293578e+00 9.01259391e+00 8.99149985e+00 8.94282600e+00 8.87055254e+00 8.78375980e+00 8.69749421e+00 8.63012831e+00 8.59810040e+00 8.56533963e+00 8.49128231e+00 8.38462261e+00 8.26068470e+00 8.14106…
2	panel1	potential(x), cond 1, samp 2	[ 8.31635370e+00 8.31614681e+00 8.31423328e+00 8.30824316e+00 8.29702211e+00 8.28231520e+00 8.26876406e+00 8.26175505e+00 8.25423420e+00 8.23602277e+00 8.20712285e+00 8.17006530e+00 8.13119033e+00 8.09965334e+00 8.08433930e+00 8.06847750e+00 8.03194020e+00 7.97782610e+00 7.91301504e+00 7.84874526e+00 7.79863797e+00 7.77483668e+00 7.75050347e+00 7.69553917e+00 7.61646406e+00 7.52467877e+00 7.43616…
3	panel1	x, latent_domain	[-1. -0.99799594 -0.99362032 -0.9876453 -0.9811047 -0.97512968 -0.97075406 -0.96875 -0.96674594 -0.96237032 -0.9563953 -0.9498547 -0.94387968 -0.93950406 -0.9375 -0.93549594 -0.93112032 -0.9251453 -0.9186047 -0.91262968 -0.90825406 -0.90625 -0.90424594 -0.89987032 -0.8938953 -0.8873547 -0.88137968 -0.87700406 -0.875 -0.87299594 -0.86862032 -0.8626453 -0.8561047 -0.85012968 -0.84575406 -0.84375 -0…
4	panel1	potential(x), cond 2, samp 1	[ 7.82947990e+00 7.82938568e+00 7.82857025e+00 7.82566413e+00 7.81988416e+00 7.81166260e+00 7.80376465e+00 7.79956258e+00 7.79495816e+00 7.78357602e+00 7.76483489e+00 7.73987677e+00 7.71279600e+00 7.69027925e+00 7.67919084e+00 7.66760606e+00 7.64057794e+00 7.59976277e+00 7.54983376e+00 7.49936933e+00 7.45945744e+00 7.44034182e+00 7.42070103e+00 7.37599610e+00 7.31092941e+00 7.23442638e+00 7.15978…
5	panel1	potential(x), cond 2, samp 2	[ 8.1559817 8.15575243 8.15363871 8.14710116 8.13498903 8.11929389 8.10494896 8.0975661 8.08966973 8.07063599 8.04065088 8.00251438 7.96281059 7.93078994 7.91529468 7.89927932 7.86250944 7.80832776 7.74380955 7.68017412 7.63076866 7.60735852 7.58346132 7.52960801 7.45241157 7.36317488 7.27745013 7.21219654 7.18162662 7.15063419 7.08152207 6.98403178 6.87334432 6.76876522 6.69017591 6.65363575 6.6…
6	panel1	x, latent_domain	[-1. -0.99799594 -0.99362032 -0.9876453 -0.9811047 -0.97512968 -0.97075406 -0.96875 -0.96674594 -0.96237032 -0.9563953 -0.9498547 -0.94387968 -0.93950406 -0.9375 -0.93549594 -0.93112032 -0.9251453 -0.9186047 -0.91262968 -0.90825406 -0.90625 -0.90424594 -0.89987032 -0.8938953 -0.8873547 -0.88137968 -0.87700406 -0.875 -0.87299594 -0.86862032 -0.8626453 -0.8561047 -0.85012968 -0.84575406 -0.84375 -0…
7	panel1	potential(x), cond 3, samp 1	[ 7.93040306e+00 7.93038357e+00 7.93015606e+00 7.92900800e+00 7.92610508e+00 7.92132574e+00 7.91628933e+00 7.91348827e+00 7.91034761e+00 7.90228045e+00 7.88832545e+00 7.86880483e+00 7.84676292e+00 7.82791387e+00 7.81848689e+00 7.80854855e+00 7.78503915e+00 7.74881283e+00 7.70352740e+00 7.65687216e+00 7.61944209e+00 7.60136742e+00 7.58270394e+00 7.53989884e+00 7.47687042e+00 7.40179748e+00 7.32766…
8	panel1	potential(x), cond 3, samp 2	[ 8.57825449 8.57809367 8.57661658 8.57193147 8.56309506 8.55139512 8.54055182 8.53492033 8.52885886 8.51413191 8.49061753 8.46025805 8.42819835 8.40205424 8.38931913 8.37610235 8.3455644 8.30011425 8.2453674 8.19077512 8.14802142 8.1276578 8.1068036 8.05957066 7.99132475 7.91170257 7.83453205 7.77537204 7.74753844 7.7192454 7.65589004 7.56592954 7.46299897 7.36501824 7.29094296 7.25637608 7.2214…
9	panel1	x, latent_domain	[-1. -0.99799594 -0.99362032 -0.9876453 -0.9811047 -0.97512968 -0.97075406 -0.96875 -0.96674594 -0.96237032 -0.9563953 -0.9498547 -0.94387968 -0.93950406 -0.9375 -0.93549594 -0.93112032 -0.9251453 -0.9186047 -0.91262968 -0.90825406 -0.90625 -0.90424594 -0.89987032 -0.8938953 -0.8873547 -0.88137968 -0.87700406 -0.875 -0.87299594 -0.86862032 -0.8626453 -0.8561047 -0.85012968 -0.84575406 -0.84375 -0…
10	panel1	potential(x), cond 4, samp 1	[ 8.90091822e+00 8.90068843e+00 8.89863193e+00 8.89201462e+00 8.87956824e+00 8.86299395e+00 8.84764514e+00 8.83966658e+00 8.83106408e+00 8.81018123e+00 8.77682016e+00 8.73375965e+00 8.68830958e+00 8.65127494e+00 8.63324551e+00 8.61454057e+00 8.57135541e+00 8.50716705e+00 8.42999240e+00 8.35319532e+00 8.29316523e+00 8.26460792e+00 8.23538598e+00 8.16928868e+00 8.07399996e+00 7.96314423e+00 7.85602…
11	panel1	potential(x), cond 4, samp 2	[ 7.77973236e+00 7.77950642e+00 7.77745767e+00 7.77113612e+00 7.75954337e+00 7.74460350e+00 7.73103484e+00 7.72407226e+00 7.71663451e+00 7.69876910e+00 7.67074681e+00 7.63528598e+00 7.59853417e+00 7.56899739e+00 7.55473300e+00 7.54000740e+00 7.50626315e+00 7.45668242e+00 7.39783168e+00 7.33995516e+00 7.29512025e+00 7.27390301e+00 7.25226104e+00 7.20354772e+00 7.13384436e+00 7.05342825e+00 6.97631…

## Sheet: Fig. SI 8b
	panel	variable_name	data
12	panel1	x, latent_domain	[-1. -0.99799594 -0.99362032 -0.9876453 -0.9811047 -0.97512968 -0.97075406 -0.96875 -0.96674594 -0.96237032 -0.9563953 -0.9498547 -0.94387968 -0.93950406 -0.9375 -0.93549594 -0.93112032 -0.9251453 -0.9186047 -0.91262968 -0.90825406 -0.90625 -0.90424594 -0.89987032 -0.8938953 -0.8873547 -0.88137968 -0.87700406 -0.875 -0.87299594 -0.86862032 -0.8626453 -0.8561047 -0.85012968 -0.84575406 -0.84375 -0…
13	panel1	p0(x)	[3.27588115e-34 8.51622464e-07 9.14432443e-06 3.05903191e-05 8.60142911e-05 1.13433909e-04 2.34545518e-04 1.12482367e-04 3.02830416e-04 2.60320750e-04 4.55239283e-04 5.07279816e-04 6.98271160e-04 7.88108982e-04 8.03538073e-04 9.10770602e-04 1.00918226e-03 1.21469602e-03 1.41889603e-03 1.64643357e-03 1.81223678e-03 1.88638687e-03 1.97708082e-03 2.15853876e-03 2.42926510e-03 2.73898391e-03 3.043085…

## Sheet: Fig. SI 8c
	panel	variable_name	data
14	panel1	x, latent_domain	[-1. -0.99799594 -0.99362032 -0.9876453 -0.9811047 -0.97512968 -0.97075406 -0.96875 -0.96674594 -0.96237032 -0.9563953 -0.9498547 -0.94387968 -0.93950406 -0.9375 -0.93549594 -0.93112032 -0.9251453 -0.9186047 -0.91262968 -0.90825406 -0.90625 -0.90424594 -0.89987032 -0.8938953 -0.8873547 -0.88137968 -0.87700406 -0.875 -0.87299594 -0.86862032 -0.8626453 -0.8561047 -0.85012968 -0.84575406 -0.84375 -0…
15	panel1	fr(x), Neuron 1	[ 1.1952688 1.18958079 1.1759701 1.1577754 1.13840849 1.12078634 1.10827318 1.10256514 1.09685041 1.08459613 1.06810958 1.05043658 1.03461524 1.02322487 1.01806438 1.01293543 1.0018585 0.98699048 0.97105387 0.9567993 0.94654238 0.94189555 0.93728031 0.92731337 0.913944 0.89962422 0.88682712 0.87762606 0.87345971 0.86932324 0.86039518 0.84843134 0.83563386 0.8242137 0.81601322 0.81230306 0.8086215…

## Sheet: Fig. SI 8d
	panel	variable_name	data
16	panel1	x, latent_domain	[-1. -0.99799594 -0.99362032 -0.9876453 -0.9811047 -0.97512968 -0.97075406 -0.96875 -0.96674594 -0.96237032 -0.9563953 -0.9498547 -0.94387968 -0.93950406 -0.9375 -0.93549594 -0.93112032 -0.9251453 -0.9186047 -0.91262968 -0.90825406 -0.90625 -0.90424594 -0.89987032 -0.8938953 -0.8873547 -0.88137968 -0.87700406 -0.875 -0.87299594 -0.86862032 -0.8626453 -0.8561047 -0.85012968 -0.84575406 -0.84375 -0…
17	panel1	potential(x), cond 1, samp 1	[ 8.95478936e+00 8.95455275e+00 8.95407682e+00 8.94899918e+00 8.94105871e+00 8.92703020e+00 8.91459286e+00 8.90782919e+00 8.90001459e+00 8.88164663e+00 8.85109860e+00 8.81138473e+00 8.76867939e+00 8.73388572e+00 8.71691478e+00 8.69921044e+00 8.65849564e+00 8.59795330e+00 8.52541624e+00 8.45346760e+00 8.39745996e+00 8.37088289e+00 8.34371832e+00 8.28246021e+00 8.19452141e+00 8.09276096e+00 7.99493…
18	panel1	potential(x), cond 1, samp 2	[ 7.36564018 7.36550723 7.3649284 7.361758 7.35652111 7.34832838 7.34103136 7.3371404 7.33275839 7.32239506 7.30544421 7.28354413 7.26014162 7.24107214 7.23176684 7.2220649 7.19969556 7.1663174 7.12607158 7.08585439 7.0543221 7.03928896 7.0238782 6.9889467 6.93837582 6.87923258 6.82175528 6.77759015 6.75678022 6.73560562 6.68811649 6.62050624 6.54289212 6.46875589 6.41254284 6.38626264 6.35965034…
19	panel1	x, latent_domain	[-1. -0.99799594 -0.99362032 -0.9876453 -0.9811047 -0.97512968 -0.97075406 -0.96875 -0.96674594 -0.96237032 -0.9563953 -0.9498547 -0.94387968 -0.93950406 -0.9375 -0.93549594 -0.93112032 -0.9251453 -0.9186047 -0.91262968 -0.90825406 -0.90625 -0.90424594 -0.89987032 -0.8938953 -0.8873547 -0.88137968 -0.87700406 -0.875 -0.87299594 -0.86862032 -0.8626453 -0.8561047 -0.85012968 -0.84575406 -0.84375 -0…
20	panel1	potential(x), cond 2, samp 1	[ 7.29247197 7.29240037 7.29364675 7.29338481 7.29431155 7.29112586 7.28846444 7.2866455 7.2840197 7.27807972 7.2666335 7.25063657 7.23201135 7.21627338 7.20841559 7.20005335 7.18054385 7.15064388 7.11375053 7.07613479 7.04626439 7.03192249 7.01715132 6.98348214 6.93431025 6.87630068 6.81951142 6.77565657 6.75493697 6.73382057 6.68635696 6.61857035 6.54051957 6.46579814 6.40906556 6.38252632 6.35…
21	panel1	potential(x), cond 2, samp 2	[ 7.23913620e+00 7.23889991e+00 7.23734707e+00 7.23136865e+00 7.22110163e+00 7.20677693e+00 7.19406732e+00 7.18746631e+00 7.18024573e+00 7.16319328e+00 7.13617646e+00 7.10213200e+00 7.06677851e+00 7.03850476e+00 7.02487484e+00 7.01078989e+00 6.97865439e+00 6.93159987e+00 6.87606413e+00 6.82172556e+00 6.77982843e+00 6.76005603e+00 6.73991739e+00 6.69472003e+00 6.63032245e+00 6.55640547e+00 6.48586…
22	panel1	x, latent_domain	[-1. -0.99799594 -0.99362032 -0.9876453 -0.9811047 -0.97512968 -0.97075406 -0.96875 -0.96674594 -0.96237032 -0.9563953 -0.9498547 -0.94387968 -0.93950406 -0.9375 -0.93549594 -0.93112032 -0.9251453 -0.9186047 -0.91262968 -0.90825406 -0.90625 -0.90424594 -0.89987032 -0.8938953 -0.8873547 -0.88137968 -0.87700406 -0.875 -0.87299594 -0.86862032 -0.8626453 -0.8561047 -0.85012968 -0.84575406 -0.84375 -0…
23	panel1	potential(x), cond 3, samp 1	[ 6.8584219 6.85867814 6.8621788 6.86956212 6.88290201 6.89569947 6.90654387 6.91151644 6.91617635 6.92694926 6.9407785 6.95500112 6.96621979 6.97341497 6.9763495 6.97897799 6.98395599 6.98859982 6.99071578 6.98965979 6.98700501 6.98523444 6.98309764 6.97718322 6.96621736 6.95027517 6.93199431 6.91630648 6.90846226 6.90019919 6.8806973 6.8507962 6.81369471 6.77578033 6.74557171 6.73104581 6.71608…
24	panel1	potential(x), cond 3, samp 2	[ 8.14777046 8.1475646 8.14613272 8.1407284 8.13115004 8.11776841 8.10569411 8.09939655 8.09251289 8.07609507 8.04990465 8.01653052 7.98158269 7.95340644 7.93976448 7.92563831 7.89325164 7.84552006 7.78873971 7.73277686 7.68937106 7.66881477 7.64783407 7.60058388 7.53290281 7.45473385 7.37969413 7.32260296 7.29586393 7.26875874 7.20832755 7.12310229 7.02635475 6.93494599 6.86624595 6.8342998 6.80…
25	panel1	x, latent_domain	[-1. -0.99799594 -0.99362032 -0.9876453 -0.9811047 -0.97512968 -0.97075406 -0.96875 -0.96674594 -0.96237032 -0.9563953 -0.9498547 -0.94387968 -0.93950406 -0.9375 -0.93549594 -0.93112032 -0.9251453 -0.9186047 -0.91262968 -0.90825406 -0.90625 -0.90424594 -0.89987032 -0.8938953 -0.8873547 -0.88137968 -0.87700406 -0.875 -0.87299594 -0.86862032 -0.8626453 -0.8561047 -0.85012968 -0.84575406 -0.84375 -0…
26	panel1	potential(x), cond 4, samp 1	[ 8.65603275e+00 8.65551438e+00 8.65394563e+00 8.64373161e+00 8.62924067e+00 8.60605735e+00 8.58694168e+00 8.57688208e+00 8.56537296e+00 8.53939860e+00 8.49787957e+00 8.44653853e+00 8.39338540e+00 8.35145556e+00 8.33135054e+00 8.31054124e+00 8.26352505e+00 8.19518078e+00 8.11537838e+00 8.03794388e+00 7.97866391e+00 7.95079485e+00 7.92245769e+00 7.85910123e+00 7.76925846e+00 7.66666124e+00 7.56914…
27	panel1	potential(x), cond 4, samp 2	[ 6.49243023e+00 6.49215909e+00 6.49084568e+00 6.48482304e+00 6.47535584e+00 6.46150909e+00 6.44967503e+00 6.44351562e+00 6.43665872e+00 6.42083177e+00 6.39578500e+00 6.36465433e+00 6.33255809e+00 6.30716683e+00 6.29499443e+00 6.28243352e+00 6.25399548e+00 6.21273495e+00 6.16464210e+00 6.11815350e+00 6.08268925e+00 6.06606206e+00 6.04919300e+00 6.01159351e+00 5.95860220e+00 5.89859020e+00 5.84209…

## Sheet: Fig. SI 8e
	panel	variable_name	data
28	panel1	x, latent_domain	[-1. -0.99799594 -0.99362032 -0.9876453 -0.9811047 -0.97512968 -0.97075406 -0.96875 -0.96674594 -0.96237032 -0.9563953 -0.9498547 -0.94387968 -0.93950406 -0.9375 -0.93549594 -0.93112032 -0.9251453 -0.9186047 -0.91262968 -0.90825406 -0.90625 -0.90424594 -0.89987032 -0.8938953 -0.8873547 -0.88137968 -0.87700406 -0.875 -0.87299594 -0.86862032 -0.8626453 -0.8561047 -0.85012968 -0.84575406 -0.84375 -0…
29	panel1	p0(x)	[1.34618858e-34 3.49965214e-07 3.75776233e-06 1.25707585e-05 3.53465127e-05 4.66138965e-05 9.63818084e-05 4.62220767e-05 1.24440253e-04 1.06969469e-04 1.87055418e-04 2.08422391e-04 2.86864969e-04 3.23741858e-04 3.30063392e-04 3.74090130e-04 4.14455523e-04 4.98743872e-04 5.82406346e-04 6.75568547e-04 7.43381510e-04 7.73683330e-04 8.10753682e-04 8.84836246e-04 9.95237865e-04 1.12130368e-03 1.244843…

## Sheet: Fig. SI 8f
	panel	variable_name	data
30	panel1	x, latent_domain	[-1. -0.99799594 -0.99362032 -0.9876453 -0.9811047 -0.97512968 -0.97075406 -0.96875 -0.96674594 -0.96237032 -0.9563953 -0.9498547 -0.94387968 -0.93950406 -0.9375 -0.93549594 -0.93112032 -0.9251453 -0.9186047 -0.91262968 -0.90825406 -0.90625 -0.90424594 -0.89987032 -0.8938953 -0.8873547 -0.88137968 -0.87700406 -0.875 -0.87299594 -0.86862032 -0.8626453 -0.8561047 -0.85012968 -0.84575406 -0.84375 -0…
31	panel1	fr(x), Neuron 1	[15.13259648 15.13452042 15.04993994 14.94474053 14.84653992 14.74265531 14.6828832 14.65395786 14.6225253 14.56293175 14.48391086 14.40406024 14.33593161 14.28895518 14.26834463 14.24800806 14.2054455 14.15050683 14.09432409 14.04611035 14.01248321 13.99751082 13.98277491 13.95141989 13.91017864 13.86681073 13.82853086 13.80117766 13.78881835 13.77655531 13.75009303 13.71457631 13.67642087 13.64…
32	panel1	x, latent_domain	[-1. -0.99799594 -0.99362032 -0.9876453 -0.9811047 -0.97512968 -0.97075406 -0.96875 -0.96674594 -0.96237032 -0.9563953 -0.9498547 -0.94387968 -0.93950406 -0.9375 -0.93549594 -0.93112032 -0.9251453 -0.9186047 -0.91262968 -0.90825406 -0.90625 -0.90424594 -0.89987032 -0.8938953 -0.8873547 -0.88137968 -0.87700406 -0.875 -0.87299594 -0.86862032 -0.8626453 -0.8561047 -0.85012968 -0.84575406 -0.84375 -0…
33	panel1	fr(x), Neuron 2	[7.41799334e-01 7.37912869e-01 7.28714511e-01 7.16426577e-01 7.03358807e-01 6.91509275e-01 6.83098429e-01 6.79268320e-01 6.75439288e-01 6.67232534e-01 6.56215519e-01 6.44435208e-01 6.33917065e-01 6.26361691e-01 6.22943383e-01 6.19549107e-01 6.12228849e-01 6.02426271e-01 5.91949320e-01 5.82605451e-01 5.75898387e-01 5.72864377e-01 5.69853862e-01 5.63362258e-01 5.54676018e-01 5.45399991e-01 5.371349…
34	panel1	x, latent_domain	[-1. -0.99799594 -0.99362032 -0.9876453 -0.9811047 -0.97512968 -0.97075406 -0.96875 -0.96674594 -0.96237032 -0.9563953 -0.9498547 -0.94387968 -0.93950406 -0.9375 -0.93549594 -0.93112032 -0.9251453 -0.9186047 -0.91262968 -0.90825406 -0.90625 -0.90424594 -0.89987032 -0.8938953 -0.8873547 -0.88137968 -0.87700406 -0.875 -0.87299594 -0.86862032 -0.8626453 -0.8561047 -0.85012968 -0.84575406 -0.84375 -0…
35	panel1	fr(x), Neuron 3	[66.69927981 66.67681213 65.36915112 63.75965394 62.26680837 60.74146079 59.85790405 59.43705354 58.98655295 58.12903029 57.00716747 55.88744117 54.94513346 54.30330124 54.02369689 53.74947087 53.18016669 52.45640056 51.73116389 51.12301266 50.70771735 50.52536456 50.34751683 49.9746759 49.49649066 49.0093669 48.59307212 48.3033702 48.17453388 48.04793133 47.77875157 47.42544851 47.05472278 46.72…
36	panel1	x, latent_domain	[-1. -0.99799594 -0.99362032 -0.9876453 -0.9811047 -0.97512968 -0.97075406 -0.96875 -0.96674594 -0.96237032 -0.9563953 -0.9498547 -0.94387968 -0.93950406 -0.9375 -0.93549594 -0.93112032 -0.9251453 -0.9186047 -0.91262968 -0.90825406 -0.90625 -0.90424594 -0.89987032 -0.8938953 -0.8873547 -0.88137968 -0.87700406 -0.875 -0.87299594 -0.86862032 -0.8626453 -0.8561047 -0.85012968 -0.84575406 -0.84375 -0…
37	panel1	fr(x), Neuron 4	[64.87950868 64.85085489 63.39768157 61.61066121 59.95667723 58.27213369 57.30002977 56.83776626 56.34321437 55.40474364 54.18106103 52.96538207 51.94676052 51.25543601 50.95495779 50.66054072 50.05062562 49.2774121 48.50494291 47.85860723 47.41775783 47.22425838 47.03554405 46.6398687 46.13190071 45.61318944 45.16819133 44.85718817 44.71844677 44.58181697 44.29023896 43.9049734 43.4970448 43.134…
38	panel1	x, latent_domain	[-1. -0.99799594 -0.99362032 -0.9876453 -0.9811047 -0.97512968 -0.97075406 -0.96875 -0.96674594 -0.96237032 -0.9563953 -0.9498547 -0.94387968 -0.93950406 -0.9375 -0.93549594 -0.93112032 -0.9251453 -0.9186047 -0.91262968 -0.90825406 -0.90625 -0.90424594 -0.89987032 -0.8938953 -0.8873547 -0.88137968 -0.87700406 -0.875 -0.87299594 -0.86862032 -0.8626453 -0.8561047 -0.85012968 -0.84575406 -0.84375 -0…
39	panel1	fr(x), Neuron 5	[ 7.42487921 7.40786208 7.34867328 7.27093622 7.19062897 7.11418364 7.06247716 7.03846698 7.01387193 6.96250992 6.89316187 6.81911601 6.75282603 6.70508175 6.68345696 6.66191171 6.61535896 6.55264539 6.48505262 6.4241408 6.3799892 6.3598851 6.33984708 6.29632591 6.2373509 6.17332862 6.11527286 6.07299305 6.05369095 6.03442629 5.99249114 5.93549805 5.87345745 5.81709677 5.77601661 5.75725767 5.738…
40	panel1	x, latent_domain	[-1. -0.99799594 -0.99362032 -0.9876453 -0.9811047 -0.97512968 -0.97075406 -0.96875 -0.96674594 -0.96237032 -0.9563953 -0.9498547 -0.94387968 -0.93950406 -0.9375 -0.93549594 -0.93112032 -0.9251453 -0.9186047 -0.91262968 -0.90825406 -0.90625 -0.90424594 -0.89987032 -0.8938953 -0.8873547 -0.88137968 -0.87700406 -0.875 -0.87299594 -0.86862032 -0.8626453 -0.8561047 -0.85012968 -0.84575406 -0.84375 -0…
41	panel1	fr(x), Neuron 6	[40.32893562 40.32638694 39.89746854 39.36452086 38.8668274 38.35090838 38.05309042 37.91051844 37.7569997 37.46640452 37.0864799 36.70991567 36.39648583 36.18581536 36.09507739 36.00662683 35.82564361 35.60155887 35.3861124 35.21471068 35.10387153 35.05708219 35.01265351 34.92388314 34.81991983 34.72767512 34.66183202 34.62414591 34.60973709 34.59706651 34.57530274 34.55815781 34.55524626 34.566…
