# Supplementary material for: The dynamics and geometry of choice in the premotor cortex
Source: Nature. 2025 Jun 25;645(8079):168–76. doi: 10.1038/s41586-025-09199-1 (PMC12408350; doi:10.1038/s41586-025-09199-1)
Supplement: Supplementary file 5 — Source Data Fig. 2 [file 41586_2025_9199_MOESM5_ESM.xlsx]

## Sheet: Fig. 2b
	panel	chosen_side	stim_difficulty	variable_name	data
0	Row 1, Column 1	Left	Hard	x	[-0.0625 -0.05220588 -0.04191176 -0.03161765 -0.02132353 -0.01102941 -0.00073529 0.00955882 0.01985294 0.03014706 0.04044118 0.05073529 0.06102941 0.07132353 0.08161765 0.09191176 0.10220588 0.1125 0.12279412 0.13308824 0.14338235 0.15367647 0.16397059 0.17426471 0.18455882 0.19485294 0.20514706 0.21544118 0.22573529 0.23602941 0.24632353 0.25661765 0.26691176 0.27720588 0.2875 0.29779412 0.30808…
1	Row 1, Column 1	Left	Hard	y	[ 6.39200999 5.74282147 6.09238452 6.5917603 7.44069913 7.09113608 6.74157303 6.94132335 7.24094881 7.19101124 6.74157303 6.44194757 6.5917603 7.14107366 7.34082397 7.54057428 7.69038702 8.23970037 7.74032459 7.79026217 8.1897628 9.13857678 9.58801498 10.33707865 11.88514357 13.88264669 15.78027466 18.57677903 20.6741573 23.67041199 25.96754057 30.71161049 33.15855181 34.95630462 38.50187266 40.3…
2	Row 1, Column 1	Left	Hard	y_err	[0.5214715 0.45158162 0.4700144 0.52172313 0.57011646 0.54915974 0.51203758 0.55405455 0.57100375 0.5533773 0.55429139 0.53107327 0.54975692 0.57134843 0.56618924 0.60370871 0.63122054 0.65047251 0.60249623 0.60629652 0.62341946 0.65534019 0.65983107 0.7463177 0.82793989 0.93673188 0.97786348 1.10716112 1.17341125 1.22195059 1.26497826 1.41547806 1.45925623 1.52640253 1.6247711 1.59140642 1.65274…
3	Row 1, Column 1	Left	Easy	x	[-0.0625 -0.05220588 -0.04191176 -0.03161765 -0.02132353 -0.01102941 -0.00073529 0.00955882 0.01985294 0.03014706 0.04044118 0.05073529 0.06102941 0.07132353 0.08161765 0.09191176 0.10220588 0.1125 0.12279412 0.13308824 0.14338235 0.15367647 0.16397059 0.17426471 0.18455882 0.19485294 0.20514706 0.21544118 0.22573529 0.23602941 0.24632353 0.25661765 0.26691176 0.27720588 0.2875 0.29779412 0.30808…
4	Row 1, Column 1	Left	Easy	y	[ 6.33333333 6.0952381 5.47619048 5.71428571 5.57142857 5.66666667 5.76190476 5.33333333 5.38095238 5.85714286 5.9047619 5.66666667 5.85714286 6.47619048 6.61904762 6.9047619 7. 7.14285714 7.71428571 8.04761905 7.61904762 8.38095238 9.28571429 11.57142857 13.19047619 16. 19.19047619 23.14285714 27.14285714 31.14285714 35.66666667 39. 41.9047619 45.61904762 49. 51.14285714 53.95238095 55.57142857 …
5	Row 1, Column 1	Left	Easy	y_err	[0.52219335 0.52579957 0.49522464 0.492468 0.4867493 0.48748343 0.47873531 0.48461569 0.49895249 0.51150024 0.50279011 0.5102912 0.51150024 0.52678791 0.54390535 0.57227422 0.53934359 0.53044717 0.54864401 0.55835736 0.54091603 0.5672029 0.64214401 0.72049415 0.8412312 0.98552994 1.11974917 1.22966394 1.33029425 1.4203095 1.54242502 1.52461736 1.50422644 1.52076629 1.54242502 1.51189015 1.5372312…
6	Row 1, Column 1	Right	Hard	x	[-0.0625 -0.05220588 -0.04191176 -0.03161765 -0.02132353 -0.01102941 -0.00073529 0.00955882 0.01985294 0.03014706 0.04044118 0.05073529 0.06102941 0.07132353 0.08161765 0.09191176 0.10220588 0.1125 0.12279412 0.13308824 0.14338235 0.15367647 0.16397059 0.17426471 0.18455882 0.19485294 0.20514706 0.21544118 0.22573529 0.23602941 0.24632353 0.25661765 0.26691176 0.27720588 0.2875 0.29779412 0.30808…
7	Row 1, Column 1	Right	Hard	y	[ 5.5441008 5.5441008 5.63573883 5.91065292 5.77319588 5.81901489 5.68155785 5.86483391 6.27720504 6.32302405 6.32302405 6.4604811 6.64375716 7.23940435 7.05612829 7.28522337 7.28522337 6.87285223 7.33104238 7.19358534 7.05612829 7.3768614 7.3768614 7.6975945 8.9347079 9.16380298 9.71363116 10.40091638 11.04238259 11.77548683 11.63802978 12.18785796 12.09621993 12.27949599 12.27949599 12.22988506…
8	Row 1, Column 1	Right	Hard	y_err	[0.47850074 0.47850074 0.49222269 0.50657368 0.49740181 0.48481329 0.47513023 0.48071956 0.50800073 0.50811472 0.50395171 0.51659236 0.54837796 0.57365649 0.57050558 0.5660981 0.55482189 0.51659236 0.54312513 0.53583867 0.56307205 0.56572713 0.58404914 0.59315048 0.66880393 0.6659837 0.68317556 0.7256005 0.76169702 0.85131408 0.81110323 0.86703664 0.87627201 0.8890257 0.87228092 0.86656453 0.8900…
9	Row 1, Column 1	Right	Easy	x	[-0.0625 -0.05220588 -0.04191176 -0.03161765 -0.02132353 -0.01102941 -0.00073529 0.00955882 0.01985294 0.03014706 0.04044118 0.05073529 0.06102941 0.07132353 0.08161765 0.09191176 0.10220588 0.1125 0.12279412 0.13308824 0.14338235 0.15367647 0.16397059 0.17426471 0.18455882 0.19485294 0.20514706 0.21544118 0.22573529 0.23602941 0.24632353 0.25661765 0.26691176 0.27720588 0.2875 0.29779412 0.30808…
10	Row 1, Column 1	Right	Easy	y	[ 5.97371565 5.92592593 5.97371565 5.63918757 5.63918757 5.59139785 5.63918757 5.97371565 6.11708483 6.16487455 6.40382318 6.78614098 6.8339307 6.92951016 6.6427718 6.97729988 6.92951016 7.07287933 6.88172043 6.78614098 6.69056153 7.40740741 7.40740741 7.88530466 7.98088411 8.17204301 8.55436081 8.79330944 8.41099164 7.88530466 7.50298686 7.45519713 7.50298686 7.69414576 8.05755396 8.29736211 9.2…
11	Row 1, Column 1	Right	Easy	y_err	[0.49057055 0.49031929 0.4811353 0.47897903 0.50233619 0.51991995 0.51584308 0.53952301 0.55270092 0.5528644 0.53234908 0.54107393 0.55359204 0.54511281 0.54533883 0.56565902 0.54511281 0.56544113 0.56581875 0.53682106 0.55780541 0.58808874 0.59583275 0.65542267 0.66172225 0.68412466 0.71678857 0.70468645 0.69539192 0.7091722 0.67477824 0.69835093 0.70468645 0.69062639 0.75433235 0.74643615 0.791…
12	Row 1, Column 2	Left	Hard	x	[-0.0625 -0.05220588 -0.04191176 -0.03161765 -0.02132353 -0.01102941 -0.00073529 0.00955882 0.01985294 0.03014706 0.04044118 0.05073529 0.06102941 0.07132353 0.08161765 0.09191176 0.10220588 0.1125 0.12279412 0.13308824 0.14338235 0.15367647 0.16397059 0.17426471 0.18455882 0.19485294 0.20514706 0.21544118 0.22573529 0.23602941 0.24632353 0.25661765 0.26691176 0.27720588 0.2875 0.29779412 0.30808…
13	Row 1, Column 2	Left	Hard	y	[25.2184769 25.36828964 25.01872659 25.56803995 25.2184769 24.91885144 24.86891386 25.2184769 24.81897628 25.16853933 25.31835206 25.76779026 25.61797753 25.31835206 25.66791511 25.76779026 25.36828964 25.61797753 25.51810237 25.31835206 26.01747815 26.11735331 25.917603 25.96754057 26.61672909 26.31710362 25.76779026 26.16729089 26.31710362 26.8164794 26.51685393 26.21722846 27.66541823 27.46566…
14	Row 1, Column 2	Left	Hard	y_err	[1.00543137 1.03199079 0.99927708 0.97296169 0.98531318 0.9550775 0.97162142 0.94379112 0.96220676 0.93684197 0.97306767 0.98141391 0.97701944 0.96531957 1.00125469 0.98141391 0.98228281 0.96930292 0.97659714 0.96272301 1.01351113 0.97599217 0.99831968 1.00220929 1.01675272 0.97377074 0.97886005 0.9461424 0.94771658 0.92112919 0.9479144 0.95545043 0.94730101 0.92934671 0.96074415 0.95374159 0.975…
15	Row 1, Column 2	Left	Easy	x	[-0.0625 -0.05220588 -0.04191176 -0.03161765 -0.02132353 -0.01102941 -0.00073529 0.00955882 0.01985294 0.03014706 0.04044118 0.05073529 0.06102941 0.07132353 0.08161765 0.09191176 0.10220588 0.1125 0.12279412 0.13308824 0.14338235 0.15367647 0.16397059 0.17426471 0.18455882 0.19485294 0.20514706 0.21544118 0.22573529 0.23602941 0.24632353 0.25661765 0.26691176 0.27720588 0.2875 0.29779412 0.30808…
16	Row 1, Column 2	Left	Easy	y	[26.57142857 26.66666667 27.0952381 27.28571429 27.33333333 26.80952381 27.52380952 27.71428571 27.28571429 27.57142857 26.76190476 27.80952381 27.80952381 27.57142857 27.76190476 27.61904762 27.52380952 27.95238095 27.38095238 26.95238095 26.95238095 27.14285714 26.76190476 26.47619048 25.9047619 26.42857143 26.95238095 27.52380952 27.95238095 28.57142857 29.47619048 30.14285714 31.23809524 31.2…
17	Row 1, Column 2	Left	Easy	y_err	[0.94206739 0.94208464 0.98773351 0.96404784 0.96981818 0.92128356 0.97162667 0.98491949 0.97344432 0.9842715 0.97296413 0.972914 0.93474019 0.95612424 0.95302504 0.96189141 0.91119335 0.93041314 0.96617002 0.93465324 0.9199284 0.95366018 0.94447994 0.94683485 0.92635545 0.93591761 0.9199284 0.940686 0.90813324 0.90296801 0.83797866 0.85863499 0.90648949 0.89129949 0.94087174 0.92894881 0.9538774…
18	Row 1, Column 2	Right	Hard	x	[-0.0625 -0.05220588 -0.04191176 -0.03161765 -0.02132353 -0.01102941 -0.00073529 0.00955882 0.01985294 0.03014706 0.04044118 0.05073529 0.06102941 0.07132353 0.08161765 0.09191176 0.10220588 0.1125 0.12279412 0.13308824 0.14338235 0.15367647 0.16397059 0.17426471 0.18455882 0.19485294 0.20514706 0.21544118 0.22573529 0.23602941 0.24632353 0.25661765 0.26691176 0.27720588 0.2875 0.29779412 0.30808…
19	Row 1, Column 2	Right	Hard	y	[26.66666667 26.30011455 26.39175258 26.30011455 26.1626575 27.17067583 26.52920962 26.57502864 26.30011455 26.30011455 26.52920962 26.48339061 26.11683849 25.93356243 25.38373425 25.61282932 25.47537228 25.65864834 25.93356243 25.75028637 25.47537228 25.88774341 25.70446735 26.25429553 25.06300115 25.06300115 24.05498282 23.13860252 22.31386025 22.22222222 21.03092784 20.06872852 18.69415808 18.…
20	Row 1, Column 2	Right	Hard	y_err	[0.99080046 0.96252278 0.96917105 0.96252278 0.95681991 0.95240635 0.93947283 0.93612261 0.92228614 0.92911326 0.95724351 0.96924574 0.95342435 0.96834905 0.92857549 0.91931434 0.94473646 0.91374587 0.9146486 0.9024818 0.92444999 0.90641978 0.91506799 0.92336086 0.88856143 0.90033751 0.88266779 0.88599136 0.86598398 0.88127242 0.87448572 0.85958197 0.85616433 0.86893823 0.89629204 0.85319673 0.88…
21	Row 1, Column 2	Right	Easy	x	[-0.0625 -0.05220588 -0.04191176 -0.03161765 -0.02132353 -0.01102941 -0.00073529 0.00955882 0.01985294 0.03014706 0.04044118 0.05073529 0.06102941 0.07132353 0.08161765 0.09191176 0.10220588 0.1125 0.12279412 0.13308824 0.14338235 0.15367647 0.16397059 0.17426471 0.18455882 0.19485294 0.20514706 0.21544118 0.22573529 0.23602941 0.24632353 0.25661765 0.26691176 0.27720588 0.2875 0.29779412 0.30808…
22	Row 1, Column 2	Right	Easy	y	[28.72162485 28.57825568 29.43847073 28.72162485 28.6260454 28.67383513 27.479092 28.19593787 28.29151732 27.52688172 27.8614098 28.2437276 27.8614098 28.8172043 28.00477897 28.48267622 28.86499403 28.67383513 28.29151732 29.05615293 28.00477897 28.33930705 28.48267622 27.43130227 26.23655914 25.94982079 25.04181601 23.41696535 22.41338112 20.93189964 20.59737157 19.68936679 17.68219833 16.774193…
23	Row 1, Column 2	Right	Easy	y_err	[0.9627315 0.96260349 0.96459849 0.9288024 0.93200763 0.94507627 0.90072845 0.92627813 0.90566748 0.91445996 0.91185094 0.91478332 0.89664221 0.92555057 0.89974287 0.94404126 0.90637474 0.9402132 0.92569258 0.99627207 0.94690866 0.93891038 0.91444199 0.90721729 0.88629321 0.90356055 0.87214659 0.86630569 0.85990939 0.84074121 0.84726283 0.80339561 0.77982726 0.81728482 0.79282812 0.77224049 0.772…
24	Row 2, Column 1	Left	Hard	x	[-0.0625 -0.05220588 -0.04191176 -0.03161765 -0.02132353 -0.01102941 -0.00073529 0.00955882 0.01985294 0.03014706 0.04044118 0.05073529 0.06102941 0.07132353 0.08161765 0.09191176 0.10220588 0.1125 0.12279412 0.13308824 0.14338235 0.15367647 0.16397059 0.17426471 0.18455882 0.19485294 0.20514706 0.21544118 0.22573529 0.23602941 0.24632353 0.25661765 0.26691176 0.27720588 0.2875 0.29779412 0.30808…
25	Row 2, Column 1	Left	Hard	y	[ 5.93175853 6.19422572 6.35170604 6.35170604 6.9816273 6.82414698 7.34908136 7.4015748 7.82152231 8.24146982 8.50393701 8.71391076 9.29133858 9.65879265 10.34120735 11.39107612 12.5984252 13.91076115 16.167979 18.16272966 19.84251969 22.78215223 24.56692913 26.56167979 28.7664042 30.5511811 33.0183727 33.96325459 34.80314961 33.80577428 32.75590551 32.91338583 30.86614173 28.87139108 27.92650919…
26	Row 2, Column 1	Left	Hard	y_err	[0.61502235 0.63374809 0.61643746 0.61643746 0.65558469 0.63436648 0.68746342 0.6750653 0.71267486 0.74375447 0.7262915 0.72787935 0.7357154 0.72635148 0.73675095 0.77589201 0.81351944 0.86189203 0.94750637 0.95934124 0.96047588 0.98462087 0.96369099 0.98116357 0.98358053 0.96188098 0.94287985 0.96545812 0.89941524 0.92184704 0.93354053 0.88207673 0.9479201 0.9335872 0.95508572 0.98776291 0.98570…
27	Row 2, Column 1	Left	Easy	x	[-0.0625 -0.05220588 -0.04191176 -0.03161765 -0.02132353 -0.01102941 -0.00073529 0.00955882 0.01985294 0.03014706 0.04044118 0.05073529 0.06102941 0.07132353 0.08161765 0.09191176 0.10220588 0.1125 0.12279412 0.13308824 0.14338235 0.15367647 0.16397059 0.17426471 0.18455882 0.19485294 0.20514706 0.21544118 0.22573529 0.23602941 0.24632353 0.25661765 0.26691176 0.27720588 0.2875 0.29779412 0.30808…
28	Row 2, Column 1	Left	Easy	y	[ 8.17059484 8.12570146 8.17059484 8.0359147 8.08080808 8.17059484 8.48484848 8.97867565 9.11335578 9.47250281 9.96632997 9.51739618 10.28058361 10.95398429 11.04377104 12.52525253 13.82716049 14.68013468 17.28395062 19.57351291 21.41414141 24.06285073 26.21773288 28.10325477 30.66217733 32.996633 34.56790123 35.42087542 36.58810325 36.76767677 35.91470258 35.33108866 33.58024691 31.56004489 30.1…
29	Row 2, Column 1	Left	Easy	y_err	[0.63352477 0.62746643 0.63670879 0.64404525 0.64371743 0.64616672 0.6589588 0.69567121 0.71137888 0.7154161 0.71394893 0.67404747 0.70593108 0.72725288 0.68825192 0.75369833 0.76657901 0.76443543 0.84600094 0.86493585 0.85430622 0.90013969 0.91682299 0.87030369 0.91975921 0.95400391 0.90800238 0.89596972 0.96505948 0.91779536 0.92500766 0.92769781 0.91515049 0.95287558 0.95503824 0.98076391 1.01…
30	Row 2, Column 1	Right	Hard	x	[-0.0625 -0.05220588 -0.04191176 -0.03161765 -0.02132353 -0.01102941 -0.00073529 0.00955882 0.01985294 0.03014706 0.04044118 0.05073529 0.06102941 0.07132353 0.08161765 0.09191176 0.10220588 0.1125 0.12279412 0.13308824 0.14338235 0.15367647 0.16397059 0.17426471 0.18455882 0.19485294 0.20514706 0.21544118 0.22573529 0.23602941 0.24632353 0.25661765 0.26691176 0.27720588 0.2875 0.29779412 0.30808…
31	Row 2, Column 1	Right	Hard	y	[ 6.44067797 6.17702448 6.5913371 6.8173258 6.70433145 6.8173258 7.15630885 7.30696798 7.38229755 7.11864407 7.34463277 7.45762712 7.90960452 8.43691149 9.00188324 9.79284369 11.29943503 12.20338983 14.65160075 16.76082863 18.22975518 20.64030132 22.74952919 23.76647834 25.6873823 25.98870056 26.21468927 26.32768362 26.29001883 24.70809793 24.10546139 22.77620397 21.94523135 21.52974504 20.396600…
32	Row 2, Column 1	Right	Hard	y_err	[0.55228141 0.51166456 0.52601356 0.55492382 0.52602502 0.52866563 0.5517973 0.54617523 0.55878849 0.54147898 0.53552356 0.56104223 0.58605683 0.5748266 0.61474854 0.64787298 0.65954133 0.68253874 0.7191601 0.74449763 0.74129242 0.72324742 0.75195006 0.70991369 0.73920769 0.71672792 0.74448414 0.72823395 0.77456982 0.77699421 0.75335969 0.77605649 0.79588943 0.79846209 0.77880918 0.76972692 0.783…
33	Row 2, Column 1	Right	Easy	x	[-0.0625 -0.05220588 -0.04191176 -0.03161765 -0.02132353 -0.01102941 -0.00073529 0.00955882 0.01985294 0.03014706 0.04044118 0.05073529 0.06102941 0.07132353 0.08161765 0.09191176 0.10220588 0.1125 0.12279412 0.13308824 0.14338235 0.15367647 0.16397059 0.17426471 0.18455882 0.19485294 0.20514706 0.21544118 0.22573529 0.23602941 0.24632353 0.25661765 0.26691176 0.27720588 0.2875 0.29779412 0.30808…
34	Row 2, Column 1	Right	Easy	y	[ 7.21868365 6.92144374 7.13375796 7.38853503 7.47346072 7.21868365 7.60084926 8.32271762 8.40764331 8.57749469 8.66242038 9.00212314 10.02123142 10.6581741 10.53078556 11.67728238 12.78131635 14.39490446 15.71125265 18.13163482 19.5329087 21.61358811 23.43949045 24.50106157 26.02972399 26.62420382 26.4118896 25.9447983 24.7133758 24.7133758 23.22717622 20.97664544 19.36305732 18.00424628 16.6560…
35	Row 2, Column 1	Right	Easy	y_err	[0.58309125 0.56804316 0.57395017 0.60683258 0.61537317 0.6074019 0.61479718 0.65840928 0.62960622 0.63944753 0.63577942 0.64901541 0.6918573 0.6888909 0.67799654 0.68862326 0.6968559 0.74033777 0.74884427 0.77998704 0.7513786 0.76069354 0.76271661 0.75210276 0.74917115 0.76436513 0.72412723 0.72934701 0.72833136 0.71327436 0.73923202 0.76177948 0.77000802 0.80186295 0.78041889 0.81552107 0.79827…
36	Row 2, Column 2	Left	Hard	x	[-0.0625 -0.05220588 -0.04191176 -0.03161765 -0.02132353 -0.01102941 -0.00073529 0.00955882 0.01985294 0.03014706 0.04044118 0.05073529 0.06102941 0.07132353 0.08161765 0.09191176 0.10220588 0.1125 0.12279412 0.13308824 0.14338235 0.15367647 0.16397059 0.17426471 0.18455882 0.19485294 0.20514706 0.21544118 0.22573529 0.23602941 0.24632353 0.25661765 0.26691176 0.27720588 0.2875 0.29779412 0.30808…
37	Row 2, Column 2	Left	Hard	y	[21.70940171 22.13675214 22.90598291 23.76068376 22.64957265 23.33333333 23.58974359 23.41880342 23.07692308 23.58974359 22.99145299 22.05128205 21.79487179 21.96581197 21.11111111 21.02564103 20.08547009 19.48717949 19.23076923 19.23076923 17.60683761 17.52136752 18.03418803 18.03418803 16.83760684 16.4957265 16.83760684 15.8974359 16.06837607 14.95726496 14.44444444 14.61538462 14.95726496 15.5…
38	Row 2, Column 2	Left	Hard	y_err	[1.31287278 1.3475765 1.36005683 1.35735121 1.31400309 1.38592184 1.40290588 1.33041752 1.31917575 1.33854045 1.40147738 1.38076029 1.4454466 1.49405949 1.43458065 1.42470727 1.36384604 1.34149482 1.31858613 1.26159584 1.20035641 1.21749032 1.28791966 1.2936157 1.24913162 1.28967497 1.36715945 1.28969324 1.33232909 1.23272445 1.19403802 1.18675313 1.25048917 1.34941138 1.38698581 1.45798897 1.435…
39	Row 2, Column 2	Left	Easy	x	[-0.0625 -0.05220588 -0.04191176 -0.03161765 -0.02132353 -0.01102941 -0.00073529 0.00955882 0.01985294 0.03014706 0.04044118 0.05073529 0.06102941 0.07132353 0.08161765 0.09191176 0.10220588 0.1125 0.12279412 0.13308824 0.14338235 0.15367647 0.16397059 0.17426471 0.18455882 0.19485294 0.20514706 0.21544118 0.22573529 0.23602941 0.24632353 0.25661765 0.26691176 0.27720588 0.2875 0.29779412 0.30808…
40	Row 2, Column 2	Left	Easy	y	[21.56599553 21.38702461 21.29753915 21.47651007 20.85011186 21.20805369 21.20805369 20.67114094 21.02908277 20.7606264 19.77628635 20.04474273 19.95525727 20.31319911 19.06040268 19.2393736 18.79194631 18.34451902 18.07606264 17.62863535 17.80760626 17.53914989 16.73378076 15.74944072 14.94407159 14.76510067 14.4966443 13.06487696 13.15436242 13.51230425 14.049217 13.87024609 14.31767338 14.7651…
41	Row 2, Column 2	Left	Easy	y_err	[1.37698258 1.31236178 1.34931747 1.3776504 1.26547274 1.32577471 1.30740509 1.23395434 1.39780755 1.3280174 1.3652627 1.39459112 1.41752546 1.42862737 1.35727364 1.31582035 1.26350446 1.18761443 1.17805426 1.1929782 1.20870294 1.21187697 1.17174523 1.18474078 1.17695147 1.19885966 1.17708938 1.18756887 1.19107183 1.184284 1.24273642 1.41897514 1.43150279 1.42046144 1.32642752 1.31252668 1.382276…
42	Row 2, Column 2	Right	Hard	x	[-0.0625 -0.05220588 -0.04191176 -0.03161765 -0.02132353 -0.01102941 -0.00073529 0.00955882 0.01985294 0.03014706 0.04044118 0.05073529 0.06102941 0.07132353 0.08161765 0.09191176 0.10220588 0.1125 0.12279412 0.13308824 0.14338235 0.15367647 0.16397059 0.17426471 0.18455882 0.19485294 0.20514706 0.21544118 0.22573529 0.23602941 0.24632353 0.25661765 0.26691176 0.27720588 0.2875 0.29779412 0.30808…
43	Row 2, Column 2	Right	Hard	y	[24.50704225 24.1314554 23.66197183 24.03755869 23.84976526 23.28638498 23.00469484 22.53521127 22.44131455 22.44131455 21.59624413 21.31455399 22.53521127 22.15962441 22.25352113 21.69014085 22.44131455 21.31455399 21.22065728 20. 18.87323944 18.77934272 18.21596244 17.18309859 16.5258216 15.21126761 14.08450704 13.61502347 12.3943662 11.17370892 10.79812207 10.42253521 10.23474178 9.57746479 8.…
44	Row 2, Column 2	Right	Hard	y_err	[1.41429878 1.39721822 1.41904362 1.43054186 1.39656916 1.4255502 1.45457715 1.41772108 1.30138338 1.39999013 1.42739126 1.43562504 1.47902518 1.49517149 1.54099476 1.55754251 1.62866321 1.51389446 1.53193977 1.52377504 1.41809592 1.44852478 1.40700711 1.32311193 1.3321313 1.26836383 1.22696734 1.32905323 1.1967309 1.15895903 1.15355114 1.14724605 1.12022098 1.05238497 0.98727021 0.97352579 1.101…
45	Row 2, Column 2	Right	Easy	x	[-0.0625 -0.05220588 -0.04191176 -0.03161765 -0.02132353 -0.01102941 -0.00073529 0.00955882 0.01985294 0.03014706 0.04044118 0.05073529 0.06102941 0.07132353 0.08161765 0.09191176 0.10220588 0.1125 0.12279412 0.13308824 0.14338235 0.15367647 0.16397059 0.17426471 0.18455882 0.19485294 0.20514706 0.21544118 0.22573529 0.23602941 0.24632353 0.25661765 0.26691176 0.27720588 0.2875 0.29779412 0.30808…
46	Row 2, Column 2	Right	Easy	y	[22.66666667 22.93333333 21.95555556 22.13333333 22.57777778 21.6 21.68888889 21.51111111 20.97777778 21.6 22.66666667 21.42222222 20.8 20.8 20.62222222 20. 20.44444444 19.37777778 18.75555556 18.31111111 17.86666667 17.51111111 16.97777778 16. 13.95555556 11.82222222 10.93333333 10.93333333 8.88888889 7.37777778 6.48888889 6.31111111 6.57777778 7.37777778 6.57777778 6.75555556 7.51677852 8.68008…
47	Row 2, Column 2	Right	Easy	y_err	[1.36865954 1.38236469 1.29327854 1.32783355 1.31044739 1.28422618 1.28346205 1.38044533 1.3487353 1.42514614 1.42559258 1.38682651 1.39016824 1.30761171 1.27125691 1.27227848 1.29038459 1.24597754 1.2555803 1.20019332 1.20866866 1.23668616 1.24795499 1.27384051 1.21854372 1.0962103 1.07816325 1.13565144 0.96607463 0.90546806 0.86227111 0.80462661 0.8530897 0.98942289 0.95013463 1.01490099 1.0262…
