# Supplementary material for: The dynamics and geometry of choice in the premotor cortex
Source: Nature. 2025 Jun 25;645(8079):168–76. doi: 10.1038/s41586-025-09199-1 (PMC12408350; doi:10.1038/s41586-025-09199-1)
Supplement: Supplementary file 6 — Source Data Fig. 3 [file 41586_2025_9199_MOESM6_ESM.xlsx]

## Sheet: Fig. 3a
	panel	variable_name	data
0	panel1	loglik_ratio, mokey T	[ 39.66060985 78.4720994 54.2251651 20.50173328 125.25446683 125.46907719 32.23068297 -5.05162243 44.7270726 18.34651369 -9.42522451 10.20691124 4.82101866 32.82069457 73.16263162 6.34094358 4.82347807 -11.14305813 58.3682357 -9.61246827 38.84592166 33.90503582 99.38300421 12.39720678 -0.31287847 22.47051481 -10.11982245 6.75838773 27.74037216 30.50914581 9.01092569 7.2524598 9.77802524 34.807980…
1	panel1	loglik_ratio, mokey O	[ 2.89078150e+02 2.21740165e+00 8.37141611e+01 1.66892038e+01 2.58970612e+01 1.05551492e+01 -5.08208866e-01 6.26941024e+00 -2.57519608e-01 7.84669197e+00 -1.24699634e+01 9.33830210e+00 1.25066842e+00 5.94375695e+00 5.73638838e+00 3.44237451e+01 -1.55868600e+00 7.98756902e+00 2.37251080e+01 6.83015676e+00 -2.05997901e+01 9.09561668e+01 1.58741031e+01 2.67558382e-01 8.19131452e+00 6.43972463e+01 3.…

## Sheet: Fig. 3b
	panel	variable_name	data
2	panel1	R^2, mokey T	[ 0.56774278 0.67861324 0.26083551 0.2818897 0.54014987 0.46735095 0.26643859 0.08071504 0.47744544 0.21218632 0.18297652 0.24436272 0.07561744 0.32566312 0.3830681 0.18235271 0.2199767 0.24228619 0.31356072 0.01903499 0.2764314 0.32647061 0.38108091 0.13556563 0.43573406 0.25769677 0.06474802 0.02443295 0.25440635 0.44625376 0.18204571 0.11865065 0.17069308 0.6219281 0.03509876 0.35175459 -0.032…
3	panel1	R^2, mokey O	[0.27852303 0.09229234 0.16995494 0.02837555 0.07742348 0.20365018 0.01207834 0.44316479 0.61240746 0.2102493 0.23962278 0.49853591 0.06809037 0.06120676 0.24277516 0.41221058 0.15705821 0.11095237 0.28961623 0.33480366 0.27111102 0.34673972 0.14129083 0.39722589 0.14017054 0.11993184 0.19681575 0.22188248 0.06842031 0.27483563 0.14518255 0.1821004 0.16166228 0.45944586 0.16026584]
4	panel2	x, Monkey T	[0.38952918 0.26332301 0.44318491 0.51228487 0.24935569 0.35436981 0.51811936 0.37416913 0.58625895 0.41744724 0.26310518 0.63295563 0.65670231 0.70431283 0.28837879 0.56248255 0.43882062 0.32444172 0.55141631 0.43981936 0.16593809 0.20743561 0.66696894 0.30548268 0.44093393 0.42854034 0.26560796 0.43568356 0.41838604 0.77208304 0.65022166 0.68151017 0.51668103 0.48867416 0.47738837 0.62598173 0.…
5	panel2	y, Monkey T	[0.42833333 0.359875 0.47933333 0.62975 0.25475 0.3605 0.5675 0.46775 0.63275 0.491 0.253375 0.622375 0.710625 0.79466667 0.223875 0.6065 0.41075 0.31483333 0.587625 0.523125 0.1965 0.3495 0.810375 0.459 0.50325 0.451125 0.297625 0.50875 0.50875 0.704625 0.725375 0.66675 0.57275 0.55 0.620625 0.654 0.40325 0.635125 0.5255 0.76 0.54425 0.51775 0.488375 0.5015 0.6625 0.54875 0.385875 0.736875 0.512…
6	panel2	x, Monkey O	[0.60800355 0.48914384 0.35237147 0.37681118 0.61516006 0.75594528 0.58731145 0.37953415 0.68781404 1.74563822 0.78486225 0.28474754 0.61966655 0.46517587 0.60431997 0.79028104 0.82077615 0.09469673 0.87637511 0.70345984 0.61042254 0.84920451 0.5358555 0.40193593 0.47346331 0.86955185 0.20743561]
7	panel2	y, Monkey O	[0.587 0.5625 0.34575 0.417125 0.65825 0.739375 0.62175 0.67216667 0.6705 1.4515 1.073875 0.31275 0.586125 0.676 0.657125 0.7665 0.723625 0.112625 0.900375 0.74425 0.69825 0.780375 0.569375 0.71975 1.1825 0.45775 0.613 ]

## Sheet: Fig. 3c
	panel	variable_name	data
8	Top	spikes, condition 0, trial 0	[-0.01 -0.007 0.017 0.037 0.042 0.062 0.081 0.112 0.142 0.145 0.153 0.177 0.186 0.2 0.21 0.22 0.3 0.321 0.334 0.347 0.376 0.39 0.431 0.449 0.469 0.487 0.525 0.54 0.563]
9	Top	spikes, condition 0, trial 1	[0.08 0.109 0.139 0.145 0.172 0.219 0.234 0.239 0.253 0.259 0.268 0.275 0.284 0.305 0.307 0.325 0.335 0.349 0.366 0.394 0.417 0.433 0.519]
10	Top	spikes, condition 0, trial 2	[-0.04 -0.007 0.062 0.079 0.12 0.15 0.165 0.184 0.19 0.208 0.214 0.227 0.242 0.309 0.311 0.455]
11	Top	spikes, condition 0, trial 3	[-0.023 0.012 0.042 0.065 0.069 0.098 0.107 0.12 0.145 0.159 0.185 0.189 0.195 0.206 0.219 0.222 0.244 0.255 0.258 0.274 0.287 0.295 0.327 0.358 0.435 0.438]
12	Top	spikes, condition 0, trial 4	[-0.048 -0.044 0.011 0.047 0.066 0.082 0.099 0.127 0.144 0.155 0.163 0.168 0.181 0.201 0.218 0.246 0.252 0.273 0.319 0.375 0.434]
13	Top	spikes, condition 0, trial 5	[-0.049 -0.026 -0.024 -0.016 0.03 0.038 0.06 0.082 0.136 0.141 0.157 0.161 0.171 0.184 0.194 0.206 0.226 0.237 0.301 0.333 0.395]
14	Top	spikes, condition 0, trial 6	[-0.034 -0.025 0.021 0.078 0.081 0.085 0.092 0.112 0.145 0.178 0.187 0.2 0.217 0.252 0.282 0.393]
15	Top	spikes, condition 0, trial 7	[-0.048 -0.034 -0.007 -0.001 0.008 0.026 0.038 0.046 0.052 0.06 0.076 0.09 0.096 0.123 0.135 0.14 0.161 0.175 0.192 0.205 0.243 0.245 0.254 0.275 0.29 0.335 0.34 0.354 0.373 0.383]
16	Top	spikes, condition 0, trial 8	[-0.041 -0.036 -0.03 0.003 0.023 0.11 0.165 0.186 0.218 0.234 0.255 0.282 0.3 0.328 0.37 ]
17	Top	spikes, condition 0, trial 9	[-0.021 0.014 0.022 0.033 0.05 0.08 0.104 0.135 0.157 0.162 0.173 0.197 0.201 0.25 0.254 0.329 0.364]
18	Top	spikes, condition 1, trial 0	[-0.001 0.019 0.06 0.063 0.08 0.114 0.118 0.14 0.191 0.199 0.206 0.249 0.26 0.307 0.374 0.434 0.437 0.448 0.47 0.477 0.52 0.555 0.609 0.645 0.672 0.692 0.696 0.722]
19	Top	spikes, condition 1, trial 1	[-0.036 -0.003 0.049 0.141 0.157 0.168 0.17 0.23 0.239 0.256 0.278 0.283 0.301 0.313 0.344 0.349 0.376 0.398 0.477 0.487 0.5 0.52 0.534 0.606 0.622 0.637 0.688]
20	Top	spikes, condition 1, trial 2	[0.004 0.117 0.138 0.158 0.174 0.181 0.199 0.206 0.215 0.225 0.239 0.253 0.26 0.266 0.269 0.299 0.307 0.315 0.318 0.324 0.335 0.341 0.348 0.402 0.403 0.417 0.435 0.455 0.46 0.481 0.492 0.501 0.507 0.517 0.546 0.553 0.587 0.646 0.66 ]
21	Top	spikes, condition 1, trial 3	[-0.048 -0.01 0.006 0.03 0.06 0.097 0.103 0.147 0.179 0.2 0.22 0.238 0.285 0.299 0.336 0.358 0.395 0.401 0.408 0.418 0.522 0.543 0.554 0.571 0.597]
22	Top	spikes, condition 1, trial 4	[0.002 0.024 0.049 0.062 0.071 0.096 0.098 0.112 0.147 0.159 0.162 0.163 0.175 0.195 0.205 0.218 0.226 0.251 0.292 0.335 0.343 0.364 0.372 0.384 0.39 0.399 0.471 0.487 0.537 0.573]
23	Top	spikes, condition 1, trial 5	[0.015 0.086 0.134 0.163 0.168 0.216 0.31 0.326 0.395 0.451 0.473 0.498]
24	Top	spikes, condition 1, trial 6	[-0.006 0.025 0.049 0.09 0.104 0.115 0.126 0.13 0.148 0.155 0.182 0.188 0.227 0.235 0.314 0.361 0.468 0.468]
25	Top	spikes, condition 1, trial 7	[-0.036 0.001 0.01 0.03 0.048 0.093 0.131 0.155 0.193 0.284 0.289 0.311 0.32 0.349 0.405 0.425 0.455 0.461]
26	Top	spikes, condition 1, trial 8	[-0.024 0.034 0.133 0.135 0.156 0.199 0.205 0.223 0.232 0.264 0.331 0.359 0.381 0.447]
27	Top	spikes, condition 1, trial 9	[-0.043 -0.006 0.064 0.069 0.09 0.105 0.11 0.143 0.166 0.196 0.22 0.225 0.246 0.268 0.297 0.325 0.351 0.357 0.388]
28	Top	spikes, condition 2, trial 0	[-0.043 -0.023 0.011 0.046 0.051 0.061 0.092 0.104 0.137 0.2 0.216 0.231 0.265 0.27 0.3 0.324 0.351 0.368 0.371 0.389 0.393 0.408 0.41 0.433 0.437 0.459 0.48 0.495 0.5 0.536 0.547 0.556 0.571 0.587 0.608 0.621 0.648 0.653 0.661]
29	Top	spikes, condition 2, trial 1	[-0.033 -0.016 0.007 0.018 0.056 0.082 0.099 0.103 0.126 0.138 0.157 0.172 0.175 0.196 0.202 0.207 0.227 0.253 0.272 0.328 0.348 0.42 0.424 0.444 0.464 0.483]
30	Top	spikes, condition 2, trial 2	[-0.031 0.012 0.061 0.082 0.109 0.128 0.15 0.152 0.196 0.204 0.221 0.229 0.258 0.326 0.349 0.359 0.363 0.375 0.378 0.392 0.408 0.414 0.444 0.466]
31	Top	spikes, condition 2, trial 3	[-0.036 -0.004 0.1 0.216 0.273 0.288 0.332 0.338 0.357 0.362 0.368 0.383 0.395 0.407 0.445 0.454 0.464]
32	Top	spikes, condition 2, trial 4	[-0.005 0. 0.031 0.035 0.068 0.089 0.114 0.136 0.173 0.184 0.226 0.254 0.259 0.267 0.29 0.317 0.322 0.328 0.367 0.386 0.404]
33	Top	spikes, condition 2, trial 5	[-0.043 -0.005 0.029 0.062 0.065 0.142 0.155 0.209 0.236 0.243 0.25 0.267 0.269 0.29 0.304 0.319 0.321 0.34 0.373 0.396]
34	Top	spikes, condition 2, trial 6	[-0.028 -0.016 0.001 0.004 0.023 0.033 0.043 0.065 0.086 0.145 0.159 0.163 0.199 0.228 0.233 0.252 0.266 0.281 0.287 0.295 0.334 0.381]
35	Top	spikes, condition 2, trial 7	[0.045 0.048 0.06 0.097 0.149 0.16 0.186 0.193 0.227 0.248 0.271 0.279 0.294 0.308 0.347 0.373]
36	Top	spikes, condition 2, trial 8	[-0.049 -0.025 -0.006 -0.001 0.019 0.042 0.108 0.165 0.2 0.204 0.208 0.23 0.263 0.268 0.279 0.294 0.31 0.317 0.33 0.336]
37	Top	spikes, condition 2, trial 9	[-0.039 -0.001 0.013 0.021 0.055 0.081 0.116 0.186 0.208 0.256 0.261 0.318]
38	Top	spikes, condition 3, trial 0	[-0.045 -0.014 0.007 0.037 0.041 0.059 0.102 0.109 0.184 0.188 0.265 0.309 0.327 0.333 0.35 0.353 0.368 0.408 0.462]
39	Top	spikes, condition 3, trial 1	[-0.044 -0.019 -0.002 0.045 0.083 0.113 0.179 0.198 0.209 0.219 0.232 0.234 0.249 0.251 0.259 0.265 0.279 0.301 0.334 0.347 0.422]
40	Top	spikes, condition 3, trial 2	[-0.048 -0.035 -0.019 -0.016 0.013 0.016 0.083 0.085 0.114 0.159 0.168 0.174 0.2 0.203 0.223 0.262 0.264 0.281 0.29 0.3 0.315 0.322 0.339 0.349 0.357 0.385 0.409 0.422]
41	Top	spikes, condition 3, trial 3	[-0.039 0.004 0.042 0.084 0.105 0.155 0.18 0.191 0.205 0.226 0.236 0.245 0.248 0.296 0.318 0.353]
42	Top	spikes, condition 3, trial 4	[-0.042 -0.02 0.019 0.023 0.04 0.055 0.067 0.085 0.1 0.109 0.121 0.14 0.154 0.161 0.18 0.201 0.207 0.24 0.256 0.27 0.291 0.301 0.346]
43	Top	spikes, condition 3, trial 5	[-0.047 -0.036 0.002 0.06 0.086 0.089 0.091 0.111 0.124 0.173 0.179 0.214 0.224 0.238 0.24 0.244 0.251 0.263 0.268 0.273 0.284 0.288 0.301 0.308 0.345]
44	Top	spikes, condition 3, trial 6	[-0.03 0.017 0.057 0.062 0.091 0.155 0.181 0.184 0.192 0.207 0.21 0.235 0.27 0.302 0.338]
45	Top	spikes, condition 3, trial 7	[-0.044 -0.032 0.003 0.006 0.022 0.041 0.042 0.078 0.093 0.113 0.135 0.145 0.148 0.155 0.174 0.176 0.194 0.227 0.241 0.251 0.281 0.296 0.306 0.33 ]
46	Top	spikes, condition 3, trial 8	[-0.003 0.026 0.046 0.078 0.128 0.149 0.161 0.182 0.202 0.209 0.217 0.225 0.233 0.241 0.248 0.264 0.293 0.315 0.328]
47	Top	spikes, condition 3, trial 9	[-0.048 -0.022 0.023 0.058 0.06 0.102 0.107 0.121 0.127 0.154 0.158 0.174 0.186 0.201 0.219 0.224 0.237 0.241 0.264 0.27 0.292 0.322]
48	Bottom	time, condition Hard, side Left	[-0.0625 -0.05220588 -0.04191176 -0.03161765 -0.02132353 -0.01102941 -0.00073529 0.00955882 0.01985294 0.03014706 0.04044118 0.05073529 0.06102941 0.07132353 0.08161765 0.09191176 0.10220588 0.1125 0.12279412 0.13308824 0.14338235 0.15367647 0.16397059 0.17426471 0.18455882 0.19485294 0.20514706 0.21544118 0.22573529 0.23602941 0.24632353 0.25661765 0.26691176 0.27720588 0.2875 0.29779412 0.30808…
49	Bottom	PSTH, condition Hard, side Left	[26.86641698 27.46566792 27.36579276 28.61423221 28.11485643 28.31460674 28.51435705 27.66541823 27.66541823 28.8639201 28.16479401 28.46441948 28.46441948 27.81523096 28.61423221 29.01373283 29.16354557 29.56304619 29.61298377 31.06117353 31.96004994 33.50811486 35.20599251 35.85518102 36.95380774 38.55181024 38.20224719 38.65168539 39.45068664 39.75031211 38.60174782 38.20224719 37.25343321 37.…
50	Bottom	PSTH err, condition Hard, side Left	[1.03256295 1.07193418 1.06985939 1.11346848 1.10958023 1.10853203 1.13414881 1.06191704 1.06427161 1.05035955 1.05497285 1.08135586 1.11104097 1.11539492 1.12465258 1.18261112 1.08538842 1.07468561 1.15610608 1.1572246 1.14518007 1.26244108 1.2592438 1.25697103 1.32471062 1.34978093 1.31720894 1.38313827 1.39240676 1.44043951 1.43011262 1.44758111 1.42889278 1.4372664 1.46136837 1.41679547 1.434…
51	Bottom	time, condition Easy, side Left	[-0.0625 -0.05220588 -0.04191176 -0.03161765 -0.02132353 -0.01102941 -0.00073529 0.00955882 0.01985294 0.03014706 0.04044118 0.05073529 0.06102941 0.07132353 0.08161765 0.09191176 0.10220588 0.1125 0.12279412 0.13308824 0.14338235 0.15367647 0.16397059 0.17426471 0.18455882 0.19485294 0.20514706 0.21544118 0.22573529 0.23602941 0.24632353 0.25661765 0.26691176 0.27720588 0.2875 0.29779412 0.30808…
52	Bottom	PSTH, condition Easy, side Left	[28.85714286 29.0952381 28.52380952 28.9047619 29.0952381 28.95238095 28.33333333 28.85714286 28. 29. 27.85714286 28.19047619 28.66666667 28.61904762 28.66666667 29. 29.47619048 30.61904762 31.52380952 32.66666667 33.61904762 35.38095238 36.95238095 37.66666667 38.19047619 38.33333333 38.23809524 39.0952381 38.85714286 37.38095238 36.71428571 35.66666667 34.0952381 33.19047619 31.33333333 29.8095…
53	Bottom	PSTH err, condition Easy, side Left	[1.1232748 1.11643447 1.1223881 1.138036 1.1285984 1.11853274 1.12750325 1.18441536 1.13211082 1.14532575 1.13969167 1.17079134 1.18370149 1.19260434 1.18370149 1.19587103 1.1374931 1.10484297 1.08661461 1.08289835 1.14874458 1.2137878 1.23605856 1.24436489 1.30018783 1.32599534 1.35945626 1.3938402 1.44059344 1.36787185 1.3842443 1.43384984 1.36528178 1.37100549 1.33375996 1.33609788 1.2962437 1…
54	Bottom	time, condition Hard, side Right	[-0.0625 -0.05220588 -0.04191176 -0.03161765 -0.02132353 -0.01102941 -0.00073529 0.00955882 0.01985294 0.03014706 0.04044118 0.05073529 0.06102941 0.07132353 0.08161765 0.09191176 0.10220588 0.1125 0.12279412 0.13308824 0.14338235 0.15367647 0.16397059 0.17426471 0.18455882 0.19485294 0.20514706 0.21544118 0.22573529 0.23602941 0.24632353 0.25661765 0.26691176 0.27720588 0.2875 0.29779412 0.30808…
55	Bottom	PSTH, condition Hard, side Right	[27.21649485 27.0790378 28.27033219 28.22451317 27.85796105 27.0790378 26.62084765 26.43757159 26.89576174 26.98739977 27.26231386 27.0790378 27.03321879 27.81214204 28.27033219 29.00343643 29.50744559 29.73654066 31.3860252 33.35624284 35.50973654 37.06758305 39.12943872 40.96219931 42.56586483 43.34478809 43.34478809 45.31500573 46.09392898 47.42268041 47.3768614 47.60595647 49.07216495 50.4925…
56	Bottom	PSTH err, condition Hard, side Right	[1.00923847 1.02087766 1.0907793 1.0783844 1.04429372 1.02087766 0.9725563 1.03541745 1.05156799 1.08111985 1.04302436 1.03318472 1.0178381 1.04547846 0.99164035 1.00354139 0.99376246 1.01969274 1.06315232 1.10035395 1.17466155 1.22636389 1.28330478 1.31870519 1.38092827 1.32444586 1.27748691 1.29961671 1.34459286 1.35053441 1.34436672 1.33286388 1.43336744 1.46355469 1.50794759 1.52266725 1.5504…
57	Bottom	time, condition Easy, side Right	[-0.0625 -0.05220588 -0.04191176 -0.03161765 -0.02132353 -0.01102941 -0.00073529 0.00955882 0.01985294 0.03014706 0.04044118 0.05073529 0.06102941 0.07132353 0.08161765 0.09191176 0.10220588 0.1125 0.12279412 0.13308824 0.14338235 0.15367647 0.16397059 0.17426471 0.18455882 0.19485294 0.20514706 0.21544118 0.22573529 0.23602941 0.24632353 0.25661765 0.26691176 0.27720588 0.2875 0.29779412 0.30808…
58	Bottom	PSTH, condition Easy, side Right	[27.8614098 28.33930705 28.33930705 28.10035842 28.8172043 29.390681 29.15173238 29.390681 29.24731183 29.0083632 29.5818399 29.15173238 29.0083632 28.8172043 28.91278375 29.34289128 30.77658303 31.44563919 33.07048984 35.17323775 37.08482676 39.52210275 41.14695341 43.15412186 45.8781362 46.97729988 47.83751493 49.46236559 51.23058542 52.47311828 53.33333333 53.95459976 55.24492234 54.24133811 5…
59	Bottom	PSTH err, condition Easy, side Right	[1.04973176 1.02749708 1.05609855 1.05627745 1.07666035 1.08261844 1.06871837 1.06554659 1.03077001 1.0794799 1.14867833 1.09833374 1.11704587 1.12455897 1.1218454 1.09042906 1.06784168 1.07922872 1.13662119 1.21347156 1.26455321 1.30906424 1.30581566 1.34084772 1.3947948 1.40039084 1.42633826 1.4611739 1.46710475 1.48556277 1.45529227 1.37961023 1.40093631 1.38567083 1.42219101 1.48030331 1.5193…

## Sheet: Fig. 3d
	panel	variable_name	data
60	Top	x, latent_domain	[-1. -0.99799594 -0.99362032 -0.9876453 -0.9811047 -0.97512968 -0.97075406 -0.96875 -0.96674594 -0.96237032 -0.9563953 -0.9498547 -0.94387968 -0.93950406 -0.9375 -0.93549594 -0.93112032 -0.9251453 -0.9186047 -0.91262968 -0.90825406 -0.90625 -0.90424594 -0.89987032 -0.8938953 -0.8873547 -0.88137968 -0.87700406 -0.875 -0.87299594 -0.86862032 -0.8626453 -0.8561047 -0.85012968 -0.84575406 -0.84375 -0…
61	Top	p0(x)	[1.89250297e-35 4.91989212e-08 5.28274851e-07 1.76722528e-06 4.96907501e-06 6.55301363e-06 1.35492820e-05 6.49782168e-06 1.74934580e-05 1.50371121e-05 2.62938703e-05 2.92950764e-05 4.03165785e-05 4.54949374e-05 4.63809003e-05 5.25646199e-05 5.82282438e-05 7.00534521e-05 8.17775920e-05 9.48232308e-05 1.04307698e-04 1.08541752e-04 1.13722698e-04 1.24062569e-04 1.39450749e-04 1.56982752e-04 1.741226…
62	Top	p0 err	[2.82728771e-35 7.35002837e-08 7.89211435e-07 2.64013019e-06 7.42350366e-06 9.78981147e-06 2.02418117e-05 9.70735214e-06 2.61341594e-05 2.24645094e-05 3.92813388e-05 4.37648216e-05 6.02299608e-05 6.79658009e-05 6.92892265e-05 7.85270275e-05 8.69875370e-05 1.04652354e-04 1.22165441e-04 1.41651971e-04 1.55818445e-04 1.62142406e-04 1.69880703e-04 1.85323596e-04 2.08305050e-04 2.34485843e-04 2.600786…
63	Bottom	x, latent_domain	[-1. -0.99799594 -0.99362032 -0.9876453 -0.9811047 -0.97512968 -0.97075406 -0.96875 -0.96674594 -0.96237032 -0.9563953 -0.9498547 -0.94387968 -0.93950406 -0.9375 -0.93549594 -0.93112032 -0.9251453 -0.9186047 -0.91262968 -0.90825406 -0.90625 -0.90424594 -0.89987032 -0.8938953 -0.8873547 -0.88137968 -0.87700406 -0.875 -0.87299594 -0.86862032 -0.8626453 -0.8561047 -0.85012968 -0.84575406 -0.84375 -0…
64	Bottom	potential(x), cond 1	[-2.83967076e-01 -2.83963909e-01 -2.83906661e-01 -2.83742510e-01 -2.83350301e-01 -2.82796500e-01 -2.82224106e-01 -2.81914468e-01 -2.81577625e-01 -2.80713997e-01 -2.79258924e-01 -2.77260550e-01 -2.75045727e-01 -2.73173867e-01 -2.72244588e-01 -2.71270335e-01 -2.68980588e-01 -2.65493225e-01 -2.61191504e-01 -2.56817652e-01 -2.53345216e-01 -2.51679019e-01 -2.49965465e-01 -2.46059630e-01 -2.40364964e-0…
65	Bottom	potential err, cond 1	[0.1380479 0.13804209 0.13797065 0.13777182 0.13736534 0.13684027 0.13633853 0.13607785 0.13580068 0.13511789 0.1340326 0.13263729 0.13118565 0.13001989 0.12945908 0.12888284 0.1275714 0.12567731 0.1234901 0.12141436 0.11986221 0.11914556 0.11842677 0.11685476 0.11471929 0.11242714 0.11040573 0.10898642 0.10835706 0.10774217 0.10645483 0.10483491 0.10327102 0.10205796 0.10131207 0.10101279 0.1007…
66	Bottom	x, latent_domain	[-1. -0.99799594 -0.99362032 -0.9876453 -0.9811047 -0.97512968 -0.97075406 -0.96875 -0.96674594 -0.96237032 -0.9563953 -0.9498547 -0.94387968 -0.93950406 -0.9375 -0.93549594 -0.93112032 -0.9251453 -0.9186047 -0.91262968 -0.90825406 -0.90625 -0.90424594 -0.89987032 -0.8938953 -0.8873547 -0.88137968 -0.87700406 -0.875 -0.87299594 -0.86862032 -0.8626453 -0.8561047 -0.85012968 -0.84575406 -0.84375 -0…
67	Bottom	potential(x), cond 2	[ 0.50887391 0.50888727 0.5090294 0.50943026 0.51019022 0.51114424 0.51202559 0.51247799 0.5129575 0.51412366 0.5159605 0.51831065 0.52076728 0.52275909 0.52372571 0.52472579 0.52702994 0.53043988 0.53452204 0.53856787 0.54172134 0.54321903 0.54474995 0.54820788 0.55318223 0.55895671 0.56452699 0.56878172 0.57077922 0.57280708 0.57733906 0.58375508 0.59107265 0.59801908 0.60326055 0.60570394 0.60…
68	Bottom	potential err, cond 2	[0.26513621 0.26512482 0.26500024 0.26466905 0.26405677 0.26332576 0.26266739 0.2623364 0.26199162 0.26116637 0.25991169 0.2583707 0.25683083 0.25562828 0.25505874 0.2544791 0.25317684 0.25133137 0.24923875 0.24727952 0.24582515 0.24515549 0.24448451 0.24301707 0.24101693 0.23884697 0.23689643 0.23549438 0.23486106 0.23423386 0.23288752 0.2311059 0.22924029 0.22762174 0.2264924 0.22599168 0.22550…
69	Bottom	x, latent_domain	[-1. -0.99799594 -0.99362032 -0.9876453 -0.9811047 -0.97512968 -0.97075406 -0.96875 -0.96674594 -0.96237032 -0.9563953 -0.9498547 -0.94387968 -0.93950406 -0.9375 -0.93549594 -0.93112032 -0.9251453 -0.9186047 -0.91262968 -0.90825406 -0.90625 -0.90424594 -0.89987032 -0.8938953 -0.8873547 -0.88137968 -0.87700406 -0.875 -0.87299594 -0.86862032 -0.8626453 -0.8561047 -0.85012968 -0.84575406 -0.84375 -0…
70	Bottom	potential(x), cond 3	[-0.45464525 -0.4547074 -0.45518159 -0.45653449 -0.45853231 -0.46065605 -0.46219572 -0.46288115 -0.46355509 -0.46489233 -0.46639739 -0.46746185 -0.46781052 -0.46763441 -0.46742549 -0.46713548 -0.46620216 -0.46425443 -0.46120622 -0.45757786 -0.45440971 -0.45281556 -0.45113249 -0.44715014 -0.44104379 -0.43349946 -0.42585083 -0.41980855 -0.41692041 -0.41395807 -0.40723795 -0.39752175 -0.38620569 -0.…
71	Bottom	potential err, cond 3	[0.04832229 0.0482609 0.04780574 0.04651134 0.04468428 0.04282146 0.0415435 0.0409934 0.04046203 0.03945391 0.03839452 0.03774412 0.03763872 0.03788681 0.03809495 0.03836186 0.03916744 0.04076544 0.04319762 0.04604166 0.04849161 0.04971298 0.05099392 0.05399034 0.05848704 0.06387622 0.06915234 0.07318983 0.07508 0.07699256 0.0812355 0.08714394 0.09370723 0.09974025 0.10415669 0.10617452 0.1081875…
72	Bottom	x, latent_domain	[-1. -0.99799594 -0.99362032 -0.9876453 -0.9811047 -0.97512968 -0.97075406 -0.96875 -0.96674594 -0.96237032 -0.9563953 -0.9498547 -0.94387968 -0.93950406 -0.9375 -0.93549594 -0.93112032 -0.9251453 -0.9186047 -0.91262968 -0.90825406 -0.90625 -0.90424594 -0.89987032 -0.8938953 -0.8873547 -0.88137968 -0.87700406 -0.875 -0.87299594 -0.86862032 -0.8626453 -0.8561047 -0.85012968 -0.84575406 -0.84375 -0…
73	Bottom	potential(x), cond 4	[ 2.62970633e+00 2.62971546e+00 2.62979896e+00 2.63005389e+00 2.63052010e+00 2.63111733e+00 2.63165880e+00 2.63193620e+00 2.63223206e+00 2.63294229e+00 2.63405425e+00 2.63545906e+00 2.63691285e+00 2.63808002e+00 2.63864336e+00 2.63922468e+00 2.64055611e+00 2.64251079e+00 2.64482893e+00 2.64710704e+00 2.64887097e+00 2.64970552e+00 2.65055668e+00 2.65247225e+00 2.65521296e+00 2.65837524e+00 2.66140…
74	Bottom	potential err, cond 4	[0.55769341 0.55769358 0.557695 0.55769887 0.55770518 0.55771241 0.55771843 0.55772135 0.55772436 0.55773118 0.55774082 0.55775138 0.55776051 0.55776655 0.55776906 0.55777137 0.55777564 0.55777932 0.55777973 0.55777607 0.55777052 0.55776709 0.55776307 0.55775209 0.55773189 0.55770226 0.55766774 0.55763765 0.55762246 0.55760636 0.55756798 0.55750819 0.55743264 0.55735409 0.55729065 0.5572599 0.557…

## Sheet: Fig. 3e
	panel	variable_name	data
75	panel1	x, latent_domain	[-1. -0.99799594 -0.99362032 -0.9876453 -0.9811047 -0.97512968 -0.97075406 -0.96875 -0.96674594 -0.96237032 -0.9563953 -0.9498547 -0.94387968 -0.93950406 -0.9375 -0.93549594 -0.93112032 -0.9251453 -0.9186047 -0.91262968 -0.90825406 -0.90625 -0.90424594 -0.89987032 -0.8938953 -0.8873547 -0.88137968 -0.87700406 -0.875 -0.87299594 -0.86862032 -0.8626453 -0.8561047 -0.85012968 -0.84575406 -0.84375 -0…
76	panel1	fr(x)	[16.25363854 16.22459743 16.09878101 15.94189429 15.79444469 15.66179956 15.58296537 15.54764925 15.51174165 15.44325858 15.35894341 15.28015472 15.21863412 15.17941192 15.16305146 15.14745843 15.11656627 15.08037141 15.04788577 15.02384391 15.00925641 15.00335071 14.99789202 14.98747248 14.97624691 14.9674962 14.96236789 14.96019303 14.95961803 14.95929833 14.95946718 14.9615614 14.96626992 14.9…
77	panel1	fr err	[2.37956035 2.35558784 2.29876441 2.23209122 2.16813175 2.11718161 2.08030494 2.06412868 2.04871549 2.01420808 1.96816675 1.91819906 1.87324966 1.84087976 1.82621534 1.81175137 1.7806687 1.73974402 1.69727888 1.66093798 1.63591614 1.62491945 1.61422123 1.59188425 1.5636341 1.53557763 1.51239892 1.4967923 1.4900042 1.48343098 1.46978538 1.45259341 1.43547553 1.42121553 1.41152796 1.40729123 1.4031…

## Sheet: Fig. 3f
	panel	variable_name	data
78	Top	spikes, condition 0, trial 0	[-0.045 -0.042 -0.037 0.008 0.062 0.11 0.138 0.161 0.166 0.174 0.221 0.253 0.324 0.364]
79	Top	spikes, condition 0, trial 1	[-0.031 0.013 0.026 0.118 0.161 0.185 0.222 0.285 0.309 0.332 0.362]
80	Top	spikes, condition 0, trial 2	[0.006 0.025 0.053 0.129 0.193 0.222 0.229 0.26 0.309 0.319 0.355 0.362]
81	Top	spikes, condition 0, trial 3	[0.004 0.068 0.085 0.189 0.199 0.256 0.259 0.309 0.352 0.355]
82	Top	spikes, condition 0, trial 4	[-0.01 0.08 0.097 0.131 0.15 0.177 0.244 0.317 0.348]
83	Top	spikes, condition 0, trial 5	[-0.003 0. 0.024 0.056 0.107 0.137 0.169 0.199 0.222 0.232 0.28 0.3 0.334]
84	Top	spikes, condition 0, trial 6	[-0.048 0.033 0.062 0.096 0.129 0.163 0.165 0.189 0.197 0.255 0.291 0.316 0.33 ]
85	Top	spikes, condition 0, trial 7	[-0.031 -0.021 0.035 0.04 0.075 0.137 0.163 0.208 0.22 0.226 0.276 0.315 0.323]
86	Top	spikes, condition 0, trial 8	[-0.025 0.023 0.042 0.07 0.125 0.156 0.175 0.252 0.298 0.306]
87	Top	spikes, condition 0, trial 9	[-0.046 0.023 0.03 0.06 0.147 0.157 0.192 0.197 0.242 0.248 0.286 0.302 0.303]
88	Top	spikes, condition 1, trial 0	[-0.019 0.049 0.107 0.11 0.128 0.161 0.188 0.203 0.215 0.3 0.346 0.352 0.381 0.412]
89	Top	spikes, condition 1, trial 1	[-0.038 -0.034 -0.001 0.037 0.041 0.044 0.089 0.125 0.128 0.276 0.309 0.34 0.376 0.385]
90	Top	spikes, condition 1, trial 2	[0.059 0.089 0.12 0.123 0.173 0.197 0.224 0.26 0.297 0.302 0.339 0.351 0.365 0.38 ]
91	Top	spikes, condition 1, trial 3	[-0.016 0.048 0.058 0.065 0.107 0.19 0.224 0.256 0.286 0.335 0.337 0.365]
92	Top	spikes, condition 1, trial 4	[-0.043 0.007 0.055 0.168 0.242 0.244 0.248 0.284 0.313 0.355]
93	Top	spikes, condition 1, trial 5	[-0.031 0.041 0.053 0.138 0.164 0.176 0.229 0.236 0.239 0.248 0.308 0.343 0.353]
94	Top	spikes, condition 1, trial 6	[-0.028 -0.024 0.045 0.093 0.176 0.18 0.184 0.295 0.306 0.337 0.345]
95	Top	spikes, condition 1, trial 7	[-0.02 0.049 0.117 0.146 0.23 0.255 0.273 0.327 0.33 0.331]
96	Top	spikes, condition 1, trial 8	[-0.023 0.024 0.067 0.12 0.124 0.18 0.258 0.262 0.287 0.308 0.308]
97	Top	spikes, condition 1, trial 9	[-0.049 0.01 0.05 0.115 0.173 0.177 0.179 0.181 0.195 0.251 0.29 0.302]
98	Top	spikes, condition 2, trial 0	[-0.028 -0.02 0.045 0.128 0.19 0.196 0.243 0.246 0.33 0.333 0.336 0.358 0.375 0.466 0.478]
99	Top	spikes, condition 2, trial 1	[0.054 0.075 0.151 0.203 0.255 0.3 0.303 0.373 0.415 0.456]
100	Top	spikes, condition 2, trial 2	[-0.012 0.058 0.071 0.15 0.254 0.295 0.456]
101	Top	spikes, condition 2, trial 3	[-0.004 0.005 0.013 0.077 0.13 0.172 0.188 0.202 0.235 0.325 0.331 0.343 0.369 0.437 0.454]
102	Top	spikes, condition 2, trial 4	[0.012 0.095 0.098 0.129 0.131 0.153 0.164 0.358 0.362 0.425]
103	Top	spikes, condition 2, trial 5	[-0.045 0.023 0.064 0.075 0.078 0.133 0.15 0.221 0.23 0.286 0.397 0.411]
104	Top	spikes, condition 2, trial 6	[-0.019 0.026 0.087 0.411]
105	Top	spikes, condition 2, trial 7	[-0.023 0.055 0.077 0.081 0.125 0.164 0.266 0.309 0.351 0.354 0.386 0.402]
106	Top	spikes, condition 2, trial 8	[0.021 0.03 0.099 0.106 0.155 0.206 0.209 0.37 0.401]
107	Top	spikes, condition 2, trial 9	[0.014 0.043 0.092 0.096 0.11 0.161 0.322 0.379]
108	Top	spikes, condition 3, trial 0	[0.069 0.09 0.132 0.145 0.194 0.257 0.3 0.305 0.324 0.373 0.39 0.458 0.482 0.609 0.677 0.686 0.694 0.731 0.787 0.797 0.823 0.853 0.865 0.919 0.977]
109	Top	spikes, condition 3, trial 1	[0.018 0.074 0.141 0.155 0.174 0.178 0.221 0.252 0.259 0.298 0.304 0.362 0.391 0.416 0.419 0.423 0.439 0.449 0.485]
110	Top	spikes, condition 3, trial 2	[-0.031 -0.027 0.14 0.173 0.194 0.234 0.271 0.291 0.403 0.453]
111	Top	spikes, condition 3, trial 3	[-0.033 0.008 0.012 0.038 0.082 0.085 0.125 0.227 0.313 0.358 0.378 0.437]
112	Top	spikes, condition 3, trial 4	[-0.042 0.022 0.038 0.089 0.095 0.136 0.145 0.175 0.237 0.246 0.345 0.358 0.432]
113	Top	spikes, condition 3, trial 5	[-0.023 -0.012 0.003 0.028 0.06 0.082 0.11 0.13 0.138 0.164 0.166 0.169 0.222 0.225 0.241 0.274 0.337 0.366 0.39 0.423]
114	Top	spikes, condition 3, trial 6	[-0.037 0.006 0.023 0.121 0.172 0.223 0.277 0.297 0.3 0.423]
115	Top	spikes, condition 3, trial 7	[0.116 0.135 0.186 0.216 0.35 0.398]
116	Top	spikes, condition 3, trial 8	[-0.01 -0.009 0.056 0.113 0.117 0.155 0.168 0.186 0.19 0.237 0.346 0.349 0.389]
117	Top	spikes, condition 3, trial 9	[-0.046 -0.043 -0.018 0.039 0.043 0.054 0.114 0.143 0.147 0.155 0.21 0.227 0.245 0.29 0.337]
118	Bottom	time, condition Hard, side Left	[-0.0625 -0.05220588 -0.04191176 -0.03161765 -0.02132353 -0.01102941 -0.00073529 0.00955882 0.01985294 0.03014706 0.04044118 0.05073529 0.06102941 0.07132353 0.08161765 0.09191176 0.10220588 0.1125 0.12279412 0.13308824 0.14338235 0.15367647 0.16397059 0.17426471 0.18455882 0.19485294 0.20514706 0.21544118 0.22573529 0.23602941 0.24632353 0.25661765 0.26691176 0.27720588 0.2875 0.29779412 0.30808…
119	Bottom	PSTH, condition Hard, side Left	[23.29166667 23.33333333 23. 23.875 24.16666667 24.70833333 24.70833333 24.625 25.58333333 25.08333333 25.79166667 24.54166667 24.33333333 24.5 25.08333333 25.45833333 26.20833333 26.83333333 28.70833333 30.125 32.20833333 34.08333333 35.125 36.25 37.41666667 38.04166667 38.125 38.70833333 38.125 38.83333333 38.125 37.58333333 38.16666667 38.04166667 37.45833333 36.125 35.76519916 35.8490566 36.0…
120	Bottom	PSTH err, condition Hard, side Left	[0.7471027 0.78739636 0.74862 0.73591721 0.81001868 0.79191411 0.76278934 0.81082118 0.82190439 0.82781611 0.82585134 0.80150489 0.76518643 0.78023074 0.81935773 0.84539018 0.83944662 0.89694516 0.91572515 0.93824639 1.00132434 0.99194553 1.00868907 0.97396222 0.9804671 0.95719686 0.98284827 1.04746038 1.07103328 1.13027277 1.17789926 1.16063338 1.14891708 1.11674572 1.08452581 1.03741557 1.03967…
121	Bottom	time, condition Easy, side Left	[-0.0625 -0.05220588 -0.04191176 -0.03161765 -0.02132353 -0.01102941 -0.00073529 0.00955882 0.01985294 0.03014706 0.04044118 0.05073529 0.06102941 0.07132353 0.08161765 0.09191176 0.10220588 0.1125 0.12279412 0.13308824 0.14338235 0.15367647 0.16397059 0.17426471 0.18455882 0.19485294 0.20514706 0.21544118 0.22573529 0.23602941 0.24632353 0.25661765 0.26691176 0.27720588 0.2875 0.29779412 0.30808…
122	Bottom	PSTH, condition Easy, side Left	[22.98850575 22.06896552 22.66666667 22.3908046 22.34482759 23.08045977 22.8045977 22.43678161 22.75862069 23.03448276 22.89655172 23.54022989 23.54022989 23.17241379 24.13793103 26.29885057 26.25287356 27.90804598 29.42528736 31.31034483 33.56321839 35.54022989 35.86206897 37.79310345 37.93103448 38.34482759 39.03448276 38.98850575 39.12643678 38.57471264 39.54022989 38.57471264 38.11494253 36.7…
123	Bottom	PSTH err, condition Easy, side Left	[0.79763007 0.76169862 0.77738658 0.77776285 0.81290814 0.84299817 0.80785359 0.82235506 0.86909728 0.88048551 0.87484755 0.87149679 0.8316419 0.82656032 0.80640815 0.88084681 0.89629368 0.87687272 0.91834628 0.94592462 1.00104154 1.11923441 1.12066798 1.17787176 1.22029465 1.20059205 1.1238909 1.1095036 1.13541636 1.15572074 1.19183581 1.15204411 1.11033724 1.10641397 1.08655148 1.05918183 1.022…
124	Bottom	time, condition Hard, side Right	[-0.0625 -0.05220588 -0.04191176 -0.03161765 -0.02132353 -0.01102941 -0.00073529 0.00955882 0.01985294 0.03014706 0.04044118 0.05073529 0.06102941 0.07132353 0.08161765 0.09191176 0.10220588 0.1125 0.12279412 0.13308824 0.14338235 0.15367647 0.16397059 0.17426471 0.18455882 0.19485294 0.20514706 0.21544118 0.22573529 0.23602941 0.24632353 0.25661765 0.26691176 0.27720588 0.2875 0.29779412 0.30808…
125	Bottom	PSTH, condition Hard, side Right	[22.96969697 23.51515152 23.87878788 24.06060606 24.36363636 25.21212121 25.33333333 24.06060606 23.81818182 25.03030303 25.81818182 26.60606061 25.45454545 25.27272727 26.3030303 26.90909091 27.15151515 28. 29.75757576 30.48484848 31.63636364 32.84848485 33.75757576 36.48484848 36.24242424 34.90909091 35.33333333 35.93939394 34.72727273 33.81818182 32.06060606 32.3030303 31.93939394 31.03030303 …
126	Bottom	PSTH err, condition Hard, side Right	[0.8846301 0.91663307 0.92996649 0.89398454 0.85353024 0.95540878 1.0051296 0.98809006 0.98127685 1.0195024 1.07829056 1.1051376 1.06982688 1.02475328 1.01977381 1.0762666 1.06901135 1.11312948 1.19216307 1.2010774 1.26172211 1.20376252 1.17909199 1.28673103 1.26623367 1.33903206 1.31416974 1.33166556 1.33166556 1.25772787 1.2072616 1.21440908 1.23685163 1.22763013 1.22357944 1.23294687 1.3163990…
127	Bottom	time, condition Easy, side Right	[-0.0625 -0.05220588 -0.04191176 -0.03161765 -0.02132353 -0.01102941 -0.00073529 0.00955882 0.01985294 0.03014706 0.04044118 0.05073529 0.06102941 0.07132353 0.08161765 0.09191176 0.10220588 0.1125 0.12279412 0.13308824 0.14338235 0.15367647 0.16397059 0.17426471 0.18455882 0.19485294 0.20514706 0.21544118 0.22573529 0.23602941 0.24632353 0.25661765 0.26691176 0.27720588 0.2875 0.29779412 0.30808…
128	Bottom	PSTH, condition Easy, side Right	[24.33604336 24.33604336 24.01084011 23.25203252 23.19783198 23.84823848 24.22764228 23.79403794 24.28184282 24.11924119 24.87804878 24.98644986 24.71544715 24.49864499 24.60704607 25.31165312 26.28726287 27.53387534 29.43089431 30.8401084 32.68292683 35.28455285 36.20596206 36.47696477 36.53116531 37.45257453 38.37398374 36.74796748 35.66395664 34.30894309 34.14634146 32.57452575 31.05691057 29.…
129	Bottom	PSTH err, condition Easy, side Right	[0.90143855 0.85094111 0.83299727 0.82521667 0.82608077 0.84314834 0.8497002 0.86826577 0.86919743 0.94072672 0.9632721 0.95484543 0.97265559 0.96468389 0.98080703 1.01963013 1.00849159 1.02611851 1.00794452 1.0571814 1.11160606 1.17270572 1.26683496 1.24065396 1.12274153 1.12624437 1.15254823 1.14873422 1.19728905 1.17766446 1.17566206 1.19324124 1.1627248 1.1117301 1.17081774 1.12223413 1.09354…

## Sheet: Fig. 3g
	panel	variable_name	data
130	Top	x, latent_domain	[-1. -0.99799594 -0.99362032 -0.9876453 -0.9811047 -0.97512968 -0.97075406 -0.96875 -0.96674594 -0.96237032 -0.9563953 -0.9498547 -0.94387968 -0.93950406 -0.9375 -0.93549594 -0.93112032 -0.9251453 -0.9186047 -0.91262968 -0.90825406 -0.90625 -0.90424594 -0.89987032 -0.8938953 -0.8873547 -0.88137968 -0.87700406 -0.875 -0.87299594 -0.86862032 -0.8626453 -0.8561047 -0.85012968 -0.84575406 -0.84375 -0…
131	Top	p0(x)	[4.67823622e-35 1.21618924e-07 1.30588673e-06 4.36855166e-06 1.22834683e-05 1.61989290e-05 3.34935518e-05 1.60624768e-05 4.32434312e-05 3.71713397e-05 6.49975350e-05 7.24160215e-05 9.96599473e-05 1.12459763e-04 1.14649383e-04 1.29934472e-04 1.43932978e-04 1.73160571e-04 2.02136102e-04 2.34375982e-04 2.57813133e-04 2.68275255e-04 2.81077291e-04 3.06624586e-04 3.44641476e-04 3.87948019e-04 4.302790…
132	Top	p0 err	[8.24252758e-35 2.14278907e-07 2.30082594e-06 7.69689764e-06 2.16420846e-05 2.85406609e-05 5.90117439e-05 2.83001964e-05 7.61897762e-05 6.54913076e-05 1.14517040e-04 1.27586337e-04 1.75584148e-04 1.98133166e-04 2.01989713e-04 2.28917602e-04 2.53576062e-04 3.05060042e-04 3.56093466e-04 4.12871358e-04 4.54140940e-04 4.72561262e-04 4.95101942e-04 5.40076306e-04 6.06991911e-04 6.83197778e-04 7.576658…
133	Bottom	x, latent_domain	[-1. -0.99799594 -0.99362032 -0.9876453 -0.9811047 -0.97512968 -0.97075406 -0.96875 -0.96674594 -0.96237032 -0.9563953 -0.9498547 -0.94387968 -0.93950406 -0.9375 -0.93549594 -0.93112032 -0.9251453 -0.9186047 -0.91262968 -0.90825406 -0.90625 -0.90424594 -0.89987032 -0.8938953 -0.8873547 -0.88137968 -0.87700406 -0.875 -0.87299594 -0.86862032 -0.8626453 -0.8561047 -0.85012968 -0.84575406 -0.84375 -0…
134	Bottom	potential(x), cond 1	[-3.04116078e-01 -3.04129100e-01 -3.04231742e-01 -3.04504730e-01 -3.04889953e-01 -3.05259886e-01 -3.05499639e-01 -3.05594768e-01 -3.05679044e-01 -3.05809801e-01 -3.05849502e-01 -3.05661745e-01 -3.05240384e-01 -3.04760182e-01 -3.04488251e-01 -3.04182432e-01 -3.03391340e-01 -3.02025095e-01 -3.00128979e-01 -2.98012762e-01 -2.96221878e-01 -2.95332111e-01 -2.94398142e-01 -2.92203535e-01 -2.88858055e-0…
135	Bottom	potential err, cond 1	[0.20500896 0.20501269 0.2050404 0.20510987 0.20519391 0.20525584 0.20527691 0.2052777 0.20527242 0.20523428 0.20511709 0.20488823 0.2045772 0.20428293 0.20412874 0.20396223 0.20355491 0.20290123 0.20205665 0.20116934 0.20045144 0.20010399 0.19974511 0.19892288 0.19771843 0.19629968 0.19492058 0.19386539 0.19337041 0.19286855 0.19175052 0.19017981 0.18841184 0.18676191 0.18553766 0.18497347 0.184…
136	Bottom	x, latent_domain	[-1. -0.99799594 -0.99362032 -0.9876453 -0.9811047 -0.97512968 -0.97075406 -0.96875 -0.96674594 -0.96237032 -0.9563953 -0.9498547 -0.94387968 -0.93950406 -0.9375 -0.93549594 -0.93112032 -0.9251453 -0.9186047 -0.91262968 -0.90825406 -0.90625 -0.90424594 -0.89987032 -0.8938953 -0.8873547 -0.88137968 -0.87700406 -0.875 -0.87299594 -0.86862032 -0.8626453 -0.8561047 -0.85012968 -0.84575406 -0.84375 -0…
137	Bottom	potential(x), cond 2	[ 1.03105311 1.0310528 1.03105577 1.03107775 1.03115627 1.03129807 1.03145918 1.03155118 1.03165517 1.03192963 1.03241688 1.03311656 1.03392205 1.03462036 1.03497217 1.03534456 1.03623133 1.03761068 1.03935271 1.04116398 1.04262742 1.04333706 1.04407169 1.04576342 1.04827037 1.05127896 1.05427187 1.05661295 1.05772752 1.05886875 1.06145331 1.06518848 1.06954978 1.0737824 1.07703194 1.07856239 1.0…
138	Bottom	potential err, cond 2	[0.38499067 0.3849891 0.38497408 0.38492243 0.38481823 0.38467255 0.3845332 0.38445961 0.38437963 0.38418297 0.38386387 0.38344645 0.38300225 0.38263902 0.38246202 0.38227838 0.38185463 0.38122637 0.38047496 0.37973272 0.37915683 0.37888428 0.37860635 0.37798135 0.37708944 0.37606556 0.37509025 0.37435376 0.37401057 0.37366387 0.3728953 0.37182209 0.37061949 0.36949902 0.36866714 0.36828332 0.367…
139	Bottom	x, latent_domain	[-1. -0.99799594 -0.99362032 -0.9876453 -0.9811047 -0.97512968 -0.97075406 -0.96875 -0.96674594 -0.96237032 -0.9563953 -0.9498547 -0.94387968 -0.93950406 -0.9375 -0.93549594 -0.93112032 -0.9251453 -0.9186047 -0.91262968 -0.90825406 -0.90625 -0.90424594 -0.89987032 -0.8938953 -0.8873547 -0.88137968 -0.87700406 -0.875 -0.87299594 -0.86862032 -0.8626453 -0.8561047 -0.85012968 -0.84575406 -0.84375 -0…
140	Bottom	potential(x), cond 3	[-4.69331172e-01 -4.69347723e-01 -4.69482771e-01 -4.69830211e-01 -4.70316072e-01 -4.70762307e-01 -4.71039645e-01 -4.71143870e-01 -4.71230499e-01 -4.71344353e-01 -4.71299275e-01 -4.70924568e-01 -4.70233725e-01 -4.69491391e-01 -4.69080126e-01 -4.68622395e-01 -4.67455499e-01 -4.65474983e-01 -4.62769084e-01 -4.59785254e-01 -4.57281116e-01 -4.56042697e-01 -4.54746294e-01 -4.51712782e-01 -4.47117421e-0…
141	Bottom	potential err, cond 3	[0.14095558 0.14095972 0.14099424 0.14108801 0.14123179 0.14138342 0.14149633 0.14154677 0.14159576 0.14169437 0.14180342 0.14187594 0.14188888 0.14186129 0.14183746 0.14180636 0.14171248 0.14152559 0.14124292 0.14091518 0.14063515 0.1404962 0.14035084 0.14001236 0.1395078 0.13890816 0.13832677 0.13788629 0.1376816 0.13747557 0.13702291 0.1364044 0.13573725 0.13514694 0.13473151 0.13454703 0.1343…
142	Bottom	x, latent_domain	[-1. -0.99799594 -0.99362032 -0.9876453 -0.9811047 -0.97512968 -0.97075406 -0.96875 -0.96674594 -0.96237032 -0.9563953 -0.9498547 -0.94387968 -0.93950406 -0.9375 -0.93549594 -0.93112032 -0.9251453 -0.9186047 -0.91262968 -0.90825406 -0.90625 -0.90424594 -0.89987032 -0.8938953 -0.8873547 -0.88137968 -0.87700406 -0.875 -0.87299594 -0.86862032 -0.8626453 -0.8561047 -0.85012968 -0.84575406 -0.84375 -0…
143	Bottom	potential(x), cond 4	[ 2.11415742e+00 2.11415504e+00 2.11413511e+00 2.11408308e+00 2.11400704e+00 2.11393331e+00 2.11388361e+00 2.11386341e+00 2.11384538e+00 2.11381541e+00 2.11380120e+00 2.11383115e+00 2.11390967e+00 2.11400314e+00 2.11405708e+00 2.11411842e+00 2.11427938e+00 2.11456330e+00 2.11496618e+00 2.11542504e+00 2.11581954e+00 2.11601739e+00 2.11622631e+00 2.11672178e+00 2.11748831e+00 2.11845113e+00 2.11944…
144	Bottom	potential err, cond 4	[0.51045995 0.51046226 0.51048316 0.51054594 0.51065849 0.51079977 0.51092557 0.51098928 0.51105674 0.51121672 0.51146222 0.51176485 0.51207041 0.51231076 0.51242532 0.5125426 0.51280783 0.51318934 0.51363084 0.51405428 0.51437568 0.51452588 0.5146779 0.51501586 0.51548989 0.51602392 0.51652419 0.5168973 0.51706994 0.51724363 0.51762624 0.51815557 0.51874289 0.51928551 0.51968598 0.51987016 0.520…

## Sheet: Fig. 3h
	panel	variable_name	data
145	panel1	x, latent_domain	[-1. -0.99799594 -0.99362032 -0.9876453 -0.9811047 -0.97512968 -0.97075406 -0.96875 -0.96674594 -0.96237032 -0.9563953 -0.9498547 -0.94387968 -0.93950406 -0.9375 -0.93549594 -0.93112032 -0.9251453 -0.9186047 -0.91262968 -0.90825406 -0.90625 -0.90424594 -0.89987032 -0.8938953 -0.8873547 -0.88137968 -0.87700406 -0.875 -0.87299594 -0.86862032 -0.8626453 -0.8561047 -0.85012968 -0.84575406 -0.84375 -0…
146	panel1	fr(x)	[34.4800344 34.4635921 34.38421819 34.28809156 34.2032823 34.1288768 34.08762897 34.06895847 34.04948427 34.01274848 33.96481213 33.91502492 33.87009664 33.83725377 33.82227057 33.80718522 33.77443919 33.7300332 33.68246475 33.64052551 33.61108208 33.59802226 33.5852493 33.55847882 33.52464738 33.49167596 33.4656658 33.44930712 33.4426114 33.43643064 33.42477676 33.41309129 33.40614885 33.4053781…
147	panel1	fr err	[1.98417257 1.97566038 1.95438374 1.93403095 1.92049305 1.91366673 1.91020225 1.90895527 1.90794556 1.90538735 1.90130736 1.89494846 1.88700451 1.87977945 1.87606049 1.87211853 1.86266059 1.84805384 1.8300636 1.81209089 1.79814727 1.79156997 1.78488638 1.76995312 1.74892099 1.72520615 1.70302413 1.68650559 1.67886733 1.6711846 1.65425629 1.63079629 1.60464281 1.58029576 1.56217847 1.55379786 1.54…

## Sheet: Fig. 3i
	panel	variable_name	data
148	panel1	slopes, condition Left Hard	[1.52552253 0.27068513 1.43684563 0.83864436 0.14639876 1.52422627 1.32889776 0.75420925 0.24749061 1.36336956 0.46179018 0.47775314 0.59836317 0.97829817 2.09181012 1.78538344 2.03228358 1.23815466 1.10407563 0.26661672 0.4094136 0.88686933 1.71197444 2.31853557 0.16957491 1.60607893 1.04141067 0.02289468 0.59559103 1.28294222 1.31669437 1.1041887 1.07437993 0.49972666 1.22227394 1.07192907 2.04…
149	panel1	slopes, condition Right Hard	[4.56529329e-02 6.57775115e-01 3.10113400e-01 8.98562629e-01 2.26956003e-01 4.30325990e-01 4.31494721e-01 7.78999068e-01 7.08267402e-01 9.43943297e-01 9.66630515e-01 6.39492099e-01 9.08262494e-01 6.53038144e-01 6.86393295e-01 3.90813502e-01 6.97027549e-01 1.18737032e+00 6.84669914e-01 8.48308794e-01 9.93603158e-01 2.09418930e-01 6.09437079e-01 6.68189669e-01 3.29109219e-01 4.81617270e-01 9.368606…
150	panel1	slopes, condition Left Easy	[3.466853 1.00806545 2.60499214 2.79089719 0.09897674 2.87083397 3.52130073 2.41219288 0.46142942 2.73693652 2.31461193 1.68766882 2.43314035 1.35432461 2.70574055 3.22971758 3.79706613 3.00321778 2.52140717 1.19437309 0.99233123 0.58840671 2.75277172 3.28986584 0.01984482 3.04955807 2.33127832 0.00922851 1.4341878 2.5733898 2.06762636 2.44799529 2.9370146 1.03118685 2.54043941 2.10785351 3.71185…
151	panel1	slopes, condition Right easy	[2.53266537 1.72423265 2.31166465 2.57205145 0.21689741 2.57103643 2.79374604 1.85337842 1.74051064 2.68149305 2.46977629 2.68222669 3.1551978 2.50362318 2.28605854 2.24369888 3.27865245 2.81480358 2.30947886 2.19265485 2.64965512 1.06106866 2.56883183 2.91629909 0.33585139 2.13022077 2.16290274 0.0490427 3.1788355 2.3355691 1.88491682 2.80045229 2.95264392 2.80116711 2.30696767 1.81528509 2.3996…
