# Supplementary material for: The dynamics and geometry of choice in the premotor cortex
Source: Nature. 2025 Jun 25;645(8079):168–76. doi: 10.1038/s41586-025-09199-1 (PMC12408350; doi:10.1038/s41586-025-09199-1)
Supplement: Supplementary file 7 — Source Data Fig. 4 [file 41586_2025_9199_MOESM7_ESM.xlsx]

## Sheet: Fig. 4a
	panel	variable_name	data
0	Top	loglik_ratio, mokey T	[683.06281971 709.36812487 318.45447364 190.37548356 149.41042712 106.63016604 237.49077584 63.98966878 41.8826735 262.2339324 77.00636945]
1	Top	loglik_ratio, mokey O	[-35.63576775 4.02761814 49.57829611 -28.77011998 -53.08148573 -26.35235687 -41.11961829 7.66057246 5.55209701 -84.73123424 34.39306434 9.41144974 150.73371404]
2	Bottom	loglik_ratio for LONO, mokey T	[287.07186797 90.32383971 236.69474305 48.80836929 70.84748996 117.14869356 127.35210586 172.52590246 123.77988586 74.8317823 184.45572617 93.44926713 120.83837391 66.61626944 142.163459 32.83027182 39.14839814 35.58008553 51.04134559 179.07346144 40.70913995 63.87943569 59.29826323 58.121936 118.23882221 59.68975286 42.43329311 172.65109923 40.9269766 106.2123502 38.28569308 44.01041808 17.79188…
3	Bottom	loglik_ratio for LONO, mokey O	[ 8.55730111 9.77752178 7.67417102 15.26990396 6.13392937 -10.64383036 14.42316323 7.20646184 11.29967457 16.51233698 6.01947355 18.70373084 14.38682852 1.6909109 8.31104065 -35.08417756 11.60723053 6.09698118 12.62000722 -12.3272529 17.29049741 8.1940122 -139.26712465 3.04580283 11.17418115 1.76352252 -13.36789653 -54.78008225 2.32805045 18.58241808 8.90034621 -4.31781334 -16.90483092 5.74189598…

## Sheet: Fig. 4b
	panel	variable_name	data
4	panel1	Time bin, neuron 1, side Left, stim difficulty Easy	[-0.0625 -0.05220588 -0.04191176 -0.03161765 -0.02132353 -0.01102941 -0.00073529 0.00955882 0.01985294 0.03014706 0.04044118 0.05073529 0.06102941 0.07132353 0.08161765 0.09191176 0.10220588 0.1125 0.12279412 0.13308824 0.14338235 0.15367647 0.16397059 0.17426471 0.18455882 0.19485294 0.20514706 0.21544118 0.22573529 0.23602941 0.24632353 0.25661765 0.26691176 0.27720588 0.2875 0.29779412 0.30808…
5	panel1	PSTH, neuron 1, side Left, stim difficulty Easy	[10.43695381 10.33707865 10.63670412 10.13732834 10.28714107 9.98751561 10.2372035 10.48689139 10.38701623 10.13732834 10.2372035 10.28714107 10.13732834 9.83770287 9.63795256 9.88764045 10.63670412 10.98626717 11.68539326 11.43570537 11.43570537 11.78526841 12.28464419 12.48439451 11.73533084 11.1360799 11.93508115 12.63420724 12.68414482 12.7340824 11.5855181 11.63545568 11.93508115 11.5855181 …
6	panel1	PSTH err, neuron 1, side Left, stim difficulty Easy	[0.67012283 0.64947727 0.66577179 0.63415447 0.61898247 0.61720786 0.62007202 0.6384273 0.57907389 0.59337101 0.59535843 0.61492522 0.60174887 0.62818337 0.61171522 0.61105585 0.61901276 0.61423877 0.63860349 0.630061 0.66485587 0.68490123 0.71344841 0.7519991 0.69715209 0.63826574 0.66197304 0.69912609 0.65685483 0.68865519 0.69038195 0.72445408 0.69876394 0.66827359 0.68576305 0.67341638 0.6233…
7	panel1	Time bin, neuron 1, side Left, stim difficulty Hard	[-0.0625 -0.05220588 -0.04191176 -0.03161765 -0.02132353 -0.01102941 -0.00073529 0.00955882 0.01985294 0.03014706 0.04044118 0.05073529 0.06102941 0.07132353 0.08161765 0.09191176 0.10220588 0.1125 0.12279412 0.13308824 0.14338235 0.15367647 0.16397059 0.17426471 0.18455882 0.19485294 0.20514706 0.21544118 0.22573529 0.23602941 0.24632353 0.25661765 0.26691176 0.27720588 0.2875 0.29779412 0.30808…
8	panel1	PSTH, neuron 1, side Left, stim difficulty Hard	[ 8.97149938 8.87236679 8.7732342 8.97149938 8.57496902 8.57496902 8.42627014 8.62453532 8.87236679 9.02106568 8.72366791 8.97149938 9.56629492 10.35935564 10.16109046 10.35935564 10.50805452 10.755886 11.00371747 11.15241636 10.7063197 11.20198265 11.89591078 11.89591078 12.73853779 12.88723668 12.49070632 12.6394052 12.88723668 12.29244114 12.44114002 11.40024783 11.15241636 10.95415118 10.3593…
9	panel1	PSTH err, neuron 1, side Left, stim difficulty Hard	[0.58168931 0.57029377 0.5844878 0.58168931 0.55684143 0.55239516 0.57605155 0.5821934 0.58733539 0.58937651 0.59351493 0.59840649 0.58867616 0.63325453 0.63355846 0.64099551 0.65301061 0.63584052 0.59339135 0.60576058 0.60117291 0.61650089 0.64340793 0.65102819 0.67627886 0.6893421 0.69508969 0.74863059 0.76076533 0.77148659 0.78955048 0.74875303 0.71756879 0.68707763 0.67106706 0.67996941 0.636…
10	panel1	Time bin, neuron 1, side Right, stim difficulty Easy	[-0.0625 -0.05220588 -0.04191176 -0.03161765 -0.02132353 -0.01102941 -0.00073529 0.00955882 0.01985294 0.03014706 0.04044118 0.05073529 0.06102941 0.07132353 0.08161765 0.09191176 0.10220588 0.1125 0.12279412 0.13308824 0.14338235 0.15367647 0.16397059 0.17426471 0.18455882 0.19485294 0.20514706 0.21544118 0.22573529 0.23602941 0.24632353 0.25661765 0.26691176 0.27720588 0.2875 0.29779412 0.30808…
11	panel1	PSTH, neuron 1, side Right, stim difficulty Easy	[ 9.45736434 9.40568475 9.87080103 9.35400517 8.99224806 9.14728682 9.19896641 9.14728682 9.14728682 9.19896641 9.35400517 9.66408269 10.02583979 10.54263566 10.33591731 11.83462532 11.36950904 11.5245478 11.83462532 11.9379845 11.5245478 11.88630491 11.62790698 12.50645995 13.74677003 14.41860465 14.625323 15.34883721 15.91731266 16.74418605 17.10594315 17.36434109 17.36434109 17.88113695 19.069…
12	panel1	PSTH err, neuron 1, side Right, stim difficulty Easy	[0.58855855 0.59403322 0.64590434 0.65090484 0.62705419 0.65409018 0.66953364 0.66223761 0.5984342 0.57936697 0.59944056 0.61585866 0.62162793 0.66046985 0.62771676 0.66661702 0.63923305 0.63891596 0.62937839 0.61740914 0.63046722 0.66504844 0.68062499 0.70429935 0.73548053 0.74909567 0.74061291 0.7768811 0.79260682 0.85258977 0.86077193 0.86088662 0.89748197 0.90871302 0.99229268 0.96320744 1.00…
13	panel1	Time bin, neuron 1, side Right, stim difficulty Hard	[-0.0625 -0.05220588 -0.04191176 -0.03161765 -0.02132353 -0.01102941 -0.00073529 0.00955882 0.01985294 0.03014706 0.04044118 0.05073529 0.06102941 0.07132353 0.08161765 0.09191176 0.10220588 0.1125 0.12279412 0.13308824 0.14338235 0.15367647 0.16397059 0.17426471 0.18455882 0.19485294 0.20514706 0.21544118 0.22573529 0.23602941 0.24632353 0.25661765 0.26691176 0.27720588 0.2875 0.29779412 0.30808…
14	panel1	PSTH, neuron 1, side Right, stim difficulty Hard	[10.12722646 10.22900763 10.17811705 10.48346056 10.27989822 9.6692112 10.17811705 10.22900763 10.12722646 10.27989822 10.17811705 10.27989822 10.17811705 9.77099237 10.3307888 10.27989822 10.07633588 10.48346056 10.6870229 11.19592875 11.70483461 12.11195929 12.11195929 12.11195929 13.12977099 13.68956743 14.50381679 14.86005089 15.8778626 16.84478372 18.11704835 18.72773537 19.59287532 20.25445…
15	panel1	PSTH err, neuron 1, side Right, stim difficulty Hard	[0.64867286 0.63846588 0.62307283 0.60336374 0.60385692 0.61230973 0.64762416 0.63846588 0.65266839 0.62915854 0.61888626 0.61240695 0.61467118 0.6146066 0.62387656 0.63736926 0.62106297 0.60336374 0.61117429 0.64347396 0.68424963 0.69126154 0.71710485 0.71347026 0.73877864 0.7813199 0.80454598 0.79737917 0.87790887 0.8872909 0.915337 0.85488848 0.87908921 0.93657665 1.00708965 1.01398283 0.98622…
16	panel1	Time bin, neuron 2, side Left, stim difficulty Easy	[-0.0625 -0.05220588 -0.04191176 -0.03161765 -0.02132353 -0.01102941 -0.00073529 0.00955882 0.01985294 0.03014706 0.04044118 0.05073529 0.06102941 0.07132353 0.08161765 0.09191176 0.10220588 0.1125 0.12279412 0.13308824 0.14338235 0.15367647 0.16397059 0.17426471 0.18455882 0.19485294 0.20514706 0.21544118 0.22573529 0.23602941 0.24632353 0.25661765 0.26691176 0.27720588 0.2875 0.29779412 0.30808…
17	panel1	PSTH, neuron 2, side Left, stim difficulty Easy	[30.31210986 30.06242197 30.31210986 29.86267166 30.71161049 30.96129838 30.56179775 30.66167291 30.36204744 30.06242197 30.56179775 31.01123596 30.11235955 29.56304619 30.36204744 29.86267166 30.11235955 31.01123596 30.76154806 30.86142322 31.71036205 31.46067416 32.10986267 32.45942572 32.55930087 32.9588015 33.65792759 33.95755306 35.20599251 35.9051186 36.85393258 37.65293383 39.40074906 39.3…
18	panel1	PSTH err, neuron 2, side Left, stim difficulty Easy	[0.74046612 0.74993926 0.71989751 0.7295992 0.75616396 0.75595316 0.75082631 0.7319469 0.70664867 0.70875497 0.70260395 0.68718336 0.69536125 0.71354039 0.7546126 0.70161586 0.70607796 0.74654378 0.72297732 0.67044452 0.68379159 0.6551685 0.67217622 0.72778516 0.73505274 0.72939358 0.75312028 0.7557299 0.68505179 0.72297732 0.68258401 0.72627645 0.70304414 0.69030047 0.75214869 0.78181463 0.81292…
19	panel1	Time bin, neuron 2, side Left, stim difficulty Hard	[-0.0625 -0.05220588 -0.04191176 -0.03161765 -0.02132353 -0.01102941 -0.00073529 0.00955882 0.01985294 0.03014706 0.04044118 0.05073529 0.06102941 0.07132353 0.08161765 0.09191176 0.10220588 0.1125 0.12279412 0.13308824 0.14338235 0.15367647 0.16397059 0.17426471 0.18455882 0.19485294 0.20514706 0.21544118 0.22573529 0.23602941 0.24632353 0.25661765 0.26691176 0.27720588 0.2875 0.29779412 0.30808…
20	panel1	PSTH, neuron 2, side Left, stim difficulty Hard	[31.57372986 30.53283767 30.33457249 30.48327138 30.97893432 31.07806691 30.43370508 31.52416357 31.52416357 30.97893432 30.73110285 29.73977695 29.98760843 30.53283767 29.19454771 30.2850062 30.63197026 30.58240397 30.87980173 30.97893432 31.82156134 31.87112763 32.71375465 33.01115242 32.81288724 33.45724907 34.05204461 34.44857497 36.48079306 37.0260223 38.31474597 38.90954151 40. 40.84262701 …
21	panel1	PSTH err, neuron 2, side Left, stim difficulty Hard	[0.73415129 0.69766986 0.71901096 0.71783702 0.71767098 0.68369368 0.67821451 0.67779536 0.6814239 0.6860495 0.67907903 0.71223439 0.73372661 0.73552356 0.71157766 0.68663719 0.74024455 0.71927865 0.7095134 0.68244556 0.68771776 0.69169193 0.67482687 0.70419609 0.7072487 0.73860805 0.73734099 0.78417968 0.77610695 0.78299808 0.79717671 0.79794681 0.8309487 0.79131334 0.75114889 0.76823581 0.71296…
22	panel1	Time bin, neuron 2, side Right, stim difficulty Easy	[-0.0625 -0.05220588 -0.04191176 -0.03161765 -0.02132353 -0.01102941 -0.00073529 0.00955882 0.01985294 0.03014706 0.04044118 0.05073529 0.06102941 0.07132353 0.08161765 0.09191176 0.10220588 0.1125 0.12279412 0.13308824 0.14338235 0.15367647 0.16397059 0.17426471 0.18455882 0.19485294 0.20514706 0.21544118 0.22573529 0.23602941 0.24632353 0.25661765 0.26691176 0.27720588 0.2875 0.29779412 0.30808…
23	panel1	PSTH, neuron 2, side Right, stim difficulty Easy	[29.76744186 28.88888889 29.66408269 28.52713178 28.78552972 30.07751938 29.04392765 29.87080103 30.12919897 29.56072351 29.81912145 30.02583979 29.81912145 30.18087855 30.18087855 29.66408269 29.66408269 29.56072351 29.14728682 29.56072351 29.45736434 29.45736434 30.95607235 31.78294574 32.86821705 34.57364341 35.81395349 38.60465116 39.63824289 40.98191214 42.58397933 44.08268734 45.73643411 46…
24	panel1	PSTH err, neuron 2, side Right, stim difficulty Easy	[0.80225055 0.81515872 0.7662067 0.74494309 0.72211242 0.74519415 0.73920136 0.70827207 0.71673886 0.69825324 0.6919516 0.74069709 0.70728098 0.70252648 0.7101184 0.70421081 0.7662067 0.72832433 0.70441738 0.70967923 0.73355637 0.71504771 0.7180426 0.7341299 0.73262076 0.72910155 0.76024968 0.80246425 0.83942776 0.81477618 0.83542566 0.84895583 0.89871431 0.92373596 0.95336606 0.99228744 0.964578…
25	panel1	Time bin, neuron 2, side Right, stim difficulty Hard	[-0.0625 -0.05220588 -0.04191176 -0.03161765 -0.02132353 -0.01102941 -0.00073529 0.00955882 0.01985294 0.03014706 0.04044118 0.05073529 0.06102941 0.07132353 0.08161765 0.09191176 0.10220588 0.1125 0.12279412 0.13308824 0.14338235 0.15367647 0.16397059 0.17426471 0.18455882 0.19485294 0.20514706 0.21544118 0.22573529 0.23602941 0.24632353 0.25661765 0.26691176 0.27720588 0.2875 0.29779412 0.30808…
26	panel1	PSTH, neuron 2, side Right, stim difficulty Hard	[30.27989822 30.38167939 30.78880407 30.89058524 30.53435115 30.53435115 30.48346056 30.43256997 30.83969466 30.63613232 30.94147583 30.38167939 31.60305344 31.19592875 31.34860051 30.78880407 31.34860051 30.43256997 31.14503817 30.89058524 31.043257 31.55216285 31.75572519 32.16284987 33.7913486 34.80916031 35.97964377 38.77862595 40.76335878 43.40966921 45.59796438 48.65139949 51.14503817 52.36…
27	panel1	PSTH err, neuron 2, side Right, stim difficulty Hard	[0.70606767 0.76083282 0.71010358 0.72951334 0.72817231 0.74581007 0.72741562 0.74081739 0.72527764 0.73673424 0.7546716 0.74004681 0.73019312 0.7402345 0.75574901 0.68778616 0.73127267 0.71583068 0.67343285 0.70780818 0.70608876 0.76111317 0.71716019 0.75538128 0.8208762 0.82576936 0.87601361 0.90896221 0.9179837 1.01191099 1.04720033 1.03204346 1.03988333 1.07150266 1.06197276 1.04652261 1.0422…
28	panel1	Time bin, neuron 3, side Left, stim difficulty Easy	[-0.0625 -0.05220588 -0.04191176 -0.03161765 -0.02132353 -0.01102941 -0.00073529 0.00955882 0.01985294 0.03014706 0.04044118 0.05073529 0.06102941 0.07132353 0.08161765 0.09191176 0.10220588 0.1125 0.12279412 0.13308824 0.14338235 0.15367647 0.16397059 0.17426471 0.18455882 0.19485294 0.20514706 0.21544118 0.22573529 0.23602941 0.24632353 0.25661765 0.26691176 0.27720588 0.2875 0.29779412 0.30808…
29	panel1	PSTH, neuron 3, side Left, stim difficulty Easy	[34.40699126 33.80774032 34.05742821 33.60799001 33.80774032 33.05867665 33.65792759 34.00749064 33.75780275 33.10861423 33.00873908 33.00873908 33.4082397 33.15855181 32.15980025 31.66042447 31.61048689 30.56179775 30.21223471 28.66416979 27.41573034 26.06741573 24.11985019 22.67166042 21.27340824 20.12484395 18.32709114 17.37827715 16.32958801 15.6803995 14.7815231 13.83270911 12.48439451 12.03…
30	panel1	PSTH err, neuron 3, side Left, stim difficulty Easy	[0.78951119 0.81354739 0.8159293 0.79522589 0.785368 0.81081168 0.77925628 0.7522484 0.78865577 0.74658145 0.79515515 0.81995238 0.78907171 0.76321048 0.78897666 0.7563623 0.7115932 0.72366426 0.75565546 0.76206724 0.73897061 0.69947466 0.69552302 0.72507497 0.69382257 0.66886254 0.70497506 0.69402522 0.71549539 0.69815993 0.67096171 0.68531176 0.64832146 0.67397302 0.6404652 0.65436669 0.6487406…
31	panel1	Time bin, neuron 3, side Left, stim difficulty Hard	[-0.0625 -0.05220588 -0.04191176 -0.03161765 -0.02132353 -0.01102941 -0.00073529 0.00955882 0.01985294 0.03014706 0.04044118 0.05073529 0.06102941 0.07132353 0.08161765 0.09191176 0.10220588 0.1125 0.12279412 0.13308824 0.14338235 0.15367647 0.16397059 0.17426471 0.18455882 0.19485294 0.20514706 0.21544118 0.22573529 0.23602941 0.24632353 0.25661765 0.26691176 0.27720588 0.2875 0.29779412 0.30808…
32	panel1	PSTH, neuron 3, side Left, stim difficulty Hard	[34.44857497 33.45724907 33.65551425 32.91201983 32.36679058 32.31722429 31.72242875 31.87112763 31.82156134 31.77199504 31.42503098 31.82156134 31.62329616 32.46592317 31.72242875 30.87980173 30.43370508 29.93804213 29.09541512 28.20322181 26.12143742 25.22924411 24.13878563 23.19702602 22.00743494 20.42131351 18.5377943 17.79429988 16.30731103 14.47335812 13.33333333 12.29244114 11.84634449 10.…
33	panel1	PSTH err, neuron 3, side Left, stim difficulty Hard	[0.79974848 0.75184422 0.81157078 0.81745706 0.81269956 0.8422788 0.83586557 0.8159979 0.77536245 0.84793032 0.83352625 0.84243116 0.78959692 0.79160291 0.79037441 0.80401267 0.7733499 0.81265444 0.78214294 0.75217335 0.75727487 0.73634569 0.73543631 0.72607786 0.74181566 0.72130227 0.69878585 0.70558764 0.75412086 0.67549219 0.6436501 0.64625123 0.65250504 0.60309121 0.60983291 0.61013348 0.6051…
34	panel1	Time bin, neuron 3, side Right, stim difficulty Easy	[-0.0625 -0.05220588 -0.04191176 -0.03161765 -0.02132353 -0.01102941 -0.00073529 0.00955882 0.01985294 0.03014706 0.04044118 0.05073529 0.06102941 0.07132353 0.08161765 0.09191176 0.10220588 0.1125 0.12279412 0.13308824 0.14338235 0.15367647 0.16397059 0.17426471 0.18455882 0.19485294 0.20514706 0.21544118 0.22573529 0.23602941 0.24632353 0.25661765 0.26691176 0.27720588 0.2875 0.29779412 0.30808…
35	panel1	PSTH, neuron 3, side Right, stim difficulty Easy	[34.9870801 34.36692506 33.79844961 33.74677003 34.05684755 33.59173127 32.66149871 32.35142119 32.71317829 33.02325581 33.33333333 33.90180879 32.97157623 33.17829457 33.43669251 33.48837209 32.71317829 31.21447028 30.12919897 29.40568475 28.68217054 28.32041344 26.51162791 25.16795866 24.70284238 23.66925065 23.10077519 21.60206718 21.29198966 20.82687339 20.87855297 20.93023256 20. 19.84496124…
36	panel1	PSTH err, neuron 3, side Right, stim difficulty Easy	[0.93280405 0.88018382 0.84796985 0.83533236 0.8312918 0.80949781 0.77123567 0.80733818 0.83483459 0.84507879 0.81296301 0.86028283 0.83221013 0.82274076 0.8029821 0.82274076 0.78518382 0.78525661 0.78801108 0.78547494 0.75589032 0.74323921 0.74131416 0.78141596 0.74029712 0.70421081 0.72222754 0.69619635 0.70252648 0.69760552 0.65370081 0.70093448 0.73684279 0.72946492 0.75767548 0.73006302 0.72…
37	panel1	Time bin, neuron 3, side Right, stim difficulty Hard	[-0.0625 -0.05220588 -0.04191176 -0.03161765 -0.02132353 -0.01102941 -0.00073529 0.00955882 0.01985294 0.03014706 0.04044118 0.05073529 0.06102941 0.07132353 0.08161765 0.09191176 0.10220588 0.1125 0.12279412 0.13308824 0.14338235 0.15367647 0.16397059 0.17426471 0.18455882 0.19485294 0.20514706 0.21544118 0.22573529 0.23602941 0.24632353 0.25661765 0.26691176 0.27720588 0.2875 0.29779412 0.30808…
38	panel1	PSTH, neuron 3, side Right, stim difficulty Hard	[34.04580153 34.24936387 34.35114504 34.50381679 34.19847328 33.84223919 33.58778626 33.18066158 32.97709924 32.82442748 32.31552163 31.39949109 31.39949109 31.55216285 31.09414758 31.39949109 29.72010178 29.92366412 28.85496183 28.19338422 27.2264631 25.90330789 25.24173028 24.27480916 23.56234097 22.7480916 21.98473282 21.7302799 21.06870229 20.66157761 20.55979644 20.86513995 19.74554707 20.20…
39	panel1	PSTH err, neuron 3, side Right, stim difficulty Hard	[0.84822906 0.79688747 0.76985656 0.75881515 0.81324946 0.82707212 0.86138699 0.85237765 0.8398527 0.8729499 0.87719085 0.87424477 0.85317471 0.83599216 0.79663839 0.78327326 0.80982586 0.76374215 0.74926794 0.73987919 0.74682719 0.78020149 0.78826769 0.75380988 0.75764388 0.71450564 0.68349512 0.70113166 0.71349807 0.68569827 0.70841774 0.70724018 0.69800404 0.6830086 0.65593655 0.67842414 0.712…
40	panel1	Time bin, neuron 4, side Left, stim difficulty Easy	[-0.0625 -0.05220588 -0.04191176 -0.03161765 -0.02132353 -0.01102941 -0.00073529 0.00955882 0.01985294 0.03014706 0.04044118 0.05073529 0.06102941 0.07132353 0.08161765 0.09191176 0.10220588 0.1125 0.12279412 0.13308824 0.14338235 0.15367647 0.16397059 0.17426471 0.18455882 0.19485294 0.20514706 0.21544118 0.22573529 0.23602941 0.24632353 0.25661765 0.26691176 0.27720588 0.2875 0.29779412 0.30808…
41	panel1	PSTH, neuron 4, side Left, stim difficulty Easy	[15.73033708 15.03121099 15.38077403 15.83021223 14.93133583 14.63171036 14.18227216 14.58177278 14.03245943 14.43196005 14.43196005 14.58177278 14.38202247 14.63171036 14.68164794 15.33083645 15.08114856 15.83021223 16.32958801 16.47940075 17.67790262 17.278402 16.67915106 16.8289638 16.42946317 16.87890137 17.92759051 18.57677903 18.42696629 19.07615481 20.17478152 20.97378277 22.07240949 22.82…
42	panel1	PSTH err, neuron 4, side Left, stim difficulty Easy	[0.95633312 0.89732103 0.9207729 0.92610287 0.87828163 0.880137 0.84302111 0.86462984 0.87127267 0.93625136 0.92819599 0.95277779 0.9821301 0.940627 0.91745787 0.90335006 0.88995644 0.89866779 0.93936036 0.93081836 0.95800799 0.94878434 0.95478297 0.97483881 0.95138938 0.98056336 1.0402428 1.02253602 1.01925763 1.05121605 1.05506171 1.0907821 1.13902363 1.14395144 1.14217988 1.17760626 1.19998719…
43	panel1	Time bin, neuron 4, side Left, stim difficulty Hard	[-0.0625 -0.05220588 -0.04191176 -0.03161765 -0.02132353 -0.01102941 -0.00073529 0.00955882 0.01985294 0.03014706 0.04044118 0.05073529 0.06102941 0.07132353 0.08161765 0.09191176 0.10220588 0.1125 0.12279412 0.13308824 0.14338235 0.15367647 0.16397059 0.17426471 0.18455882 0.19485294 0.20514706 0.21544118 0.22573529 0.23602941 0.24632353 0.25661765 0.26691176 0.27720588 0.2875 0.29779412 0.30808…
44	panel1	PSTH, neuron 4, side Left, stim difficulty Hard	[13.87856258 13.97769517 13.77942999 14.6716233 15.06815366 15.16728625 15.01858736 14.622057 14.42379182 14.86988848 14.77075589 14.622057 14.82032218 15.11771995 15.71251549 16.40644362 16.30731103 16.5551425 16.65427509 17.34820322 17.5464684 17.69516729 16.95167286 17.39776952 17.24907063 18.19083024 18.09169765 18.33952912 19.03345725 20.57001239 21.95786865 23.54399009 25.03097893 25.328376…
45	panel1	PSTH err, neuron 4, side Left, stim difficulty Hard	[0.83472419 0.83446057 0.84375771 0.90249102 0.89171026 0.86570166 0.8710855 0.839051 0.86611455 0.89582325 0.87696954 0.90684831 0.8808704 0.88718564 0.88196246 0.96254623 0.94301447 0.94128251 0.96075406 0.97893081 0.98336891 0.98970627 0.95673816 0.96675613 0.96521875 0.99105769 0.9903637 0.95916883 0.90460135 0.98914109 1.04336405 1.11952013 1.13560155 1.13922037 1.18544562 1.22059747 1.23928…
46	panel1	Time bin, neuron 4, side Right, stim difficulty Easy	[-0.0625 -0.05220588 -0.04191176 -0.03161765 -0.02132353 -0.01102941 -0.00073529 0.00955882 0.01985294 0.03014706 0.04044118 0.05073529 0.06102941 0.07132353 0.08161765 0.09191176 0.10220588 0.1125 0.12279412 0.13308824 0.14338235 0.15367647 0.16397059 0.17426471 0.18455882 0.19485294 0.20514706 0.21544118 0.22573529 0.23602941 0.24632353 0.25661765 0.26691176 0.27720588 0.2875 0.29779412 0.30808…
47	panel1	PSTH, neuron 4, side Right, stim difficulty Easy	[15.7622739 15.50387597 15.4005168 15.29715762 15.71059432 15.7622739 15.91731266 15.55555556 15.86563307 15.24547804 15.50387597 15.14211886 14.83204134 14.57364341 15.65891473 16.33074935 16.95090439 16.58914729 17.20930233 17.41602067 17.77777778 16.38242894 15.14211886 14.05684755 14.57364341 14.78036176 14.10852713 14.00516796 13.74677003 14.16020672 14.2118863 13.02325581 12.91989664 12.868…
48	panel1	PSTH err, neuron 4, side Right, stim difficulty Easy	[0.80290444 0.80411372 0.88451217 0.85461074 0.88753824 0.87940423 0.81264976 0.79180006 0.81492922 0.82798491 0.87745813 0.88216513 0.87528216 0.90247033 0.94794401 0.95612534 0.97010932 0.94293171 0.94800979 0.94746152 0.94252936 0.89910738 0.85122963 0.85592302 0.90543638 0.95612534 0.93795911 0.97195544 0.91425407 0.93921579 0.92028698 0.87546617 0.82483486 0.83922966 0.8555587 0.85335124 0.8…
49	panel1	Time bin, neuron 4, side Right, stim difficulty Hard	[-0.0625 -0.05220588 -0.04191176 -0.03161765 -0.02132353 -0.01102941 -0.00073529 0.00955882 0.01985294 0.03014706 0.04044118 0.05073529 0.06102941 0.07132353 0.08161765 0.09191176 0.10220588 0.1125 0.12279412 0.13308824 0.14338235 0.15367647 0.16397059 0.17426471 0.18455882 0.19485294 0.20514706 0.21544118 0.22573529 0.23602941 0.24632353 0.25661765 0.26691176 0.27720588 0.2875 0.29779412 0.30808…
50	panel1	PSTH, neuron 4, side Right, stim difficulty Hard	[15.11450382 15.8778626 15.97964377 15.92875318 16.23409669 16.33587786 16.03053435 16.38676845 15.77608142 16.48854962 16.23409669 15.67430025 15.77608142 15.77608142 15.67430025 15.26717557 15.21628499 14.65648855 14.86005089 14.70737913 13.99491094 13.99491094 14.70737913 15.1653944 14.24936387 14.30025445 14.35114504 13.7913486 13.23155216 12.26463104 12.0610687 12.01017812 11.55216285 11.399…
51	panel1	PSTH err, neuron 4, side Right, stim difficulty Hard	[0.93785245 0.98402583 1.01423724 1.01345915 0.98685031 1.00656238 0.95427744 0.98376362 0.95553999 0.96652594 0.93545823 0.934519 0.95281537 0.99289997 0.98067227 1.01013945 1.00146268 0.93659784 0.94646236 1.0020372 0.95438141 0.92674074 0.88345795 0.93608916 0.87242117 0.90296557 0.88677072 0.83578441 0.83779438 0.827384 0.81996304 0.80525484 0.80671374 0.82922288 0.90826874 0.92767715 1.01844…
52	panel1	Time bin, neuron 5, side Left, stim difficulty Easy	[-0.0625 -0.05220588 -0.04191176 -0.03161765 -0.02132353 -0.01102941 -0.00073529 0.00955882 0.01985294 0.03014706 0.04044118 0.05073529 0.06102941 0.07132353 0.08161765 0.09191176 0.10220588 0.1125 0.12279412 0.13308824 0.14338235 0.15367647 0.16397059 0.17426471 0.18455882 0.19485294 0.20514706 0.21544118 0.22573529 0.23602941 0.24632353 0.25661765 0.26691176 0.27720588 0.2875 0.29779412 0.30808…
53	panel1	PSTH, neuron 5, side Left, stim difficulty Easy	[ 0.74906367 0.84893883 0.8988764 0.69912609 0.74906367 0.8988764 1.14856429 1.14856429 1.24843945 1.34831461 1.44818976 1.49812734 1.5980025 1.69787765 2.14731586 2.4968789 3.04619226 3.84519351 4.29463171 5.14357054 6.54182272 7.89013733 9.5380774 10.98626717 12.28464419 13.33333333 14.38202247 15.2309613 16.27965044 16.37952559 16.07990012 15.83021223 15.78027466 15.48064919 15.28089888 14.431…
54	panel1	PSTH err, neuron 5, side Left, stim difficulty Easy	[0.23550533 0.25470631 0.24908641 0.20789169 0.21319056 0.21685299 0.2600607 0.25025046 0.24844575 0.25643042 0.27334795 0.27689187 0.29243658 0.32296554 0.34689777 0.37652279 0.39096127 0.44410829 0.48584448 0.51817107 0.5850174 0.65711169 0.69030047 0.73313711 0.75105103 0.76205494 0.76426614 0.75312028 0.74873819 0.7405041 0.74824971 0.75319497 0.75214869 0.75888665 0.79941181 0.80702187 0.790…
55	panel1	Time bin, neuron 5, side Left, stim difficulty Hard	[-0.0625 -0.05220588 -0.04191176 -0.03161765 -0.02132353 -0.01102941 -0.00073529 0.00955882 0.01985294 0.03014706 0.04044118 0.05073529 0.06102941 0.07132353 0.08161765 0.09191176 0.10220588 0.1125 0.12279412 0.13308824 0.14338235 0.15367647 0.16397059 0.17426471 0.18455882 0.19485294 0.20514706 0.21544118 0.22573529 0.23602941 0.24632353 0.25661765 0.26691176 0.27720588 0.2875 0.29779412 0.30808…
56	panel1	PSTH, neuron 5, side Left, stim difficulty Hard	[ 0.64436183 0.79306072 0.89219331 1.04089219 1.18959108 1.04089219 1.18959108 1.43742255 1.28872367 1.14002478 1.09045849 1.18959108 1.23915737 1.23915737 1.09045849 1.58612144 1.9330855 2.57744734 2.87484511 4.51053284 5.40272615 7.33581165 8.8228005 11.00371747 12.54027261 14.82032218 15.5638166 16.50557621 17.79429988 18.19083024 17.94299876 18.43866171 17.5464684 17.00123916 16.95167286 15.2…
57	panel1	PSTH err, neuron 5, side Left, stim difficulty Hard	[0.20092904 0.21673229 0.23709376 0.28682176 0.30554716 0.27809126 0.29736694 0.32892499 0.28736459 0.25819391 0.23398012 0.27135068 0.28386608 0.28386608 0.25418622 0.29875098 0.33439777 0.37801955 0.4018809 0.50694588 0.5227923 0.60935169 0.62066523 0.68591586 0.70060699 0.76714915 0.74566133 0.76734032 0.76913025 0.79189237 0.77703953 0.80312284 0.75334246 0.76873682 0.83271199 0.74875303 0.79…
58	panel1	Time bin, neuron 5, side Right, stim difficulty Easy	[-0.0625 -0.05220588 -0.04191176 -0.03161765 -0.02132353 -0.01102941 -0.00073529 0.00955882 0.01985294 0.03014706 0.04044118 0.05073529 0.06102941 0.07132353 0.08161765 0.09191176 0.10220588 0.1125 0.12279412 0.13308824 0.14338235 0.15367647 0.16397059 0.17426471 0.18455882 0.19485294 0.20514706 0.21544118 0.22573529 0.23602941 0.24632353 0.25661765 0.26691176 0.27720588 0.2875 0.29779412 0.30808…
59	panel1	PSTH, neuron 5, side Right, stim difficulty Easy	[ 0.98191214 0.82687339 0.82687339 0.93023256 1.1369509 1.08527132 1.08527132 1.1369509 1.39534884 1.44702842 1.5503876 1.70542636 1.9121447 1.96382429 2.22222222 2.58397933 3.15245478 3.61757106 4.03100775 4.44444444 5.27131783 6.66666667 7.28682171 8.01033592 9.14728682 9.35400517 9.87080103 10.02583979 9.81912145 9.25064599 8.78552972 8.26873385 7.75193798 7.18346253 7.18346253 6.51162791 6.74…
60	panel1	PSTH err, neuron 5, side Right, stim difficulty Easy	[0.32584733 0.27888128 0.27888128 0.26777931 0.31121493 0.28964761 0.28964761 0.30247709 0.31992526 0.30616514 0.32957341 0.3464973 0.36501728 0.35272466 0.40052896 0.44031323 0.47620044 0.51522499 0.53415968 0.54635501 0.57116549 0.62243821 0.61690398 0.63813475 0.69772469 0.69473944 0.72787473 0.7102062 0.69485162 0.64426114 0.65083299 0.6565561 0.61001779 0.58608136 0.63862312 0.59143841 0.628…
61	panel1	Time bin, neuron 5, side Right, stim difficulty Hard	[-0.0625 -0.05220588 -0.04191176 -0.03161765 -0.02132353 -0.01102941 -0.00073529 0.00955882 0.01985294 0.03014706 0.04044118 0.05073529 0.06102941 0.07132353 0.08161765 0.09191176 0.10220588 0.1125 0.12279412 0.13308824 0.14338235 0.15367647 0.16397059 0.17426471 0.18455882 0.19485294 0.20514706 0.21544118 0.22573529 0.23602941 0.24632353 0.25661765 0.26691176 0.27720588 0.2875 0.29779412 0.30808…
62	panel1	PSTH, neuron 5, side Right, stim difficulty Hard	[1.0178117 0.96692112 1.06870229 1.32315522 1.22137405 1.42493639 1.57760814 1.7302799 1.78117048 1.78117048 1.93384224 1.88295165 1.93384224 2.13740458 2.44274809 2.79898219 3.25699746 3.56234097 4.42748092 4.98727735 6.05597964 7.02290076 7.78625954 8.80407125 9.51653944 9.61832061 9.46564885 9.10941476 8.60050891 7.43002545 6.66666667 5.69974555 5.03816794 4.93638677 4.37659033 3.96946565 3.81…
63	panel1	PSTH err, neuron 5, side Right, stim difficulty Hard	[0.2417136 0.24781491 0.26649109 0.31190249 0.27834735 0.29293754 0.31153642 0.33662801 0.34703467 0.33946062 0.34008851 0.33734942 0.3323562 0.33538768 0.35766574 0.41876688 0.43374687 0.44828185 0.52522743 0.54760124 0.61387157 0.63133126 0.64827501 0.65845049 0.63995614 0.63409929 0.61599351 0.61757817 0.60756745 0.60896224 0.5846968 0.54944642 0.55291197 0.57930918 0.53420953 0.50160004 0.518…
64	panel1	Time bin, neuron 6, side Left, stim difficulty Easy	[-0.0625 -0.05220588 -0.04191176 -0.03161765 -0.02132353 -0.01102941 -0.00073529 0.00955882 0.01985294 0.03014706 0.04044118 0.05073529 0.06102941 0.07132353 0.08161765 0.09191176 0.10220588 0.1125 0.12279412 0.13308824 0.14338235 0.15367647 0.16397059 0.17426471 0.18455882 0.19485294 0.20514706 0.21544118 0.22573529 0.23602941 0.24632353 0.25661765 0.26691176 0.27720588 0.2875 0.29779412 0.30808…
65	panel1	PSTH, neuron 6, side Left, stim difficulty Easy	[ 9.28838951 9.38826467 9.03870162 8.98876404 8.73907615 8.53932584 8.23970037 7.64044944 7.84019975 7.89013733 7.54057428 7.59051186 7.84019975 8.13982522 8.28963795 7.99001248 8.38951311 8.33957553 8.48938826 8.53932584 8.08988764 7.84019975 8.08988764 7.54057428 7.59051186 7.34082397 7.69038702 8.08988764 9.23845194 9.23845194 9.98751561 10.83645443 11.23595506 11.88514357 11.93508115 12.28464…
66	panel1	PSTH err, neuron 6, side Left, stim difficulty Easy	[0.67203673 0.6779673 0.66430571 0.63807477 0.62948043 0.6551685 0.62695841 0.61951235 0.63023953 0.62589583 0.59954811 0.58660175 0.6017956 0.61579362 0.61028825 0.59223234 0.64517591 0.63786904 0.68555795 0.6513367 0.60392608 0.58492124 0.57418011 0.54715871 0.57800438 0.55727705 0.58597812 0.60805673 0.65005441 0.67276175 0.72878923 0.75319497 0.73085738 0.74855035 0.77032641 0.77402943 0.7941…
67	panel1	Time bin, neuron 6, side Left, stim difficulty Hard	[-0.0625 -0.05220588 -0.04191176 -0.03161765 -0.02132353 -0.01102941 -0.00073529 0.00955882 0.01985294 0.03014706 0.04044118 0.05073529 0.06102941 0.07132353 0.08161765 0.09191176 0.10220588 0.1125 0.12279412 0.13308824 0.14338235 0.15367647 0.16397059 0.17426471 0.18455882 0.19485294 0.20514706 0.21544118 0.22573529 0.23602941 0.24632353 0.25661765 0.26691176 0.27720588 0.2875 0.29779412 0.30808…
68	panel1	PSTH, neuron 6, side Left, stim difficulty Hard	[ 9.61586121 8.52540273 8.17843866 8.02973978 8.42627014 8.17843866 7.93060719 8.17843866 8.52540273 8.92193309 8.67410161 8.67410161 8.72366791 8.47583643 8.37670384 7.73234201 7.43494424 7.68277571 7.43494424 7.13754647 7.48451053 7.98017348 8.02973978 7.93060719 7.98017348 8.12887237 8.17843866 8.62453532 8.67410161 9.46716233 10.06195787 10.80545229 12.14374226 13.18463445 13.87856258 14.7707…
69	panel1	PSTH err, neuron 6, side Left, stim difficulty Hard	[0.66640624 0.61227828 0.59131758 0.59681115 0.62531514 0.59960022 0.59348404 0.59960022 0.62424403 0.62331816 0.64966088 0.65344566 0.6678079 0.65935325 0.62582803 0.61531016 0.58411126 0.58691382 0.57987412 0.55943653 0.57962112 0.62939204 0.60908083 0.58931429 0.56758681 0.5618565 0.57008476 0.59476471 0.61454986 0.62297981 0.6658833 0.69047154 0.70553567 0.73817352 0.76698184 0.79123224 0.769…
70	panel1	Time bin, neuron 6, side Right, stim difficulty Easy	[-0.0625 -0.05220588 -0.04191176 -0.03161765 -0.02132353 -0.01102941 -0.00073529 0.00955882 0.01985294 0.03014706 0.04044118 0.05073529 0.06102941 0.07132353 0.08161765 0.09191176 0.10220588 0.1125 0.12279412 0.13308824 0.14338235 0.15367647 0.16397059 0.17426471 0.18455882 0.19485294 0.20514706 0.21544118 0.22573529 0.23602941 0.24632353 0.25661765 0.26691176 0.27720588 0.2875 0.29779412 0.30808…
71	panel1	PSTH, neuron 6, side Right, stim difficulty Easy	[ 8.73385013 8.42377261 8.8372093 8.88888889 9.50904393 9.71576227 9.09560724 9.6124031 9.66408269 9.19896641 9.40568475 8.94056848 8.63049096 8.99224806 8.68217054 8.63049096 8.32041344 8.37209302 7.75193798 7.95865633 7.59689922 7.08010336 7.49354005 7.18346253 7.02842377 6.87338501 6.61498708 7.02842377 7.13178295 7.39018088 7.18346253 7.13178295 7.59689922 7.7002584 8.01033592 8.21705426 8.35…
72	panel1	PSTH err, neuron 6, side Right, stim difficulty Easy	[0.66773851 0.67912702 0.70933503 0.69341436 0.72265189 0.74139126 0.69458236 0.71731135 0.76005829 0.70844812 0.70544932 0.69662164 0.70410012 0.71870082 0.64798455 0.62759258 0.63106034 0.63897289 0.61439731 0.6171987 0.61972758 0.63046722 0.64154552 0.63017045 0.63903794 0.64763965 0.62242986 0.63903794 0.61743438 0.58063015 0.59964856 0.6303271 0.63679796 0.59704334 0.65880777 0.65294525 0.62…
73	panel1	Time bin, neuron 6, side Right, stim difficulty Hard	[-0.0625 -0.05220588 -0.04191176 -0.03161765 -0.02132353 -0.01102941 -0.00073529 0.00955882 0.01985294 0.03014706 0.04044118 0.05073529 0.06102941 0.07132353 0.08161765 0.09191176 0.10220588 0.1125 0.12279412 0.13308824 0.14338235 0.15367647 0.16397059 0.17426471 0.18455882 0.19485294 0.20514706 0.21544118 0.22573529 0.23602941 0.24632353 0.25661765 0.26691176 0.27720588 0.2875 0.29779412 0.30808…
74	panel1	PSTH, neuron 6, side Right, stim difficulty Hard	[ 9.05852417 9.10941476 8.956743 8.75318066 9.00763359 9.3129771 9.92366412 9.6692112 9.72010178 9.6692112 9.87277354 10.07633588 9.61832061 9.56743003 8.90585242 8.75318066 8.60050891 8.60050891 8.19338422 8.44783715 8.19338422 8.39694656 9.00763359 9.26208651 9.16030534 9.05852417 8.956743 8.65139949 7.78625954 8.09160305 7.17557252 6.97201018 6.81933842 7.07379135 7.43002545 7.5826972 7.480916…
75	panel1	PSTH err, neuron 6, side Right, stim difficulty Hard	[0.65508885 0.673941 0.66825582 0.6349672 0.62742918 0.66319549 0.70257373 0.6882693 0.68741095 0.65735701 0.66938338 0.67328549 0.62584568 0.63907948 0.6370656 0.6349672 0.61606599 0.64492957 0.6410406 0.63443565 0.61622704 0.63086743 0.65974523 0.671751 0.66935373 0.67077537 0.72066603 0.66810732 0.63203029 0.61716028 0.58828361 0.55237332 0.5711238 0.58858715 0.60467798 0.61241505 0.61719243 0…
76	panel1	Time bin, neuron 7, side Left, stim difficulty Easy	[-0.0625 -0.05220588 -0.04191176 -0.03161765 -0.02132353 -0.01102941 -0.00073529 0.00955882 0.01985294 0.03014706 0.04044118 0.05073529 0.06102941 0.07132353 0.08161765 0.09191176 0.10220588 0.1125 0.12279412 0.13308824 0.14338235 0.15367647 0.16397059 0.17426471 0.18455882 0.19485294 0.20514706 0.21544118 0.22573529 0.23602941 0.24632353 0.25661765 0.26691176 0.27720588 0.2875 0.29779412 0.30808…
77	panel1	PSTH, neuron 7, side Left, stim difficulty Easy	[26.26716604 25.96754057 26.01747815 27.21598002 26.76654182 25.56803995 25.36828964 26.06741573 26.16729089 25.81772784 26.51685393 26.61672909 25.61797753 27.21598002 26.21722846 26.66666667 26.21722846 25.86766542 24.61922597 24.96878901 23.8701623 24.16978777 22.67166042 22.92134831 22.721598 21.87265918 21.87265918 21.52309613 21.42322097 21.77278402 22.32209738 23.27091136 23.37078652 24.96…
78	panel1	PSTH err, neuron 7, side Left, stim difficulty Easy	[1.13181536 1.05097523 1.10337809 1.10810909 1.07536583 1.06154618 1.04404807 1.07708191 1.06559213 1.09603804 1.12204875 1.18289647 1.11800586 1.17605282 1.05267763 1.05659784 1.05505283 1.04113464 0.9606856 0.9722966 0.92558645 0.97096507 1.00814112 0.95706807 1.01259496 1.01735188 1.00994358 1.0047038 0.98003737 1.00316298 0.96840302 1.03103649 0.98764155 1.06329338 1.02460599 1.05378139 1.049…
79	panel1	Time bin, neuron 7, side Left, stim difficulty Hard	[-0.0625 -0.05220588 -0.04191176 -0.03161765 -0.02132353 -0.01102941 -0.00073529 0.00955882 0.01985294 0.03014706 0.04044118 0.05073529 0.06102941 0.07132353 0.08161765 0.09191176 0.10220588 0.1125 0.12279412 0.13308824 0.14338235 0.15367647 0.16397059 0.17426471 0.18455882 0.19485294 0.20514706 0.21544118 0.22573529 0.23602941 0.24632353 0.25661765 0.26691176 0.27720588 0.2875 0.29779412 0.30808…
80	panel1	PSTH, neuron 7, side Left, stim difficulty Hard	[27.3110285 27.65799257 26.3197026 27.06319703 27.50929368 26.3197026 27.16232962 27.26146221 26.61710037 27.06319703 26.22057001 26.22057001 26.12143742 25.52664188 25.47707559 24.98141264 25.22924411 25.92317224 25.57620818 24.33705081 25.03097893 24.28748451 24.08921933 23.34572491 22.35439901 22.05700124 22.35439901 21.95786865 21.80916976 22.05700124 22.85006196 22.80049566 23.29615861 24.08…
81	panel1	PSTH err, neuron 7, side Left, stim difficulty Hard	[1.02539078 0.9962886 0.99913696 0.97026775 1.03919104 0.98170814 1.04593525 1.04101549 1.00673263 0.97786267 0.95868128 0.97399261 0.97633339 0.94094158 1.01023233 1.00269059 0.97800328 1.01060431 1.01308673 1.00892477 1.04277521 0.95447418 0.94475296 0.9530228 0.94071747 0.94069798 1.00165694 0.9875086 1.00096115 1.00163864 0.99436365 0.97738444 0.99665659 0.96285095 1.01942819 1.02500628 1.043…
82	panel1	Time bin, neuron 7, side Right, stim difficulty Easy	[-0.0625 -0.05220588 -0.04191176 -0.03161765 -0.02132353 -0.01102941 -0.00073529 0.00955882 0.01985294 0.03014706 0.04044118 0.05073529 0.06102941 0.07132353 0.08161765 0.09191176 0.10220588 0.1125 0.12279412 0.13308824 0.14338235 0.15367647 0.16397059 0.17426471 0.18455882 0.19485294 0.20514706 0.21544118 0.22573529 0.23602941 0.24632353 0.25661765 0.26691176 0.27720588 0.2875 0.29779412 0.30808…
83	panel1	PSTH, neuron 7, side Right, stim difficulty Easy	[26.09819121 25.7881137 25.89147287 26.09819121 26.87338501 27.23514212 27.39018088 27.02842377 28.16537468 26.9250646 26.77002584 26.04651163 25.83979328 25.21963824 25.58139535 25.06459948 24.75452196 24.70284238 24.80620155 24.28940568 24.65116279 23.56589147 23.61757106 22.48062016 21.49870801 20.82687339 20. 18.65633075 17.62273902 16.64082687 16.84754522 16.22739018 16.58914729 16.84754522 …
84	panel1	PSTH err, neuron 7, side Right, stim difficulty Easy	[1.03887188 0.99315108 1.00688921 1.0336973 1.06362034 1.08680234 1.04493121 1.06723418 1.12464075 1.06986006 1.0120109 0.98714238 1.00004893 0.97004504 0.97050024 0.92811314 0.94304192 0.95534245 0.90426492 0.83781061 0.92206944 0.88488806 0.93420673 0.94001764 0.92806275 0.94277741 0.98313907 0.9602088 0.94673733 0.98535108 1.06882507 1.02498959 1.04797501 1.03828653 1.02790541 1.02521769 1.001…
85	panel1	Time bin, neuron 7, side Right, stim difficulty Hard	[-0.0625 -0.05220588 -0.04191176 -0.03161765 -0.02132353 -0.01102941 -0.00073529 0.00955882 0.01985294 0.03014706 0.04044118 0.05073529 0.06102941 0.07132353 0.08161765 0.09191176 0.10220588 0.1125 0.12279412 0.13308824 0.14338235 0.15367647 0.16397059 0.17426471 0.18455882 0.19485294 0.20514706 0.21544118 0.22573529 0.23602941 0.24632353 0.25661765 0.26691176 0.27720588 0.2875 0.29779412 0.30808…
86	panel1	PSTH, neuron 7, side Right, stim difficulty Hard	[26.5648855 26.66666667 26.25954198 26.25954198 26.66666667 27.2264631 27.73536896 27.53180662 27.17557252 27.98982188 27.68447837 26.87022901 26.97201018 26.61577608 26.36132316 26.46310433 25.80152672 25.29262087 25.24173028 24.52926209 24.27480916 23.00254453 22.29007634 21.67938931 20.71246819 19.33842239 18.21882952 17.96437659 16.69211196 15.77608142 15.5216285 14.80916031 14.70737913 14.55…
87	panel1	PSTH err, neuron 7, side Right, stim difficulty Hard	[1.08400109 1.0840194 1.05454654 1.02453591 1.04742772 1.04062736 1.11862197 1.10055758 1.05929707 1.1047107 1.13151203 1.09111775 1.08625061 1.11592206 1.0910268 1.09349782 1.08389582 1.04022679 1.07560192 1.12088611 1.01793356 1.00720788 0.99363924 0.99045849 1.00273014 0.95778041 0.88728531 0.9666132 0.95031267 0.9166586 0.98069756 0.95361172 0.92091915 0.89454712 0.94763585 0.97223775 0.99728…
88	panel1	Time bin, neuron 8, side Left, stim difficulty Easy	[-0.0625 -0.05220588 -0.04191176 -0.03161765 -0.02132353 -0.01102941 -0.00073529 0.00955882 0.01985294 0.03014706 0.04044118 0.05073529 0.06102941 0.07132353 0.08161765 0.09191176 0.10220588 0.1125 0.12279412 0.13308824 0.14338235 0.15367647 0.16397059 0.17426471 0.18455882 0.19485294 0.20514706 0.21544118 0.22573529 0.23602941 0.24632353 0.25661765 0.26691176 0.27720588 0.2875 0.29779412 0.30808…
89	panel1	PSTH, neuron 8, side Left, stim difficulty Easy	[36.3545568 36.50436954 36.80399501 35.80524345 35.35580524 36.20474407 35.75530587 36.50436954 36.3545568 35.65543071 36.55430712 37.15355805 37.00374532 38.25218477 37.9525593 40.4494382 41.49812734 42.64669164 44.29463171 45.04369538 47.74032459 51.1360799 52.93383271 56.17977528 58.57677903 61.12359551 63.62047441 65.61797753 65.76779026 66.56679151 65.81772784 65.46816479 64.26966292 62.6716…
90	panel1	PSTH err, neuron 8, side Left, stim difficulty Easy	[1.08585475 1.12503597 1.15469423 1.1182574 1.07376052 1.15220711 1.18389466 1.2045489 1.17017901 1.09000829 1.09746556 1.09479707 1.10127741 1.1500815 1.15039937 1.2139144 1.23023152 1.24424214 1.37043882 1.34880124 1.38200586 1.46613994 1.45156506 1.48149554 1.51398217 1.4576685 1.41427212 1.44429387 1.40870617 1.41154502 1.39363835 1.37549178 1.35673639 1.32373363 1.34341067 1.3959371 1.404674…
91	panel1	Time bin, neuron 8, side Left, stim difficulty Hard	[-0.0625 -0.05220588 -0.04191176 -0.03161765 -0.02132353 -0.01102941 -0.00073529 0.00955882 0.01985294 0.03014706 0.04044118 0.05073529 0.06102941 0.07132353 0.08161765 0.09191176 0.10220588 0.1125 0.12279412 0.13308824 0.14338235 0.15367647 0.16397059 0.17426471 0.18455882 0.19485294 0.20514706 0.21544118 0.22573529 0.23602941 0.24632353 0.25661765 0.26691176 0.27720588 0.2875 0.29779412 0.30808…
92	panel1	PSTH, neuron 8, side Left, stim difficulty Hard	[34.59727385 36.57992565 36.48079306 37.17472119 38.16604709 38.16604709 39.35563817 40. 39.30607187 39.25650558 38.90954151 39.15737299 39.65303594 39.20693928 39.55390335 41.28872367 41.78438662 43.12267658 44.51053284 46.04708798 49.7149938 52.44114002 54.52292441 58.14126394 61.21437423 63.34572491 66.22057001 66.76579926 67.75712515 67.55885998 68.3023544 66.66666667 65.82403965 64.28748451 …
93	panel1	PSTH err, neuron 8, side Left, stim difficulty Hard	[1.02834574 1.07577387 1.11512244 1.11806162 1.16026191 1.16450489 1.19425958 1.20415907 1.15532117 1.1412464 1.13478593 1.12794717 1.14626381 1.15294622 1.15471003 1.18296843 1.15308933 1.22269859 1.27402893 1.27253139 1.3464644 1.38759863 1.38854304 1.44439543 1.45544728 1.45992498 1.41392049 1.42545951 1.38707 1.43992675 1.42456531 1.2892144 1.2929634 1.23592766 1.20717764 1.29626318 1.2435292…
94	panel1	Time bin, neuron 8, side Right, stim difficulty Easy	[-0.0625 -0.05220588 -0.04191176 -0.03161765 -0.02132353 -0.01102941 -0.00073529 0.00955882 0.01985294 0.03014706 0.04044118 0.05073529 0.06102941 0.07132353 0.08161765 0.09191176 0.10220588 0.1125 0.12279412 0.13308824 0.14338235 0.15367647 0.16397059 0.17426471 0.18455882 0.19485294 0.20514706 0.21544118 0.22573529 0.23602941 0.24632353 0.25661765 0.26691176 0.27720588 0.2875 0.29779412 0.30808…
95	panel1	PSTH, neuron 8, side Right, stim difficulty Easy	[35.81395349 35.03875969 35.50387597 34.78036176 35.7622739 36.5374677 37.88113695 37.57105943 38.60465116 39.17312661 38.96640827 39.37984496 40.10335917 38.8630491 39.84496124 39.74160207 39.79328165 41.44702842 42.27390181 42.99741602 45.52971576 47.13178295 50.07751938 51.57622739 53.64341085 56.43410853 57.46770026 57.20930233 58.96640827 58.70801034 57.51937984 57.05426357 55.71059432 55.03…
96	panel1	PSTH err, neuron 8, side Right, stim difficulty Easy	[1.16196259 1.09876091 1.15280402 1.14087904 1.07115604 1.02467017 1.05163768 1.07926034 1.11798645 1.13563393 1.11351105 1.08792531 1.20769031 1.14868145 1.18412809 1.15888191 1.20095968 1.23510438 1.30429794 1.2437573 1.29618158 1.31829365 1.31159578 1.36361454 1.32202492 1.3303 1.32742212 1.28430941 1.37675465 1.35825404 1.30334546 1.30574724 1.26177481 1.19294169 1.22296648 1.29015444 1.28049…
97	panel1	Time bin, neuron 8, side Right, stim difficulty Hard	[-0.0625 -0.05220588 -0.04191176 -0.03161765 -0.02132353 -0.01102941 -0.00073529 0.00955882 0.01985294 0.03014706 0.04044118 0.05073529 0.06102941 0.07132353 0.08161765 0.09191176 0.10220588 0.1125 0.12279412 0.13308824 0.14338235 0.15367647 0.16397059 0.17426471 0.18455882 0.19485294 0.20514706 0.21544118 0.22573529 0.23602941 0.24632353 0.25661765 0.26691176 0.27720588 0.2875 0.29779412 0.30808…
98	panel1	PSTH, neuron 8, side Right, stim difficulty Hard	[38.11704835 37.2519084 37.81170483 38.82951654 38.32061069 38.06615776 38.9821883 39.03307888 39.03307888 39.23664122 39.18575064 38.77862595 39.49109415 40.45801527 41.17048346 41.93384224 44.02035623 43.91857506 45.80152672 47.73536896 48.54961832 50.78880407 53.12977099 53.53689567 56.5394402 57.20101781 57.40458015 58.06615776 57.40458015 55.92875318 55.01272265 53.94402036 52.21374046 51.75…
99	panel1	PSTH err, neuron 8, side Right, stim difficulty Hard	[1.1352985 1.08745575 1.10532582 1.11590428 1.08022771 1.10125611 1.10123809 1.14424821 1.1487833 1.12189928 1.20984816 1.15124671 1.22117905 1.25381809 1.27671805 1.29843135 1.31701023 1.29831289 1.33389569 1.36417089 1.32987258 1.3261366 1.31380801 1.33539751 1.36420363 1.3963208 1.33114043 1.31780863 1.31739819 1.28290521 1.23727941 1.28733338 1.2110614 1.24198613 1.23699066 1.24724803 1.23487…
100	panel1	Time bin, neuron 9, side Left, stim difficulty Easy	[-0.0625 -0.05220588 -0.04191176 -0.03161765 -0.02132353 -0.01102941 -0.00073529 0.00955882 0.01985294 0.03014706 0.04044118 0.05073529 0.06102941 0.07132353 0.08161765 0.09191176 0.10220588 0.1125 0.12279412 0.13308824 0.14338235 0.15367647 0.16397059 0.17426471 0.18455882 0.19485294 0.20514706 0.21544118 0.22573529 0.23602941 0.24632353 0.25661765 0.26691176 0.27720588 0.2875 0.29779412 0.30808…
101	panel1	PSTH, neuron 9, side Left, stim difficulty Easy	[ 5.59300874 5.54307116 6.09238452 6.34207241 6.29213483 6.84144819 7.14107366 7.0411985 7.44069913 7.39076155 7.74032459 7.84019975 7.84019975 8.13982522 8.78901373 9.73782772 10.6866417 11.18601748 13.1835206 15.53058677 17.7278402 19.82521848 21.32334582 23.62047441 25.66791511 27.06616729 27.31585518 26.66666667 25.2184769 24.16978777 22.47191011 19.07615481 16.72908864 14.83146067 13.1835206…
102	panel1	PSTH err, neuron 9, side Left, stim difficulty Easy	[0.57267599 0.55454503 0.621386 0.60575508 0.57598963 0.61010388 0.62170275 0.61792135 0.64819131 0.616752 0.64658388 0.64204414 0.63813354 0.68506547 0.72844182 0.74643075 0.78547543 0.78483064 0.84457658 0.87626186 0.90471893 0.9125809 0.92269523 0.87956161 0.8319387 0.82173409 0.83473994 0.82209909 0.83095772 0.87323956 0.88877582 0.8942441 0.88469482 0.84998729 0.84457658 0.83256952 0.8478448…
103	panel1	Time bin, neuron 9, side Left, stim difficulty Hard	[-0.0625 -0.05220588 -0.04191176 -0.03161765 -0.02132353 -0.01102941 -0.00073529 0.00955882 0.01985294 0.03014706 0.04044118 0.05073529 0.06102941 0.07132353 0.08161765 0.09191176 0.10220588 0.1125 0.12279412 0.13308824 0.14338235 0.15367647 0.16397059 0.17426471 0.18455882 0.19485294 0.20514706 0.21544118 0.22573529 0.23602941 0.24632353 0.25661765 0.26691176 0.27720588 0.2875 0.29779412 0.30808…
104	panel1	PSTH, neuron 9, side Left, stim difficulty Hard	[ 5.94795539 6.39405204 6.64188352 6.93928129 7.13754647 6.93928129 7.23667906 7.23667906 7.23667906 7.53407683 7.58364312 8.02973978 8.57496902 9.07063197 9.7645601 11.25154895 12.14374226 13.6307311 14.96902107 16.45600991 19.28128872 21.80916976 23.99008674 25.92317224 27.26146221 27.75712515 27.85625774 27.11276332 25.22924411 22.75092937 19.92565056 17.29863693 15.11771995 13.28376704 11.449…
105	panel1	PSTH err, neuron 9, side Left, stim difficulty Hard	[0.62512453 0.63814315 0.64603842 0.66464312 0.68614303 0.66092246 0.68944848 0.69656524 0.69656524 0.68829071 0.66989121 0.69599911 0.68041417 0.71361027 0.76726864 0.79367313 0.76586946 0.8005161 0.91154688 0.89143264 0.9081817 0.92676647 0.93321318 0.89131951 0.88479551 0.86611455 0.83665485 0.84375771 0.8627953 0.90998674 0.87889085 0.91054064 0.85894043 0.87008515 0.84365992 0.7583515 0.6993…
106	panel1	Time bin, neuron 9, side Right, stim difficulty Easy	[-0.0625 -0.05220588 -0.04191176 -0.03161765 -0.02132353 -0.01102941 -0.00073529 0.00955882 0.01985294 0.03014706 0.04044118 0.05073529 0.06102941 0.07132353 0.08161765 0.09191176 0.10220588 0.1125 0.12279412 0.13308824 0.14338235 0.15367647 0.16397059 0.17426471 0.18455882 0.19485294 0.20514706 0.21544118 0.22573529 0.23602941 0.24632353 0.25661765 0.26691176 0.27720588 0.2875 0.29779412 0.30808…
107	panel1	PSTH, neuron 9, side Right, stim difficulty Easy	[ 5.89147287 6.09819121 6.04651163 5.83979328 6.30490956 6.61498708 6.82170543 7.28682171 7.44186047 7.90697674 8.42377261 8.57881137 8.4754522 8.4754522 9.50904393 9.92248062 10.80103359 11.78294574 12.86821705 14.47028424 16.79586563 19.06976744 20.93023256 22.06718346 23.87596899 25.73643411 26.71834625 26.77002584 26.66666667 25.63307494 24.65116279 24.34108527 24.03100775 23.10077519 22.6356…
108	panel1	PSTH err, neuron 9, side Right, stim difficulty Easy	[0.57105632 0.60834599 0.59477626 0.59829526 0.61334772 0.61375422 0.60043657 0.64661188 0.62486274 0.63473839 0.68697758 0.66551706 0.6666404 0.67859889 0.72265189 0.73066063 0.77444271 0.76541963 0.79997394 0.81891727 0.84068958 0.86527547 0.91056949 0.90622225 0.94446791 0.92734582 0.95897421 0.87565608 0.88481759 0.90644584 0.87430804 0.87437936 0.91888568 0.92416337 0.97755793 0.93820283 0.9…
109	panel1	Time bin, neuron 9, side Right, stim difficulty Hard	[-0.0625 -0.05220588 -0.04191176 -0.03161765 -0.02132353 -0.01102941 -0.00073529 0.00955882 0.01985294 0.03014706 0.04044118 0.05073529 0.06102941 0.07132353 0.08161765 0.09191176 0.10220588 0.1125 0.12279412 0.13308824 0.14338235 0.15367647 0.16397059 0.17426471 0.18455882 0.19485294 0.20514706 0.21544118 0.22573529 0.23602941 0.24632353 0.25661765 0.26691176 0.27720588 0.2875 0.29779412 0.30808…
110	panel1	PSTH, neuron 9, side Right, stim difficulty Hard	[ 5.69974555 5.54707379 6.15776081 6.36132316 6.2086514 6.00508906 6.41221374 6.61577608 7.02290076 6.92111959 7.2264631 7.17557252 8.04071247 8.19338422 8.75318066 9.92366412 11.34860051 12.31552163 14.24936387 15.41984733 17.20101781 19.89821883 21.93384224 23.71501272 26.10687023 27.07379135 27.68447837 28.90585242 27.98982188 27.48091603 27.2264631 26.46310433 25.64885496 25.03816794 23.66412…
111	panel1	PSTH err, neuron 9, side Right, stim difficulty Hard	[0.56346252 0.57154931 0.60139526 0.61050014 0.59284542 0.5877014 0.60631676 0.63581051 0.64759351 0.62738964 0.63487343 0.6099798 0.64236271 0.66492883 0.68991089 0.73157791 0.80489124 0.81016887 0.85435438 0.8661716 0.862216 0.91988418 0.92059584 0.9109033 0.88686583 0.83120692 0.8004842 0.79745384 0.80201983 0.81743598 0.85705047 0.90342151 0.91561881 0.93196718 0.94253841 0.98046988 0.9731762…
112	panel1	Time bin, neuron 10, side Left, stim difficulty Easy	[-0.0625 -0.05220588 -0.04191176 -0.03161765 -0.02132353 -0.01102941 -0.00073529 0.00955882 0.01985294 0.03014706 0.04044118 0.05073529 0.06102941 0.07132353 0.08161765 0.09191176 0.10220588 0.1125 0.12279412 0.13308824 0.14338235 0.15367647 0.16397059 0.17426471 0.18455882 0.19485294 0.20514706 0.21544118 0.22573529 0.23602941 0.24632353 0.25661765 0.26691176 0.27720588 0.2875 0.29779412 0.30808…
113	panel1	PSTH, neuron 10, side Left, stim difficulty Easy	[ 9.83770287 8.78901373 9.33832709 9.48813983 9.43820225 9.83770287 9.28838951 10.03745318 10.08739076 10.13732834 9.48813983 8.93882647 8.73907615 9.28838951 8.73907615 9.18851436 8.53932584 8.83895131 9.03870162 8.68913858 8.78901373 8.38951311 8.43945069 8.58926342 8.33957553 8.38951311 8.78901373 8.58926342 8.53932584 8.639201 8.68913858 8.88888889 9.58801498 10.13732834 10.63670412 11.086142…
114	panel1	PSTH err, neuron 10, side Left, stim difficulty Easy	[0.81851047 0.76530811 0.77835345 0.74342289 0.71321185 0.70337744 0.66076815 0.68906348 0.70962745 0.7295992 0.75677122 0.726741 0.72554029 0.7223027 0.67179954 0.70613107 0.68869603 0.7034041 0.73921162 0.72261414 0.73187005 0.67919689 0.70049254 0.73052379 0.70851683 0.6755014 0.65612653 0.64305088 0.66653176 0.68399722 0.6871015 0.71342213 0.70743098 0.7565482 0.73031843 0.74446884 0.77455007…
115	panel1	Time bin, neuron 10, side Left, stim difficulty Hard	[-0.0625 -0.05220588 -0.04191176 -0.03161765 -0.02132353 -0.01102941 -0.00073529 0.00955882 0.01985294 0.03014706 0.04044118 0.05073529 0.06102941 0.07132353 0.08161765 0.09191176 0.10220588 0.1125 0.12279412 0.13308824 0.14338235 0.15367647 0.16397059 0.17426471 0.18455882 0.19485294 0.20514706 0.21544118 0.22573529 0.23602941 0.24632353 0.25661765 0.26691176 0.27720588 0.2875 0.29779412 0.30808…
116	panel1	PSTH, neuron 10, side Left, stim difficulty Hard	[ 9.56629492 9.86369269 9.31846344 9.46716233 10.06195787 10.11152416 9.7645601 9.36802974 9.16976456 9.07063197 9.36802974 9.16976456 8.42627014 8.27757125 8.8228005 8.7732342 8.97149938 9.02106568 8.97149938 9.61586121 10.06195787 9.81412639 9.81412639 9.7149938 10.26022305 10.40892193 10.60718711 10.90458488 11.05328377 11.49938042 11.84634449 11.79677819 12.6394052 13.13506815 12.73853779 13.…
117	panel1	PSTH err, neuron 10, side Left, stim difficulty Hard	[0.7067041 0.71925316 0.71032692 0.71856458 0.76899913 0.78406277 0.77366989 0.71997929 0.7157908 0.72048841 0.7435684 0.74615293 0.6855148 0.6461803 0.68847715 0.66352497 0.67581782 0.74133355 0.73858322 0.71977554 0.74951174 0.75353714 0.7824359 0.77440418 0.76563003 0.75320859 0.77211611 0.77262648 0.76631221 0.74968295 0.76069303 0.75870198 0.77134399 0.74312443 0.75876239 0.75953523 0.785149…
118	panel1	Time bin, neuron 10, side Right, stim difficulty Easy	[-0.0625 -0.05220588 -0.04191176 -0.03161765 -0.02132353 -0.01102941 -0.00073529 0.00955882 0.01985294 0.03014706 0.04044118 0.05073529 0.06102941 0.07132353 0.08161765 0.09191176 0.10220588 0.1125 0.12279412 0.13308824 0.14338235 0.15367647 0.16397059 0.17426471 0.18455882 0.19485294 0.20514706 0.21544118 0.22573529 0.23602941 0.24632353 0.25661765 0.26691176 0.27720588 0.2875 0.29779412 0.30808…
119	panel1	PSTH, neuron 10, side Right, stim difficulty Easy	[ 9.71576227 9.87080103 10.49095607 10.18087855 10.59431525 10.12919897 10.43927649 10.07751938 10.23255814 9.81912145 9.87080103 9.66408269 9.87080103 9.87080103 9.97416021 9.50904393 10.33591731 10.18087855 10.3875969 10.3875969 10.43927649 10.12919897 9.71576227 9.45736434 9.35400517 9.04392765 8.94056848 8.68217054 8.01033592 8.37209302 8.37209302 8.01033592 7.7002584 6.61498708 6.30490956 6.…
120	panel1	PSTH err, neuron 10, side Right, stim difficulty Easy	[0.73412282 0.76030436 0.77024464 0.74422431 0.74338601 0.73793501 0.78501836 0.78803746 0.74326718 0.77510666 0.77773674 0.76357773 0.83106675 0.82458914 0.79313765 0.77975846 0.80377763 0.80313739 0.80618531 0.77567626 0.77123567 0.74516626 0.75571845 0.73446956 0.75039859 0.74372144 0.74137024 0.76207236 0.73206025 0.74007248 0.70291098 0.65880777 0.64037816 0.59602422 0.58194417 0.60372468 0.…
121	panel1	Time bin, neuron 10, side Right, stim difficulty Hard	[-0.0625 -0.05220588 -0.04191176 -0.03161765 -0.02132353 -0.01102941 -0.00073529 0.00955882 0.01985294 0.03014706 0.04044118 0.05073529 0.06102941 0.07132353 0.08161765 0.09191176 0.10220588 0.1125 0.12279412 0.13308824 0.14338235 0.15367647 0.16397059 0.17426471 0.18455882 0.19485294 0.20514706 0.21544118 0.22573529 0.23602941 0.24632353 0.25661765 0.26691176 0.27720588 0.2875 0.29779412 0.30808…
122	panel1	PSTH, neuron 10, side Right, stim difficulty Hard	[10.27989822 9.97455471 10.17811705 9.97455471 9.72010178 9.51653944 9.61832061 9.41475827 9.87277354 10.43256997 10.12722646 9.97455471 9.87277354 9.10941476 9.26208651 9.3129771 8.85496183 8.65139949 9.26208651 9.6692112 10.07633588 9.36386768 9.26208651 8.70229008 8.85496183 7.9389313 7.5826972 6.81933842 6.71755725 6.10687023 6.10687023 5.59796438 5.49618321 5.54707379 5.39440204 5.59796438 5…
123	panel1	PSTH err, neuron 10, side Right, stim difficulty Hard	[0.74634207 0.6828851 0.71624642 0.72355173 0.72064538 0.72023218 0.74703975 0.73601332 0.71810044 0.78096422 0.75257149 0.76205127 0.73243869 0.70042367 0.69458383 0.66710404 0.64180637 0.65235664 0.6794472 0.69578282 0.71449869 0.70794135 0.72030795 0.69424803 0.69993474 0.67472825 0.62916643 0.58905058 0.59787881 0.58810648 0.6182767 0.56275767 0.55733602 0.58503611 0.56574724 0.59857546 0.625…
124	panel1	Time bin, neuron 11, side Left, stim difficulty Easy	[-0.0625 -0.05220588 -0.04191176 -0.03161765 -0.02132353 -0.01102941 -0.00073529 0.00955882 0.01985294 0.03014706 0.04044118 0.05073529 0.06102941 0.07132353 0.08161765 0.09191176 0.10220588 0.1125 0.12279412 0.13308824 0.14338235 0.15367647 0.16397059 0.17426471 0.18455882 0.19485294 0.20514706 0.21544118 0.22573529 0.23602941 0.24632353 0.25661765 0.26691176 0.27720588 0.2875 0.29779412 0.30808…
125	panel1	PSTH, neuron 11, side Left, stim difficulty Easy	[ 4.94382022 4.74406991 4.9937578 4.69413233 4.5443196 4.59425718 3.94506866 4.44444444 4.0948814 4.24469413 4.29463171 4.29463171 4.39450687 4.59425718 4.04494382 4.19475655 4.04494382 3.79525593 3.79525593 3.59550562 3.74531835 3.24594257 3.04619226 3.09612984 2.99625468 3.24594257 3.39575531 3.69538077 3.54556804 4.14481898 4.5443196 5.09363296 5.74282147 6.49188514 7.4906367 8.53932584 9.9875…
126	panel1	PSTH err, neuron 11, side Left, stim difficulty Easy	[0.56668577 0.53698939 0.57600591 0.53630807 0.51506795 0.53489026 0.49433784 0.54194223 0.51708438 0.52934045 0.51095619 0.51095619 0.52710417 0.54416922 0.48617241 0.51406589 0.53518814 0.4962118 0.52560803 0.49675941 0.51005634 0.44518359 0.43346814 0.44073905 0.44332654 0.47246142 0.52157936 0.55598017 0.53446945 0.58173906 0.57041237 0.60252735 0.65513988 0.68727885 0.75168737 0.8121172 0.91…
127	panel1	Time bin, neuron 11, side Left, stim difficulty Hard	[-0.0625 -0.05220588 -0.04191176 -0.03161765 -0.02132353 -0.01102941 -0.00073529 0.00955882 0.01985294 0.03014706 0.04044118 0.05073529 0.06102941 0.07132353 0.08161765 0.09191176 0.10220588 0.1125 0.12279412 0.13308824 0.14338235 0.15367647 0.16397059 0.17426471 0.18455882 0.19485294 0.20514706 0.21544118 0.22573529 0.23602941 0.24632353 0.25661765 0.26691176 0.27720588 0.2875 0.29779412 0.30808…
128	panel1	PSTH, neuron 11, side Left, stim difficulty Hard	[ 4.9070632 4.75836431 4.46096654 4.9070632 4.75836431 4.65923172 4.56009913 4.26270136 4.51053284 4.46096654 4.46096654 4.41140025 4.21313507 4.21313507 4.51053284 4.36183395 4.16356877 4.21313507 4.16356877 4.41140025 4.36183395 4.26270136 4.70879802 4.8574969 4.65923172 4.75836431 4.80793061 5.10532838 5.30359356 5.40272615 5.70012392 6.74101611 7.88104089 9.07063197 9.81412639 10.95415118 12.…
129	panel1	PSTH err, neuron 11, side Left, stim difficulty Hard	[0.53152205 0.56125248 0.52056058 0.57605155 0.56997218 0.54205908 0.55416802 0.53600465 0.57100061 0.55717059 0.54824733 0.56522381 0.53516595 0.54430371 0.54447211 0.53302044 0.49101746 0.50187529 0.50585972 0.51976751 0.5467236 0.52672293 0.53817233 0.55363842 0.53288283 0.54791281 0.55302543 0.56086034 0.58004799 0.58088501 0.60379003 0.64983019 0.69347882 0.74073975 0.81636855 0.87353413 0.8…
130	panel1	Time bin, neuron 11, side Right, stim difficulty Easy	[-0.0625 -0.05220588 -0.04191176 -0.03161765 -0.02132353 -0.01102941 -0.00073529 0.00955882 0.01985294 0.03014706 0.04044118 0.05073529 0.06102941 0.07132353 0.08161765 0.09191176 0.10220588 0.1125 0.12279412 0.13308824 0.14338235 0.15367647 0.16397059 0.17426471 0.18455882 0.19485294 0.20514706 0.21544118 0.22573529 0.23602941 0.24632353 0.25661765 0.26691176 0.27720588 0.2875 0.29779412 0.30808…
131	panel1	PSTH, neuron 11, side Right, stim difficulty Easy	[4.54780362 4.70284238 4.54780362 4.49612403 4.80620155 4.80620155 5.21963824 5.21963824 5.32299742 4.96124031 5.47803618 5.06459948 5.11627907 5.11627907 5.42635659 5.32299742 5.47803618 5.42635659 5.42635659 5.374677 5.32299742 4.49612403 3.82428941 3.4625323 3.30749354 2.89405685 2.48062016 2.27390181 1.9121447 2.11886305 1.96382429 1.5503876 1.60206718 1.60206718 1.65374677 2.06718346 1.97146…
132	panel1	PSTH err, neuron 11, side Right, stim difficulty Easy	[0.52801543 0.54035907 0.54303529 0.50644682 0.54670678 0.56598381 0.57534407 0.57066492 0.55739911 0.53880868 0.57298207 0.56431968 0.59267587 0.60609547 0.63473839 0.60801279 0.62232968 0.61325452 0.6044472 0.59508194 0.58095223 0.52208755 0.4767566 0.46774533 0.46924262 0.4626857 0.41768795 0.40934441 0.35001846 0.38915889 0.37483559 0.32133517 0.30753675 0.30753675 0.31932376 0.3726668 0.3615…
133	panel1	Time bin, neuron 11, side Right, stim difficulty Hard	[-0.0625 -0.05220588 -0.04191176 -0.03161765 -0.02132353 -0.01102941 -0.00073529 0.00955882 0.01985294 0.03014706 0.04044118 0.05073529 0.06102941 0.07132353 0.08161765 0.09191176 0.10220588 0.1125 0.12279412 0.13308824 0.14338235 0.15367647 0.16397059 0.17426471 0.18455882 0.19485294 0.20514706 0.21544118 0.22573529 0.23602941 0.24632353 0.25661765 0.26691176 0.27720588 0.2875 0.29779412 0.30808…
134	panel1	PSTH, neuron 11, side Right, stim difficulty Hard	[ 5.08905852 4.93638677 4.8346056 4.8346056 4.68193384 4.68193384 4.68193384 4.73282443 4.68193384 5.13994911 4.73282443 4.42748092 4.68193384 4.58015267 4.4783715 4.4783715 4.37659033 4.17302799 4.1221374 4.22391858 4.07124682 3.81679389 3.76590331 3.4605598 2.84987277 2.7480916 2.34096692 1.93384224 1.47582697 1.11959288 0.96692112 1.11959288 1.11959288 1.17048346 1.47582697 1.93384224 2.646310…
135	panel1	PSTH err, neuron 11, side Right, stim difficulty Hard	[0.58985861 0.59261942 0.60448923 0.59582559 0.55783431 0.59831016 0.56707866 0.59020336 0.58955573 0.60773075 0.56315426 0.54941933 0.55783431 0.54221104 0.56879089 0.57786 0.57634691 0.54520409 0.54430243 0.56939244 0.5528671 0.53362411 0.51772074 0.49526932 0.43273912 0.42923957 0.40123255 0.3323562 0.27829387 0.23998323 0.22586087 0.26075093 0.2799824 0.27448833 0.32961307 0.41575862 0.488206…
136	panel1	Time bin, neuron 12, side Left, stim difficulty Easy	[-0.0625 -0.05220588 -0.04191176 -0.03161765 -0.02132353 -0.01102941 -0.00073529 0.00955882 0.01985294 0.03014706 0.04044118 0.05073529 0.06102941 0.07132353 0.08161765 0.09191176 0.10220588 0.1125 0.12279412 0.13308824 0.14338235 0.15367647 0.16397059 0.17426471 0.18455882 0.19485294 0.20514706 0.21544118 0.22573529 0.23602941 0.24632353 0.25661765 0.26691176 0.27720588 0.2875 0.29779412 0.30808…
137	panel1	PSTH, neuron 12, side Left, stim difficulty Easy	[ 8.68913858 8.48938826 8.08988764 7.59051186 7.89013733 7.64044944 7.29088639 7.99001248 8.08988764 8.13982522 8.38951311 8.1897628 8.88888889 9.0886392 8.48938826 8.43945069 8.13982522 8.53932584 8.639201 8.1897628 7.64044944 7.54057428 7.34082397 6.99126092 6.79151061 6.39200999 6.39200999 6.54182272 7.14107366 7.54057428 8.13982522 9.03870162 9.68789014 10.6866417 11.43570537 11.78526841 12.2…
138	panel1	PSTH err, neuron 12, side Left, stim difficulty Easy	[0.589026 0.56550995 0.53817526 0.56486303 0.58453644 0.58201296 0.5574957 0.56630513 0.56980393 0.55145959 0.54873278 0.55547407 0.58202907 0.57031375 0.54751841 0.55719293 0.55145959 0.55596331 0.55013196 0.51331763 0.52788617 0.56071515 0.53901077 0.51654017 0.52646348 0.51178118 0.52624975 0.55425756 0.57134843 0.60370871 0.63579332 0.69017823 0.68424389 0.72585034 0.70859622 0.7308702 0.7457…
139	panel1	Time bin, neuron 12, side Left, stim difficulty Hard	[-0.0625 -0.05220588 -0.04191176 -0.03161765 -0.02132353 -0.01102941 -0.00073529 0.00955882 0.01985294 0.03014706 0.04044118 0.05073529 0.06102941 0.07132353 0.08161765 0.09191176 0.10220588 0.1125 0.12279412 0.13308824 0.14338235 0.15367647 0.16397059 0.17426471 0.18455882 0.19485294 0.20514706 0.21544118 0.22573529 0.23602941 0.24632353 0.25661765 0.26691176 0.27720588 0.2875 0.29779412 0.30808…
140	panel1	PSTH, neuron 12, side Left, stim difficulty Hard	[ 8.92193309 8.42627014 8.12887237 8.07930607 8.22800496 8.62453532 8.42627014 8.7732342 8.92193309 8.72366791 8.52540273 8.87236679 8.12887237 8.17843866 7.53407683 7.18711276 7.33581165 7.13754647 6.54275093 6.64188352 6.69144981 6.54275093 6.29491945 5.50185874 5.50185874 5.8983891 6.54275093 6.49318463 7.23667906 7.18711276 8.47583643 9.7645601 10.21065675 10.85501859 11.54894672 12.09417596 …
141	panel1	PSTH err, neuron 12, side Left, stim difficulty Hard	[0.5824138 0.56742528 0.52557299 0.54450578 0.55199673 0.57365949 0.5407214 0.55416802 0.54297156 0.53217704 0.53026151 0.57460156 0.56622848 0.58713245 0.54423634 0.54588458 0.49800626 0.51346814 0.48965266 0.51904388 0.51427092 0.49962353 0.50408062 0.44747138 0.45836075 0.47203674 0.50453507 0.50934527 0.52731434 0.51807157 0.57117718 0.65264551 0.65925592 0.68935539 0.73853357 0.74102434 0.83…
142	panel1	Time bin, neuron 12, side Right, stim difficulty Easy	[-0.0625 -0.05220588 -0.04191176 -0.03161765 -0.02132353 -0.01102941 -0.00073529 0.00955882 0.01985294 0.03014706 0.04044118 0.05073529 0.06102941 0.07132353 0.08161765 0.09191176 0.10220588 0.1125 0.12279412 0.13308824 0.14338235 0.15367647 0.16397059 0.17426471 0.18455882 0.19485294 0.20514706 0.21544118 0.22573529 0.23602941 0.24632353 0.25661765 0.26691176 0.27720588 0.2875 0.29779412 0.30808…
143	panel1	PSTH, neuron 12, side Right, stim difficulty Easy	[9.71576227 9.30232558 9.19896641 8.68217054 8.32041344 8.63049096 8.63049096 8.4754522 8.16537468 8.26873385 8.01033592 8.4754522 8.37209302 8.26873385 8.63049096 8.57881137 8.42377261 8.57881137 9.25064599 8.94056848 8.88888889 7.90697674 7.90697674 7.75193798 6.9250646 6.66666667 5.83979328 5.52971576 5.83979328 5.83979328 5.7881137 5.63307494 5.42635659 5.89147287 6.04651163 5.99483204 5.4474…
144	panel1	PSTH err, neuron 12, side Right, stim difficulty Easy	[0.5926671 0.60033272 0.58854972 0.5639144 0.55896302 0.57869394 0.5878872 0.57602101 0.57014568 0.54988151 0.53781446 0.58525626 0.58646247 0.59214083 0.5969389 0.59759138 0.58127412 0.57936697 0.5922198 0.58352243 0.59790432 0.56785357 0.56785357 0.57377954 0.57753449 0.57775937 0.53688616 0.50368967 0.5216893 0.54185708 0.52136051 0.50455547 0.49737799 0.51683608 0.53296185 0.54269072 0.493420…
145	panel1	Time bin, neuron 12, side Right, stim difficulty Hard	[-0.0625 -0.05220588 -0.04191176 -0.03161765 -0.02132353 -0.01102941 -0.00073529 0.00955882 0.01985294 0.03014706 0.04044118 0.05073529 0.06102941 0.07132353 0.08161765 0.09191176 0.10220588 0.1125 0.12279412 0.13308824 0.14338235 0.15367647 0.16397059 0.17426471 0.18455882 0.19485294 0.20514706 0.21544118 0.22573529 0.23602941 0.24632353 0.25661765 0.26691176 0.27720588 0.2875 0.29779412 0.30808…
146	panel1	PSTH, neuron 12, side Right, stim difficulty Hard	[8.956743 8.90585242 8.85496183 9.00763359 9.10941476 9.56743003 9.3129771 9.05852417 8.85496183 8.80407125 8.85496183 8.49872774 9.10941476 9.36386768 9.10941476 9.26208651 9.16030534 9.05852417 9.41475827 8.54961832 8.19338422 7.73536896 7.63358779 7.53180662 7.02290076 6.36132316 5.90330789 5.69974555 5.03816794 4.52926209 4.68193384 4.58015267 4.63104326 4.88549618 4.93638677 5.29262087 5.597…
147	panel1	PSTH err, neuron 12, side Right, stim difficulty Hard	[0.58972401 0.59921335 0.60853843 0.61908665 0.60910073 0.59264454 0.58841854 0.57926636 0.59120286 0.59629172 0.60425117 0.5870341 0.60481745 0.5919409 0.59615857 0.58039584 0.58210299 0.57476079 0.59977612 0.54505847 0.56792669 0.53432097 0.53990024 0.52096882 0.51321622 0.4979169 0.49603007 0.46765221 0.45488484 0.4467408 0.46085538 0.46475755 0.47117181 0.49124594 0.47582413 0.50144176 0.5042…
148	panel1	Time bin, neuron 13, side Left, stim difficulty Easy	[-0.0625 -0.05220588 -0.04191176 -0.03161765 -0.02132353 -0.01102941 -0.00073529 0.00955882 0.01985294 0.03014706 0.04044118 0.05073529 0.06102941 0.07132353 0.08161765 0.09191176 0.10220588 0.1125 0.12279412 0.13308824 0.14338235 0.15367647 0.16397059 0.17426471 0.18455882 0.19485294 0.20514706 0.21544118 0.22573529 0.23602941 0.24632353 0.25661765 0.26691176 0.27720588 0.2875 0.29779412 0.30808…
149	panel1	PSTH, neuron 13, side Left, stim difficulty Easy	[20.12484395 21.22347066 20.62421973 20.77403246 20.97378277 20.87390762 20.17478152 19.97503121 20.12484395 20.32459426 19.62546816 19.92509363 19.67540574 19.52559301 20.12484395 19.62546816 19.42571785 19.57553059 20.17478152 19.7752809 20.12484395 19.82521848 19.27590512 19.02621723 19.3258427 18.82646692 18.52684145 18.77652934 19.07615481 18.37702871 18.1772784 17.82771536 17.67790262 17.42…
150	panel1	PSTH err, neuron 13, side Left, stim difficulty Easy	[0.79221395 0.79815599 0.78497397 0.81268266 0.81495206 0.81230188 0.82317035 0.83531253 0.87049759 0.87603716 0.82595593 0.84127333 0.81689389 0.77251395 0.79536735 0.82595593 0.82855113 0.8074748 0.82620561 0.80467185 0.82926367 0.84714793 0.83413324 0.7931601 0.83128484 0.80778822 0.77425953 0.76615289 0.74455698 0.73325219 0.76494052 0.75489829 0.76639758 0.76666665 0.75677122 0.7364671 0.720…
151	panel1	Time bin, neuron 13, side Left, stim difficulty Hard	[-0.0625 -0.05220588 -0.04191176 -0.03161765 -0.02132353 -0.01102941 -0.00073529 0.00955882 0.01985294 0.03014706 0.04044118 0.05073529 0.06102941 0.07132353 0.08161765 0.09191176 0.10220588 0.1125 0.12279412 0.13308824 0.14338235 0.15367647 0.16397059 0.17426471 0.18455882 0.19485294 0.20514706 0.21544118 0.22573529 0.23602941 0.24632353 0.25661765 0.26691176 0.27720588 0.2875 0.29779412 0.30808…
152	panel1	PSTH, neuron 13, side Left, stim difficulty Hard	[20.96654275 20.91697646 21.26394052 20.76827757 20.57001239 20.02478315 20.27261462 19.92565056 20.02478315 20.12391574 20.22304833 19.77695167 20.32218092 19.77695167 20.17348203 20.17348203 19.97521685 20.91697646 20.91697646 20.76827757 21.01610905 21.4622057 21.21437423 20.5204461 20.86741016 19.82651797 19.08302354 18.78562577 17.34820322 17.34820322 17.34820322 16.10904585 16.35687732 16.7…
153	panel1	PSTH err, neuron 13, side Left, stim difficulty Hard	[0.79738368 0.80068786 0.79272543 0.74049219 0.7000965 0.70096019 0.75823061 0.75839985 0.72516824 0.75837568 0.76153614 0.74847139 0.78688714 0.74185273 0.72509238 0.75833941 0.76488732 0.76283512 0.79139443 0.77943077 0.77837152 0.78519607 0.78989873 0.76099425 0.80702851 0.77442786 0.75959558 0.79920955 0.7541087 0.79548447 0.79857843 0.78570961 0.77117758 0.78644432 0.78299808 0.76084968 0.76…
154	panel1	Time bin, neuron 13, side Right, stim difficulty Easy	[-0.0625 -0.05220588 -0.04191176 -0.03161765 -0.02132353 -0.01102941 -0.00073529 0.00955882 0.01985294 0.03014706 0.04044118 0.05073529 0.06102941 0.07132353 0.08161765 0.09191176 0.10220588 0.1125 0.12279412 0.13308824 0.14338235 0.15367647 0.16397059 0.17426471 0.18455882 0.19485294 0.20514706 0.21544118 0.22573529 0.23602941 0.24632353 0.25661765 0.26691176 0.27720588 0.2875 0.29779412 0.30808…
155	panel1	PSTH, neuron 13, side Right, stim difficulty Easy	[20.25839793 21.39534884 20.56847545 20.87855297 20.62015504 20. 20.20671835 20.36175711 20.51679587 20.72351421 20.51679587 20.62015504 20.25839793 20.82687339 21.60206718 21.65374677 20.51679587 20.41343669 20.51679587 21.08527132 21.08527132 21.1369509 21.08527132 21.96382429 21.70542636 21.49870801 21.34366925 21.39534884 21.70542636 21.86046512 22.37726098 22.58397933 22.79069767 22.79069767…
156	panel1	PSTH err, neuron 13, side Right, stim difficulty Easy	[0.83877756 0.86594178 0.844556 0.8530041 0.83161677 0.84530012 0.84202356 0.82898212 0.8123236 0.78141596 0.80236065 0.79536197 0.80617886 0.83091668 0.81670621 0.8097096 0.8123236 0.77885834 0.80236065 0.82975899 0.77633915 0.81973538 0.79341931 0.7969805 0.79929164 0.85592302 0.84431602 0.84398979 0.90323002 0.90203841 0.92958997 0.92744107 0.88360115 0.90459239 0.8714984 0.84719128 0.83902305…
157	panel1	Time bin, neuron 13, side Right, stim difficulty Hard	[-0.0625 -0.05220588 -0.04191176 -0.03161765 -0.02132353 -0.01102941 -0.00073529 0.00955882 0.01985294 0.03014706 0.04044118 0.05073529 0.06102941 0.07132353 0.08161765 0.09191176 0.10220588 0.1125 0.12279412 0.13308824 0.14338235 0.15367647 0.16397059 0.17426471 0.18455882 0.19485294 0.20514706 0.21544118 0.22573529 0.23602941 0.24632353 0.25661765 0.26691176 0.27720588 0.2875 0.29779412 0.30808…
158	panel1	PSTH, neuron 13, side Right, stim difficulty Hard	[21.27226463 21.17048346 21.27226463 20.81424936 20.45801527 20. 19.74554707 19.23664122 18.6259542 19.38931298 19.33842239 18.9821883 18.9821883 20.10178117 20.15267176 21.17048346 21.0178117 20.30534351 21.47582697 21.3740458 20.91603053 20.76335878 20.20356234 20.71246819 21.52671756 21.78117048 22.29007634 22.49363868 21.7302799 23.15521628 22.59541985 22.7480916 22.90076336 23.20610687 22.69…
159	panel1	PSTH err, neuron 13, side Right, stim difficulty Hard	[0.79173438 0.76563668 0.7884439 0.82613578 0.79839895 0.83393026 0.78230353 0.82000539 0.82329026 0.88746981 0.84531705 0.83466766 0.83154708 0.84628493 0.83387671 0.86451463 0.82841475 0.80516241 0.81626981 0.77111223 0.8033858 0.78435566 0.80205076 0.80417589 0.82855848 0.807519 0.8467245 0.81952121 0.8238746 0.84527596 0.81512632 0.87777888 0.83641935 0.88070749 0.86945894 0.85982467 0.865094…
160	panel1	Time bin, neuron 14, side Left, stim difficulty Easy	[-0.0625 -0.05220588 -0.04191176 -0.03161765 -0.02132353 -0.01102941 -0.00073529 0.00955882 0.01985294 0.03014706 0.04044118 0.05073529 0.06102941 0.07132353 0.08161765 0.09191176 0.10220588 0.1125 0.12279412 0.13308824 0.14338235 0.15367647 0.16397059 0.17426471 0.18455882 0.19485294 0.20514706 0.21544118 0.22573529 0.23602941 0.24632353 0.25661765 0.26691176 0.27720588 0.2875 0.29779412 0.30808…
161	panel1	PSTH, neuron 14, side Left, stim difficulty Easy	[ 5.443196 5.64294632 5.6928839 5.64294632 5.84269663 6.09238452 6.04244694 6.44194757 6.09238452 6.24219725 6.74157303 6.74157303 6.64169788 6.54182272 7.29088639 7.39076155 7.74032459 7.94007491 7.99001248 8.08988764 8.53932584 8.33957553 8.68913858 8.73907615 9.28838951 9.33832709 9.03870162 9.18851436 8.78901373 8.28963795 7.99001248 7.4906367 7.44069913 7.24094881 7.29088639 7.19101124 7.690…
162	panel1	PSTH err, neuron 14, side Left, stim difficulty Easy	[0.65711169 0.6771371 0.65486793 0.65839447 0.68184194 0.66797892 0.6715483 0.69447085 0.675432 0.66086746 0.71588837 0.72284763 0.7123964 0.70529415 0.7389833 0.71452512 0.76044162 0.77881101 0.73890717 0.72451878 0.77424742 0.76622631 0.76632418 0.73240786 0.76603052 0.72851904 0.70808005 0.74073195 0.71456448 0.69468681 0.69707139 0.67073811 0.68572203 0.69731344 0.72184828 0.73247185 0.730485…
163	panel1	Time bin, neuron 14, side Left, stim difficulty Hard	[-0.0625 -0.05220588 -0.04191176 -0.03161765 -0.02132353 -0.01102941 -0.00073529 0.00955882 0.01985294 0.03014706 0.04044118 0.05073529 0.06102941 0.07132353 0.08161765 0.09191176 0.10220588 0.1125 0.12279412 0.13308824 0.14338235 0.15367647 0.16397059 0.17426471 0.18455882 0.19485294 0.20514706 0.21544118 0.22573529 0.23602941 0.24632353 0.25661765 0.26691176 0.27720588 0.2875 0.29779412 0.30808…
164	panel1	PSTH, neuron 14, side Left, stim difficulty Hard	[ 5.30359356 5.15489467 5.35315985 5.70012392 5.99752169 6.29491945 6.14622057 6.04708798 6.74101611 6.34448575 6.19578686 6.14622057 6.19578686 6.69144981 6.64188352 6.29491945 5.79925651 5.99752169 6.69144981 6.8401487 6.59231722 7.08798017 7.58364312 7.93060719 7.88104089 7.33581165 7.33581165 7.28624535 7.08798017 6.54275093 6.98884758 7.38537794 7.28624535 7.58364312 8.22800496 8.47583643 9.…
165	panel1	PSTH err, neuron 14, side Left, stim difficulty Hard	[0.61712511 0.57867138 0.5889097 0.60379003 0.6253298 0.62625269 0.62978517 0.62156555 0.66483619 0.65709704 0.61004333 0.63756827 0.62205206 0.65738995 0.66484997 0.67550576 0.61245792 0.60935169 0.62666242 0.63439713 0.63446938 0.65688774 0.63200834 0.66035353 0.64559838 0.62926094 0.64090969 0.63723748 0.63396348 0.64599585 0.70768927 0.74399978 0.75092918 0.78199056 0.86520382 0.85766943 0.88…
166	panel1	Time bin, neuron 14, side Right, stim difficulty Easy	[-0.0625 -0.05220588 -0.04191176 -0.03161765 -0.02132353 -0.01102941 -0.00073529 0.00955882 0.01985294 0.03014706 0.04044118 0.05073529 0.06102941 0.07132353 0.08161765 0.09191176 0.10220588 0.1125 0.12279412 0.13308824 0.14338235 0.15367647 0.16397059 0.17426471 0.18455882 0.19485294 0.20514706 0.21544118 0.22573529 0.23602941 0.24632353 0.25661765 0.26691176 0.27720588 0.2875 0.29779412 0.30808…
167	panel1	PSTH, neuron 14, side Right, stim difficulty Easy	[ 4.5994832 4.70284238 5.16795866 5.11627907 4.96124031 5.27131783 5.58139535 5.99483204 6.45994832 6.20155039 5.89147287 6.1498708 6.35658915 6.66666667 6.40826873 6.66666667 6.45994832 6.9250646 7.23514212 7.90697674 7.7002584 7.95865633 8.0620155 8.73385013 9.50904393 10.28423773 10.54263566 10.54263566 11.00775194 11.78294574 11.78294574 12.45478036 12.04134367 11.73126615 12.40310078 13.1266…
168	panel1	PSTH err, neuron 14, side Right, stim difficulty Easy	[0.63480388 0.60141366 0.6197192 0.61050312 0.61327994 0.62065755 0.61001779 0.62960126 0.64763965 0.65124801 0.64179655 0.65928082 0.66383631 0.66411803 0.63502484 0.6600685 0.65176641 0.66794858 0.6830864 0.71047685 0.69267211 0.67130076 0.6418937 0.67967768 0.69619635 0.73503531 0.72620951 0.72620951 0.73438466 0.76891453 0.80302739 0.86004724 0.84224568 0.80762776 0.85827523 0.86013786 0.8664…
169	panel1	Time bin, neuron 14, side Right, stim difficulty Hard	[-0.0625 -0.05220588 -0.04191176 -0.03161765 -0.02132353 -0.01102941 -0.00073529 0.00955882 0.01985294 0.03014706 0.04044118 0.05073529 0.06102941 0.07132353 0.08161765 0.09191176 0.10220588 0.1125 0.12279412 0.13308824 0.14338235 0.15367647 0.16397059 0.17426471 0.18455882 0.19485294 0.20514706 0.21544118 0.22573529 0.23602941 0.24632353 0.25661765 0.26691176 0.27720588 0.2875 0.29779412 0.30808…
170	panel1	PSTH, neuron 14, side Right, stim difficulty Hard	[ 6.2086514 6.10687023 6.15776081 5.80152672 6.00508906 5.64885496 5.44529262 5.29262087 5.49618321 5.90330789 5.95419847 6.10687023 6.25954198 6.81933842 6.76844784 7.2264631 6.71755725 7.43002545 7.68447837 8.24427481 8.14249364 8.80407125 9.41475827 10.38167939 10.48346056 11.14503817 11.29770992 11.85750636 13.02798982 13.4351145 14.1475827 14.45292621 14.70737913 14.50381679 14.91094148 14.5…
171	panel1	PSTH err, neuron 14, side Right, stim difficulty Hard	[0.6863347 0.67842414 0.72667863 0.69612501 0.67807302 0.68402481 0.6865443 0.65835253 0.66769133 0.66994645 0.65445993 0.70473836 0.68265984 0.69811776 0.6715811 0.68224545 0.6275794 0.71135313 0.71741612 0.74559717 0.72519554 0.76781737 0.76714506 0.84885469 0.81266358 0.8093172 0.81563744 0.84981854 0.86808835 0.86827122 0.89921599 0.90660115 0.90382232 0.8667671 0.88509627 0.89625928 0.900340…

## Sheet: Fig. 4c
	panel	variable_name	data
172	Top	x, latent_domain	[-1. -0.99799594 -0.99362032 -0.9876453 -0.9811047 -0.97512968 -0.97075406 -0.96875 -0.96674594 -0.96237032 -0.9563953 -0.9498547 -0.94387968 -0.93950406 -0.9375 -0.93549594 -0.93112032 -0.9251453 -0.9186047 -0.91262968 -0.90825406 -0.90625 -0.90424594 -0.89987032 -0.8938953 -0.8873547 -0.88137968 -0.87700406 -0.875 -0.87299594 -0.86862032 -0.8626453 -0.8561047 -0.85012968 -0.84575406 -0.84375 -0…
173	Top	p0(x)	[5.00754936e-35 1.30179997e-07 1.39781139e-06 4.67606411e-06 1.31481111e-05 1.73391266e-05 3.58509109e-05 1.71929445e-05 4.62867146e-05 3.97868909e-05 6.95696510e-05 7.75073379e-05 1.06661968e-04 1.20356018e-04 1.22696617e-04 1.39051134e-04 1.54022289e-04 1.85279279e-04 2.16251305e-04 2.50701233e-04 2.75731623e-04 2.86900253e-04 3.00568127e-04 3.27827024e-04 3.68366563e-04 4.14500448e-04 4.595472…
174	Top	p0 err	[4.35581398e-35 1.13236997e-07 1.21588544e-06 4.06747164e-06 1.14368753e-05 1.50824229e-05 3.11848684e-05 1.49552567e-05 4.02624156e-05 3.46085239e-05 6.05148683e-05 6.74192214e-05 9.27787948e-05 1.04690009e-04 1.06725722e-04 1.20951161e-04 1.33972771e-04 1.61159349e-04 1.88096772e-04 2.18058064e-04 2.39825978e-04 2.49538476e-04 2.61424479e-04 2.85128237e-04 3.20378391e-04 3.60488826e-04 3.996497…
175	Bottom	x, latent_domain	[-1. -0.99799594 -0.99362032 -0.9876453 -0.9811047 -0.97512968 -0.97075406 -0.96875 -0.96674594 -0.96237032 -0.9563953 -0.9498547 -0.94387968 -0.93950406 -0.9375 -0.93549594 -0.93112032 -0.9251453 -0.9186047 -0.91262968 -0.90825406 -0.90625 -0.90424594 -0.89987032 -0.8938953 -0.8873547 -0.88137968 -0.87700406 -0.875 -0.87299594 -0.86862032 -0.8626453 -0.8561047 -0.85012968 -0.84575406 -0.84375 -0…
176	Bottom	potential(x), cond 1	[-0.4259877 -0.42600331 -0.42607274 -0.42627971 -0.42637817 -0.42633214 -0.42610056 -0.42594009 -0.4257525 -0.4251729 -0.42404343 -0.42229052 -0.42020584 -0.41836695 -0.41743668 -0.41645321 -0.41410846 -0.41048338 -0.40596051 -0.40133908 -0.39766714 -0.39590664 -0.39409806 -0.38998413 -0.38401428 -0.37703419 -0.37027151 -0.3650952 -0.36266311 -0.36019325 -0.35467136 -0.34685109 -0.33792844 -0.329…
177	Bottom	potential err, cond 1	[0.07166063 0.07166035 0.07161048 0.07146926 0.07106301 0.07049062 0.06990693 0.0696016 0.06927925 0.06848955 0.06728827 0.06587621 0.06459952 0.06373195 0.06336745 0.06302918 0.06240268 0.06185538 0.06175961 0.06219601 0.06284967 0.06324297 0.06369361 0.06487092 0.06687082 0.06950041 0.07221418 0.0743392 0.07534118 0.07635708 0.07861076 0.08172862 0.08513731 0.08820332 0.09040267 0.09139469 0.09…
178	Bottom	x, latent_domain	[-1. -0.99799594 -0.99362032 -0.9876453 -0.9811047 -0.97512968 -0.97075406 -0.96875 -0.96674594 -0.96237032 -0.9563953 -0.9498547 -0.94387968 -0.93950406 -0.9375 -0.93549594 -0.93112032 -0.9251453 -0.9186047 -0.91262968 -0.90825406 -0.90625 -0.90424594 -0.89987032 -0.8938953 -0.8873547 -0.88137968 -0.87700406 -0.875 -0.87299594 -0.86862032 -0.8626453 -0.8561047 -0.85012968 -0.84575406 -0.84375 -0…
179	Bottom	potential(x), cond 2	[ 0.13859128 0.13859215 0.13862749 0.13873464 0.13903651 0.13948837 0.13996964 0.14023203 0.14051812 0.14125371 0.14248983 0.14417774 0.14603174 0.14758756 0.14835628 0.1491596 0.15103922 0.15388017 0.15735356 0.16085425 0.16361391 0.16493241 0.1662847 0.16935418 0.17379972 0.17899473 0.18403278 0.18789511 0.18971205 0.19155877 0.19569335 0.20156278 0.20827802 0.21467255 0.21951026 0.22176919 0.2…
180	Bottom	potential err, cond 2	[0.17545946 0.17545729 0.17542658 0.17533883 0.17514571 0.17489084 0.17464709 0.17452155 0.17438919 0.17406817 0.17357476 0.17296994 0.17237511 0.1719214 0.17171061 0.17149905 0.17103602 0.17041247 0.16975847 0.16920388 0.16883191 0.16867275 0.16852123 0.16821872 0.16787362 0.16759326 0.16743128 0.16737133 0.16736059 0.16736038 0.1673964 0.16752562 0.16777061 0.16808564 0.16836929 0.16851362 0.16…
181	Bottom	x, latent_domain	[-1. -0.99799594 -0.99362032 -0.9876453 -0.9811047 -0.97512968 -0.97075406 -0.96875 -0.96674594 -0.96237032 -0.9563953 -0.9498547 -0.94387968 -0.93950406 -0.9375 -0.93549594 -0.93112032 -0.9251453 -0.9186047 -0.91262968 -0.90825406 -0.90625 -0.90424594 -0.89987032 -0.8938953 -0.8873547 -0.88137968 -0.87700406 -0.875 -0.87299594 -0.86862032 -0.8626453 -0.8561047 -0.85012968 -0.84575406 -0.84375 -0…
182	Bottom	potential(x), cond 3	[-0.46445791 -0.46451079 -0.4648608 -0.46584093 -0.4670298 -0.46810668 -0.46867458 -0.46886977 -0.46903369 -0.46915916 -0.46886618 -0.46781033 -0.46615192 -0.4644869 -0.46359776 -0.46263278 -0.46024359 -0.45638272 -0.45138215 -0.44614293 -0.44191897 -0.43987996 -0.43777794 -0.43297394 -0.42596444 -0.41773644 -0.40975132 -0.40363864 -0.4007677 -0.39785338 -0.39134347 -0.38214101 -0.37167061 -0.361…
183	Bottom	potential err, cond 3	[0.05027243 0.05028623 0.05038028 0.05063552 0.05092956 0.05115514 0.05122898 0.05123716 0.05123204 0.05115584 0.05095572 0.05069146 0.05053546 0.05055957 0.05062809 0.05073847 0.0511592 0.05218996 0.05400695 0.05631447 0.05837929 0.05942231 0.06052105 0.06309937 0.0669508 0.07148998 0.07582306 0.0790571 0.0805462 0.08203675 0.08528647 0.08968573 0.09441414 0.09863136 0.10165206 0.10301626 0.1043…
184	Bottom	x, latent_domain	[-1. -0.99799594 -0.99362032 -0.9876453 -0.9811047 -0.97512968 -0.97075406 -0.96875 -0.96674594 -0.96237032 -0.9563953 -0.9498547 -0.94387968 -0.93950406 -0.9375 -0.93549594 -0.93112032 -0.9251453 -0.9186047 -0.91262968 -0.90825406 -0.90625 -0.90424594 -0.89987032 -0.8938953 -0.8873547 -0.88137968 -0.87700406 -0.875 -0.87299594 -0.86862032 -0.8626453 -0.8561047 -0.85012968 -0.84575406 -0.84375 -0…
185	Bottom	potential(x), cond 4	[ 1.63746312 1.63746981 1.63753424 1.63772552 1.63808026 1.63853052 1.6389392 1.63914779 1.63936906 1.63989923 1.64072131 1.64174847 1.64279751 1.64363094 1.64403048 1.64444084 1.6453745 1.64672965 1.64831495 1.64985138 1.65102743 1.65157989 1.65214076 1.65339396 1.65516585 1.6571811 1.65908659 1.66051866 1.66118442 1.66185615 1.66334294 1.66541562 1.66773697 1.66990209 1.67151284 1.67225736 1.67…
186	Bottom	potential err, cond 4	[0.52361783 0.52361939 0.52363741 0.52368959 0.52379483 0.52393272 0.52406345 0.52413137 0.5242038 0.524381 0.52466147 0.52501996 0.52539207 0.52569112 0.52583527 0.52598371 0.52632296 0.5268177 0.52739839 0.5279614 0.52839169 0.52859344 0.52879794 0.52925351 0.52989358 0.53061447 0.53128782 0.53178792 0.53201853 0.53224995 0.53275748 0.53345368 0.53421679 0.53491188 0.53541819 0.53564904 0.53587…

## Sheet: Fig. 4d
	panel	variable_name	data
187	panel1	x, latent_domain, Neuron 1	[-1. -0.99799594 -0.99362032 -0.9876453 -0.9811047 -0.97512968 -0.97075406 -0.96875 -0.96674594 -0.96237032 -0.9563953 -0.9498547 -0.94387968 -0.93950406 -0.9375 -0.93549594 -0.93112032 -0.9251453 -0.9186047 -0.91262968 -0.90825406 -0.90625 -0.90424594 -0.89987032 -0.8938953 -0.8873547 -0.88137968 -0.87700406 -0.875 -0.87299594 -0.86862032 -0.8626453 -0.8561047 -0.85012968 -0.84575406 -0.84375 -0…
188	panel1	fr(x), Neuron 1	[ 5.62259284 5.6183493 5.6061167 5.59019437 5.57398564 5.5591914 5.54917152 5.54457872 5.53992554 5.53017596 5.51713799 5.50341441 5.49145173 5.48313 5.47946631 5.47589408 5.46847811 5.45927469 5.45059906 5.44410722 5.44030237 5.43884289 5.43756685 5.43544023 5.43405592 5.43465216 5.43721496 5.44035835 5.44216394 5.4442027 5.44947545 5.45852835 5.47094581 5.48462994 5.49609331 5.50175541 5.507678…
189	panel1	fr err, Neuron 1	[1.34427154 1.33620881 1.31904307 1.29614069 1.2717517 1.25017591 1.23475076 1.22781292 1.22096147 1.20625264 1.18678942 1.1663034 1.14833511 1.13561581 1.12991027 1.12427971 1.11223474 1.09631767 1.07954922 1.06478226 1.05427532 1.04954433 1.04486218 1.03480056 1.02139323 1.00711041 0.99437749 0.98521925 0.98106673 0.97693852 0.96800235 0.95594783 0.9429068 0.93109417 0.92248271 0.91854528 0.914…
190	panel1	x, latent_domain, Neuron 2	[-1. -0.99799594 -0.99362032 -0.9876453 -0.9811047 -0.97512968 -0.97075406 -0.96875 -0.96674594 -0.96237032 -0.9563953 -0.9498547 -0.94387968 -0.93950406 -0.9375 -0.93549594 -0.93112032 -0.9251453 -0.9186047 -0.91262968 -0.90825406 -0.90625 -0.90424594 -0.89987032 -0.8938953 -0.8873547 -0.88137968 -0.87700406 -0.875 -0.87299594 -0.86862032 -0.8626453 -0.8561047 -0.85012968 -0.84575406 -0.84375 -0…
191	panel1	fr(x), Neuron 2	[58.24897644 58.1928217 57.74458202 57.20442084 56.72402727 56.26746481 56.00536214 55.88098462 55.74760603 55.48797507 55.13279917 54.74997003 54.39859157 54.14056275 54.02267519 53.9040179 53.64603509 53.29454112 52.91294873 52.56829613 52.31898879 52.20577872 52.09316487 51.84968035 51.52261554 51.17220426 50.85931887 50.63468701 50.53309422 50.43231527 50.21514161 49.92498614 49.61594557 49.3…
192	panel1	fr err, Neuron 2	[5.05937498 5.01629193 4.70140626 4.34041434 4.03157074 3.74093336 3.56626119 3.48190932 3.39156428 3.20806927 2.95237653 2.67676875 2.43348065 2.26449177 2.19049077 2.11846215 1.96995954 1.78697279 1.61407939 1.48084323 1.3975973 1.36331569 1.33134888 1.26924897 1.20025052 1.14337725 1.10629831 1.08704226 1.08024059 1.0746232 1.06619279 1.06233022 1.06679644 1.07749304 1.0886432 1.09454994 1.100…
193	panel1	x, latent_domain, Neuron 3	[-1. -0.99799594 -0.99362032 -0.9876453 -0.9811047 -0.97512968 -0.97075406 -0.96875 -0.96674594 -0.96237032 -0.9563953 -0.9498547 -0.94387968 -0.93950406 -0.9375 -0.93549594 -0.93112032 -0.9251453 -0.9186047 -0.91262968 -0.90825406 -0.90625 -0.90424594 -0.89987032 -0.8938953 -0.8873547 -0.88137968 -0.87700406 -0.875 -0.87299594 -0.86862032 -0.8626453 -0.8561047 -0.85012968 -0.84575406 -0.84375 -0…
194	panel1	fr(x), Neuron 3	[ 5.51824086 5.51636942 5.51096956 5.5042417 5.49735981 5.49003249 5.48376415 5.4803896 5.47661642 5.46712127 5.45060695 5.42731281 5.40095175 5.37854435 5.3674211 5.35576345 5.32852182 5.28756091 5.23821326 5.18955286 5.15207609 5.13446145 5.11659395 5.07680918 5.02110537 4.95889789 4.90150406 4.85941769 4.84018109 4.82099104 4.77932528 4.72316334 4.66300791 4.60956753 4.57149303 4.55438021 4.53…
195	panel1	fr err, Neuron 3	[1.68533267 1.68471759 1.68192136 1.67932043 1.67735895 1.67391678 1.6696137 1.66674866 1.66318967 1.65306362 1.63285302 1.60137961 1.56360407 1.5304716 1.51378966 1.49618053 1.45464769 1.39156267 1.31514359 1.23986708 1.18220698 1.15525211 1.12802751 1.06790827 0.9851571 0.89521908 0.81513498 0.75855077 0.73338139 0.70875065 0.65708687 0.59202011 0.52950275 0.48177869 0.45323729 0.44209534 0.432…
196	panel1	x, latent_domain, Neuron 4	[-1. -0.99799594 -0.99362032 -0.9876453 -0.9811047 -0.97512968 -0.97075406 -0.96875 -0.96674594 -0.96237032 -0.9563953 -0.9498547 -0.94387968 -0.93950406 -0.9375 -0.93549594 -0.93112032 -0.9251453 -0.9186047 -0.91262968 -0.90825406 -0.90625 -0.90424594 -0.89987032 -0.8938953 -0.8873547 -0.88137968 -0.87700406 -0.875 -0.87299594 -0.86862032 -0.8626453 -0.8561047 -0.85012968 -0.84575406 -0.84375 -0…
197	panel1	fr(x), Neuron 4	[39.40073577 39.39192822 39.29558944 39.18354773 39.09552464 39.02318502 38.99798153 38.98870619 38.97946291 38.97538161 38.98920839 39.03302996 39.0981038 39.16106423 39.19433715 39.23013975 39.31802627 39.45895772 39.64110211 39.83281392 39.98847065 40.06403933 40.142263 40.32226815 40.58814075 40.90510738 41.21753398 41.45964142 41.57415701 41.69089086 41.95324969 42.32726509 42.75588356 43.16…
198	panel1	fr err, Neuron 4	[6.01023086 6.01087841 6.0572999 6.11009559 6.14848435 6.18022685 6.18816511 6.19088507 6.19388064 6.19175155 6.17944511 6.151363 6.11266044 6.07603699 6.05680193 6.03616225 5.98553986 5.90425347 5.79861104 5.68651514 5.59476008 5.54997012 5.50343906 5.39571388 5.23497946 5.04094104 4.84730686 4.69579494 4.62373069 4.55002931 4.38359499 4.14483974 3.87005051 3.60917623 3.41396491 3.32384691 3.233…
199	panel1	x, latent_domain, Neuron 5	[-1. -0.99799594 -0.99362032 -0.9876453 -0.9811047 -0.97512968 -0.97075406 -0.96875 -0.96674594 -0.96237032 -0.9563953 -0.9498547 -0.94387968 -0.93950406 -0.9375 -0.93549594 -0.93112032 -0.9251453 -0.9186047 -0.91262968 -0.90825406 -0.90625 -0.90424594 -0.89987032 -0.8938953 -0.8873547 -0.88137968 -0.87700406 -0.875 -0.87299594 -0.86862032 -0.8626453 -0.8561047 -0.85012968 -0.84575406 -0.84375 -0…
200	panel1	fr(x), Neuron 5	[ 4.14241428 4.14251503 4.14235476 4.14239512 4.14299273 4.14407155 4.14538432 4.14611747 4.14693166 4.14909536 4.1528712 4.15819504 4.16421729 4.16936916 4.17194643 4.17466228 4.1810897 4.19100214 4.20342378 4.21627432 4.22663435 4.2316555 4.23685367 4.24883129 4.26661967 4.28806469 4.30953513 4.32644038 4.33452581 4.34283044 4.36173792 4.38931848 4.4219223 4.45399116 4.47890393 4.49072646 4.502…
201	panel1	fr err, Neuron 5	[1.1776912 1.17763863 1.17777271 1.17786435 1.17778431 1.17760165 1.17731665 1.17716181 1.17699635 1.1765444 1.17578739 1.17477671 1.17370817 1.17284688 1.1724317 1.1720052 1.17103362 1.1696262 1.16798671 1.16640389 1.16519393 1.16462528 1.16404742 1.16275279 1.16090873 1.15878134 1.15672884 1.15515343 1.15441004 1.15365231 1.15194566 1.14949159 1.14662665 1.14383072 1.14166602 1.14063963 1.13959…
202	panel1	x, latent_domain, Neuron 6	[-1. -0.99799594 -0.99362032 -0.9876453 -0.9811047 -0.97512968 -0.97075406 -0.96875 -0.96674594 -0.96237032 -0.9563953 -0.9498547 -0.94387968 -0.93950406 -0.9375 -0.93549594 -0.93112032 -0.9251453 -0.9186047 -0.91262968 -0.90825406 -0.90625 -0.90424594 -0.89987032 -0.8938953 -0.8873547 -0.88137968 -0.87700406 -0.875 -0.87299594 -0.86862032 -0.8626453 -0.8561047 -0.85012968 -0.84575406 -0.84375 -0…
203	panel1	fr(x), Neuron 6	[18.35025817 18.34804166 18.31215566 18.27026742 18.23582043 18.20345612 18.18734154 18.17968782 18.17124661 18.15628328 18.13666941 18.11717731 18.10077776 18.08983285 18.08521158 18.08075864 18.07205508 18.06245535 18.05550032 18.05277341 18.05316935 18.05405743 18.05539509 18.05993029 18.06975502 18.08539215 18.10413958 18.12054131 18.12879644 18.13751165 18.1581145 18.18963498 18.22841307 18.…
204	panel1	fr err, Neuron 6	[1.50821543 1.50420094 1.48558475 1.463746 1.44280433 1.42344437 1.41045339 1.40456534 1.39875374 1.38686012 1.37240398 1.35962058 1.35112081 1.34686003 1.34543414 1.344343 1.34297365 1.34310282 1.34524961 1.3483852 1.35102312 1.35225547 1.35347611 1.35599672 1.35884217 1.36071601 1.36092288 1.35999771 1.35924256 1.35826962 1.35535966 1.34957393 1.34075528 1.33039179 1.32141011 1.31690873 1.31216…
205	panel1	x, latent_domain, Neuron 7	[-1. -0.99799594 -0.99362032 -0.9876453 -0.9811047 -0.97512968 -0.97075406 -0.96875 -0.96674594 -0.96237032 -0.9563953 -0.9498547 -0.94387968 -0.93950406 -0.9375 -0.93549594 -0.93112032 -0.9251453 -0.9186047 -0.91262968 -0.90825406 -0.90625 -0.90424594 -0.89987032 -0.8938953 -0.8873547 -0.88137968 -0.87700406 -0.875 -0.87299594 -0.86862032 -0.8626453 -0.8561047 -0.85012968 -0.84575406 -0.84375 -0…
206	panel1	fr(x), Neuron 7	[19.3932177 19.39243302 19.37571088 19.35711868 19.34398797 19.33334452 19.3304326 19.32926655 19.32788561 19.32715552 19.3275474 19.32969685 19.3323637 19.33444646 19.33539674 19.33626807 19.33799084 19.33955664 19.33981695 19.33831187 19.33596697 19.33450822 19.33279248 19.32812765 19.3196169 19.30735374 19.29341284 19.28155778 19.27567189 19.26950456 19.25508528 19.23337598 19.20714428 19.1811…
207	panel1	fr err, Neuron 7	[1.8097449 1.8040798 1.77892996 1.74928869 1.72430435 1.70333706 1.69225873 1.68729722 1.68212301 1.67263329 1.6604932 1.64821503 1.63719644 1.62897743 1.62511993 1.62112781 1.61198865 1.59807334 1.58027484 1.56101291 1.54478886 1.53670964 1.52820361 1.50811486 1.47723156 1.43884972 1.39976603 1.36888491 1.35415327 1.33907741 1.30506454 1.25655002 1.20143445 1.15005882 1.1122976 1.09506879 1.0779…
208	panel1	x, latent_domain, Neuron 8	[-1. -0.99799594 -0.99362032 -0.9876453 -0.9811047 -0.97512968 -0.97075406 -0.96875 -0.96674594 -0.96237032 -0.9563953 -0.9498547 -0.94387968 -0.93950406 -0.9375 -0.93549594 -0.93112032 -0.9251453 -0.9186047 -0.91262968 -0.90825406 -0.90625 -0.90424594 -0.89987032 -0.8938953 -0.8873547 -0.88137968 -0.87700406 -0.875 -0.87299594 -0.86862032 -0.8626453 -0.8561047 -0.85012968 -0.84575406 -0.84375 -0…
209	panel1	fr(x), Neuron 8	[67.63163934 67.58831973 67.24001464 66.8232034 66.45746219 66.11459893 65.92281026 65.83256236 65.73600189 65.55175412 65.30435808 65.04412315 64.81013772 64.64109814 64.56466148 64.48808858 64.32331129 64.10220982 63.86674996 63.65821557 63.50988687 63.44324035 63.37737837 63.23651269 63.05060636 62.85572328 62.68552279 62.56558409 62.51196663 62.45916663 62.34671533 62.19935062 62.04610016 61.…
210	panel1	fr err, Neuron 8	[6.66690351 6.59261197 6.18395002 5.71726069 5.31583382 4.97269666 4.77538896 4.68807551 4.60104865 4.43448102 4.23284267 4.04606741 3.90104074 3.80782962 3.76823333 3.73037465 3.65286659 3.55628674 3.45923279 3.37579922 3.31672337 3.29006467 3.26361756 3.20638105 3.12904107 3.04503697 2.96872603 2.91308717 2.88768098 2.86233019 2.80718746 2.73243795 2.65149395 2.57850384 2.52570243 2.5017159 2.4…
211	panel1	x, latent_domain, Neuron 9	[-1. -0.99799594 -0.99362032 -0.9876453 -0.9811047 -0.97512968 -0.97075406 -0.96875 -0.96674594 -0.96237032 -0.9563953 -0.9498547 -0.94387968 -0.93950406 -0.9375 -0.93549594 -0.93112032 -0.9251453 -0.9186047 -0.91262968 -0.90825406 -0.90625 -0.90424594 -0.89987032 -0.8938953 -0.8873547 -0.88137968 -0.87700406 -0.875 -0.87299594 -0.86862032 -0.8626453 -0.8561047 -0.85012968 -0.84575406 -0.84375 -0…
212	panel1	fr(x), Neuron 9	[ 1.80587732 1.80510695 1.80219551 1.79838284 1.79443216 1.79055765 1.78787527 1.78659719 1.78526488 1.7824123 1.77838374 1.77384987 1.76959593 1.76643051 1.76497208 1.76350612 1.7602993 1.75591947 1.75116713 1.74690413 1.74385276 1.74247978 1.74112399 1.7382312 1.73445189 1.730581 1.72732746 1.72513774 1.72419374 1.72328861 1.72145401 1.71928351 1.71738794 1.71613167 1.71551933 1.71532971 1.7151…
213	panel1	fr err, Neuron 9	[0.44663814 0.4460472 0.4449707 0.44353774 0.4420223 0.4407805 0.43989762 0.43951939 0.43916297 0.4384073 0.43748214 0.43660213 0.43592788 0.43551575 0.43535064 0.43520213 0.43493343 0.43470028 0.43463591 0.43476666 0.4349848 0.43512071 0.43527989 0.43570969 0.436484 0.43758634 0.43883044 0.43988616 0.44041054 0.44096054 0.44225006 0.44420571 0.44660023 0.44901444 0.45091656 0.45182491 0.45275633…
214	panel1	x, latent_domain, Neuron 10	[-1. -0.99799594 -0.99362032 -0.9876453 -0.9811047 -0.97512968 -0.97075406 -0.96875 -0.96674594 -0.96237032 -0.9563953 -0.9498547 -0.94387968 -0.93950406 -0.9375 -0.93549594 -0.93112032 -0.9251453 -0.9186047 -0.91262968 -0.90825406 -0.90625 -0.90424594 -0.89987032 -0.8938953 -0.8873547 -0.88137968 -0.87700406 -0.875 -0.87299594 -0.86862032 -0.8626453 -0.8561047 -0.85012968 -0.84575406 -0.84375 -0…
215	panel1	fr(x), Neuron 10	[21.83970278 21.8402963 21.81266058 21.78279667 21.76467614 21.75336922 21.75740793 21.76071942 21.76445535 21.78027836 21.81308033 21.86562291 21.92903614 21.98523015 22.01383962 22.04418591 22.11693895 22.23076429 22.3751232 22.52542988 22.64682324 22.70563375 22.76645802 22.90627233 23.11261392 23.35858868 23.60115527 23.78923039 23.87821976 23.96895176 24.1729277 24.46379679 24.79712222 25.11…
216	panel1	fr err, Neuron 10	[4.79449032 4.79132233 4.79409834 4.7950826 4.79026627 4.78282448 4.77204428 4.76628898 4.76018482 4.74326738 4.71411044 4.6729377 4.62623518 4.58603723 4.56582212 4.54447655 4.49364866 4.41456538 4.31441599 4.20986079 4.12504836 4.08381864 4.04107248 3.94240018 3.79570379 3.61922249 3.44367623 3.30674613 3.24177238 3.17544137 3.02617623 2.81371504 2.5727537 2.34942457 2.18747942 2.11473523 2.043…
217	panel1	x, latent_domain, Neuron 11	[-1. -0.99799594 -0.99362032 -0.9876453 -0.9811047 -0.97512968 -0.97075406 -0.96875 -0.96674594 -0.96237032 -0.9563953 -0.9498547 -0.94387968 -0.93950406 -0.9375 -0.93549594 -0.93112032 -0.9251453 -0.9186047 -0.91262968 -0.90825406 -0.90625 -0.90424594 -0.89987032 -0.8938953 -0.8873547 -0.88137968 -0.87700406 -0.875 -0.87299594 -0.86862032 -0.8626453 -0.8561047 -0.85012968 -0.84575406 -0.84375 -0…
218	panel1	fr(x), Neuron 11	[34.18025765 34.1026096 33.89062753 33.62006171 33.35607965 33.13184548 32.99184462 32.9313903 32.87245703 32.75858907 32.62682274 32.51665598 32.44738664 32.41625605 32.40769695 32.40260404 32.40420427 32.4345501 32.50562164 32.60531651 32.69938219 32.74838005 32.80106434 32.92884324 33.13112219 33.3883476 33.65474561 33.86798911 33.9705721 34.07614466 34.31667022 34.66598557 35.0733255 35.46524…
219	panel1	fr err, Neuron 11	[32.87957386 32.56642468 31.90207921 31.01544903 30.07180272 29.23777444 28.64081676 28.37198248 28.10617764 27.53394923 26.77208354 25.96198473 25.24226125 24.72651677 24.49328427 24.2618821 23.76256815 23.09305835 22.37485478 21.73068946 21.26541649 21.0539989 20.84358259 20.38745081 19.77135393 19.10509571 18.50334045 18.06666184 17.86777917 17.66960375 17.23941094 16.65775324 16.02937309 15.4…
220	panel1	x, latent_domain, Neuron 12	[-1. -0.99799594 -0.99362032 -0.9876453 -0.9811047 -0.97512968 -0.97075406 -0.96875 -0.96674594 -0.96237032 -0.9563953 -0.9498547 -0.94387968 -0.93950406 -0.9375 -0.93549594 -0.93112032 -0.9251453 -0.9186047 -0.91262968 -0.90825406 -0.90625 -0.90424594 -0.89987032 -0.8938953 -0.8873547 -0.88137968 -0.87700406 -0.875 -0.87299594 -0.86862032 -0.8626453 -0.8561047 -0.85012968 -0.84575406 -0.84375 -0…
221	panel1	fr(x), Neuron 12	[25.90589381 25.90206886 25.85327652 25.79780183 25.75552248 25.71915177 25.70470004 25.69831651 25.69125358 25.68173212 25.67269059 25.66933396 25.67180109 25.67727307 25.68093007 25.68519693 25.69718792 25.7193395 25.75150694 25.78807011 25.81909087 25.83445693 25.85052165 25.88796887 25.94401146 26.0112044 26.07719927 26.12789391 26.15168774 26.17580223 26.22942744 26.30433736 26.38769674 26.4…
222	panel1	fr err, Neuron 12	[2.43186249 2.42686651 2.42626453 2.42262723 2.41266275 2.40298799 2.39238307 2.38766394 2.38335439 2.37231755 2.35668855 2.33754685 2.31755 2.30086019 2.29253392 2.28381473 2.26312498 2.23125527 2.19152587 2.15100264 2.11893265 2.10361433 2.08792602 2.05245451 2.00162633 1.94340178 1.88849175 1.84762221 1.82880252 1.80995712 1.7688552 1.71328593 1.65404722 1.60226036 1.56623294 1.55036653 1.5349…
223	panel1	x, latent_domain, Neuron 13	[-1. -0.99799594 -0.99362032 -0.9876453 -0.9811047 -0.97512968 -0.97075406 -0.96875 -0.96674594 -0.96237032 -0.9563953 -0.9498547 -0.94387968 -0.93950406 -0.9375 -0.93549594 -0.93112032 -0.9251453 -0.9186047 -0.91262968 -0.90825406 -0.90625 -0.90424594 -0.89987032 -0.8938953 -0.8873547 -0.88137968 -0.87700406 -0.875 -0.87299594 -0.86862032 -0.8626453 -0.8561047 -0.85012968 -0.84575406 -0.84375 -0…
224	panel1	fr(x), Neuron 13	[ 7.26018181 7.25457724 7.22138 7.17891225 7.13571782 7.09091396 7.05989605 7.04465239 7.02839971 6.99339524 6.94270531 6.88467371 6.8297427 6.78879957 6.7699489 6.75101016 6.70966559 6.65338994 6.59256452 6.53811991 6.4991348 6.481566 6.46418865 6.4269695 6.37787281 6.32663759 6.28231923 6.25146652 6.23780636 6.22444888 6.19636082 6.16046282 6.12454006 6.09491494 6.07520768 6.06675328 6.0586622 …
225	panel1	fr err, Neuron 13	[1.83143412 1.82320549 1.76394355 1.68942335 1.61421884 1.5350437 1.48012504 1.45306639 1.42428075 1.36272663 1.27554236 1.18007646 1.0952343 1.03606343 1.01008217 0.98482154 0.93273569 0.86899022 0.81006958 0.76676991 0.74154247 0.73179631 0.72316217 0.70806045 0.69522169 0.69027938 0.69271213 0.69790754 0.70109093 0.70471464 0.71394546 0.7288437 0.74720042 0.76503308 0.7783805 0.78451538 0.7906…
226	panel1	x, latent_domain, Neuron 14	[-1. -0.99799594 -0.99362032 -0.9876453 -0.9811047 -0.97512968 -0.97075406 -0.96875 -0.96674594 -0.96237032 -0.9563953 -0.9498547 -0.94387968 -0.93950406 -0.9375 -0.93549594 -0.93112032 -0.9251453 -0.9186047 -0.91262968 -0.90825406 -0.90625 -0.90424594 -0.89987032 -0.8938953 -0.8873547 -0.88137968 -0.87700406 -0.875 -0.87299594 -0.86862032 -0.8626453 -0.8561047 -0.85012968 -0.84575406 -0.84375 -0…
227	panel1	fr(x), Neuron 14	[12.35264186 12.35022346 12.34013996 12.32810918 12.31831228 12.31139486 12.30924496 12.30876605 12.30853142 12.30994689 12.3152613 12.32601044 12.34050327 12.35407885 12.36116377 12.3687862 12.38738563 12.4171652 12.45569995 12.49640254 12.52956145 12.54569374 12.56241708 12.60097698 12.65810711 12.72642842 12.79393317 12.84631878 12.8711125 12.89639412 12.95323211 13.03427221 13.12711096 13.215…
228	panel1	fr err, Neuron 14	[1.77347479 1.77205571 1.77293164 1.77325889 1.77190963 1.77019281 1.76736977 1.76590924 1.76440693 1.7601129 1.75277014 1.74245439 1.73087351 1.72101319 1.71609111 1.7109244 1.6987333 1.68008629 1.65702197 1.63359163 1.61507001 1.60622329 1.59716043 1.57666745 1.54732029 1.5138419 1.48260766 1.45974745 1.4493811 1.43912815 1.41732119 1.3894984 1.36300224 1.34395803 1.33406078 1.33086743 1.328599…

## Sheet: Fig. 4e
	panel	variable_name	data
229	Top	Model single neuron balanced accuracy (Monkey T)	[97.48389358 47.76379649 83.90886511 96.22360739 85.95770006 95.88410088 64.21889782 88.94475679 84.15615813 83.72136038 92.61140853 58.04924242 84.05267045 81.65468687 78.0830556 85.49432526 66.71834769 94.15076039 55.00443531 83.83574144 71.98972392 54.17488381 89.70566264 74.81098693 57.50132278 92.07026598 78.60990994 94.73382316 61.33916226 78.53102191 52.3291036 77.94627475 73.62200004 61.7…
230	Top	Decoder single neuron balanced accuracy (Monkey T)	[80.97982832 52.57477777 68.08026191 83.72207686 70.27542924 73.81228813 72.62198202 74.12447452 61.71576668 60.52606688 64.01236898 63.75102967 82.96235454 67.29945056 59.35352665 74.44180305 55.64552443 70.52532837 54.01384725 77.70782317 75.58730072 49.55890744 73.44262314 60.76075368 54.55848136 68.01202194 57.63253355 82.13215125 55.23222754 68.54227908 63.35159138 65.38705213 73.81810725 60…
231	Top	Model population balanced accuracy (Monkey T)	[97.93822656 96.21967221 96.66306008 97.80998621 75.47279541 84.71944483 83.05125508 83.76043916 91.19455472 71.89408666 89.89346334]
232	Top	Decoder population neuron balanced accuracy (Monkey T)	[87.07197293 85.03115993 86.32421417 78.3506207 64.77076455 73.54266223 66.63425696 64.68067977 76.14190935 83.79957143 75.40765548]
233	Bottom	Model single neuron balanced accuracy (Monkey O)	[72.61590066 53.53744581 58.811533 59.69343931 62.93238648 47.06136156 57.25573066 70.2087157 61.49614022 61.64451298 56.60412583 52.10890705 59.35082528 61.56766321 78.2021642 61.67511194 54.55631001 65.80835173 57.2929256 49.90942029 62.25991718 56.00998096 62.2868217 56.59587575 65.41040784 69.41624858 54.49594219 58.39789712 53.10097144 70.88211984 53.1825463 62.96211047 57.07193729 47.392603…
234	Bottom	Decoder single neuron balanced accuracy (Monkey O)	[62.25390069 60.26034837 51.39621557 55.17672525 63.6554439 50.51272228 55.69989675 52.80249887 52.28177397 51.42829217 56.00970287 50.75570534 59.36344317 52.95435771 72.3147204 56.27808687 55.61861915 61.21037842 58.86140735 59.63452436 52.83307624 60.1987591 49.96776339 55.83727602 63.9253775 52.46034166 52.28626787 55.53913171 53.56321339 55.70695965 54.50238835 60.30098657 58.97390849 62.704…
235	Bottom	Model population balanced accuracy (Monkey O)	[77.79134844 69.96733777 64.88071415 79.06574604 66.63171274 64.78845715 60.83684717 78.56287842 60.62994889 79.8680132 78.70800547 77.05063455 73.19695776]
236	Bottom	Decoder population neuron balanced accuracy (Monkey O)	[67.90746035 61.19190521 60.77935985 71.0309232 59.60617249 67.86401156 63.37935888 65.09875109 54.6992897 65.67071922 65.64037304 72.79909905 59.80669062]
