# Supplementary material for: The dynamics and geometry of choice in the premotor cortex
Source: Nature. 2025 Jun 25;645(8079):168–76. doi: 10.1038/s41586-025-09199-1 (PMC12408350; doi:10.1038/s41586-025-09199-1)
Supplement: Supplementary file 8 — Source Data Fig. 5 [file 41586_2025_9199_MOESM8_ESM.xlsx]

## Sheet: Fig_5f
	panel	variable_name	data
0	panel1	PMd Manifold, PC1	[-120.94188907 -120.35855561 -118.60624539 -116.46387635 -114.50459591 -112.88821996 -111.95142167 -111.55107764 -111.15770101 -110.42702984 -109.58694889 -108.87088469 -108.37370992 -108.09653133 -107.99347335 -107.90314921 -107.75501836 -107.6533544 -107.6706964 -107.7985876 -107.95769778 -108.04852048 -108.15029475 -108.41018456 -108.8456249 -109.42429581 -110.04141468 -110.54439531 -110.78865…
1	panel1	PMd Manifold, PC2	[ 1.13392461e+02 1.13753392e+02 1.13026991e+02 1.12409445e+02 1.12339859e+02 1.12281345e+02 1.12646990e+02 1.12808818e+02 1.12934763e+02 1.13392002e+02 1.14055253e+02 1.14833100e+02 1.15522452e+02 1.15998482e+02 1.16207959e+02 1.16405955e+02 1.16814161e+02 1.17300063e+02 1.17734363e+02 1.18037667e+02 1.18203593e+02 1.18263908e+02 1.18314223e+02 1.18391093e+02 1.18424524e+02 1.18372103e+02 1.18249…
2	panel1	PMd Manifold, PC3	[-66.72507218 -66.51843568 -65.88192127 -65.08759715 -64.32051521 -63.63942127 -63.19954694 -62.99949986 -62.79649651 -62.3781834 -61.81621234 -61.20808512 -60.64501288 -60.22339816 -60.02698297 -59.8275635 -59.38280587 -58.75030462 -58.02048431 -57.31568646 -56.77485681 -56.51989304 -56.26023206 -55.67677419 -54.84251107 -53.87852494 -52.95093204 -52.24312057 -51.91091158 -51.57367819 -50.820017…
