# Supplementary material for: The dynamics and geometry of choice in the premotor cortex
Source: Nature. 2025 Jun 25;645(8079):168–76. doi: 10.1038/s41586-025-09199-1 (PMC12408350; doi:10.1038/s41586-025-09199-1)
Supplement: Supplementary file 9 — Source Data Extended Data Fig. 4 [file 41586_2025_9199_MOESM9_ESM.xlsx]

## Sheet: Ext. Fig. 4a
	panel	variable_name	data
0	Top	x, latent_domain	[-1. -0.99599188 -0.98724063 -0.9752906 -0.9622094 -0.95025937 -0.94150812 -0.9375 -0.93349188 -0.92474063 -0.9127906 -0.8997094 -0.88775937 -0.87900812 -0.875 -0.87099188 -0.86224063 -0.8502906 -0.8372094 -0.82525937 -0.81650812 -0.8125 -0.80849188 -0.79974063 -0.7877906 -0.7747094 -0.76275937 -0.75400812 -0.75 -0.74599188 -0.73724063 -0.7252906 -0.7122094 -0.70025937 -0.69150812 -0.6875 -0.6834…
1	Top	p0(x), samp 1	[5.69248466e-05 2.24256200e-04 2.27074750e-03 8.52438640e-03 1.98812757e-02 3.45222772e-02 4.74670726e-02 5.47327964e-02 6.13091330e-02 7.87770998e-02 1.05220828e-01 1.39028098e-01 1.73361404e-01 2.00943330e-01 2.14284954e-01 2.27729315e-01 2.58810401e-01 3.03823839e-01 3.56604924e-01 4.07560883e-01 4.46431084e-01 4.64635457e-01 4.83021390e-01 5.23942364e-01 5.81125933e-01 6.45026063e-01 7.040584…
2	Top	p0 err, samp 1	[1.85657689e-05 7.21080460e-05 7.30133093e-04 2.74094625e-03 6.39192299e-03 1.10977281e-02 1.52539036e-02 1.75894274e-02 1.96953441e-02 2.52952496e-02 3.37465856e-02 4.45082325e-02 5.53634015e-02 6.40229387e-02 6.81897821e-02 7.23685976e-02 8.19658644e-02 9.56686219e-02 1.11397628e-01 1.26173124e-01 1.37136802e-01 1.42171188e-01 1.47184576e-01 1.58077826e-01 1.72620333e-01 1.87810488e-01 2.007013…
3	Top	p0(x), samp 2	[1.00888801e-05 1.13760984e-05 8.84905446e-05 3.32728207e-04 7.74046077e-04 1.34934414e-03 1.84511771e-03 2.15375319e-03 2.38365883e-03 3.08084261e-03 4.10226253e-03 5.43879331e-03 6.78196507e-03 7.87426739e-03 8.40823225e-03 8.93472432e-03 1.01775764e-02 1.19832202e-02 1.41309906e-02 1.62318885e-02 1.78599432e-02 1.86310306e-02 1.94134811e-02 2.11799337e-02 2.37044315e-02 2.66191218e-02 2.941600…
4	Top	p0 err, samp 2	[2.48158463e-07 2.51164417e-06 4.41074824e-05 1.65958947e-04 3.85652363e-04 6.73365586e-04 9.18533967e-04 1.07772107e-03 1.18659326e-03 1.53721986e-03 2.04338289e-03 2.71133571e-03 3.37808974e-03 3.92180805e-03 4.18830540e-03 4.44821000e-03 5.06584644e-03 5.95992030e-03 7.02205320e-03 8.05706055e-03 8.85701504e-03 9.23521977e-03 9.61796785e-03 1.04805567e-02 1.17072099e-02 1.31142066e-02 1.445367…
5	Bottom	x, latent_domain	[-1. -0.99599188 -0.98724063 -0.9752906 -0.9622094 -0.95025937 -0.94150812 -0.9375 -0.93349188 -0.92474063 -0.9127906 -0.8997094 -0.88775937 -0.87900812 -0.875 -0.87099188 -0.86224063 -0.8502906 -0.8372094 -0.82525937 -0.81650812 -0.8125 -0.80849188 -0.79974063 -0.7877906 -0.7747094 -0.76275937 -0.75400812 -0.75 -0.74599188 -0.73724063 -0.7252906 -0.7122094 -0.70025937 -0.69150812 -0.6875 -0.6834…
6	Bottom	potential(x)	[ 4.59612536e+00 3.90996060e+00 2.75242262e+00 2.09101705e+00 1.66761965e+00 1.39179605e+00 1.23271445e+00 1.16160457e+00 1.10498363e+00 9.80015452e-01 8.36138994e-01 6.98384917e-01 5.90237923e-01 5.18641342e-01 4.87721048e-01 4.58656081e-01 3.98192331e-01 3.24137707e-01 2.52795986e-01 1.96150531e-01 1.59467596e-01 1.43978417e-01 1.29353681e-01 1.00152394e-01 6.63830593e-02 3.72600887e-02 1.76693…
7	Bottom	potential err	[0.25990904 0.25786379 0.25785935 0.25783029 0.25766889 0.25730418 0.25678771 0.2565 0.25609084 0.2550145 0.25282019 0.24928382 0.24477556 0.24060146 0.23842525 0.2360727 0.23032578 0.22109382 0.20920937 0.19690112 0.18719085 0.18260189 0.17795387 0.16772943 0.15411575 0.14086376 0.13173112 0.12771018 0.12677728 0.126462 0.12799111 0.13485786 0.14775423 0.16308165 0.17569092 0.181718 0.18785193 0…

## Sheet: Ext. Fig. 4b
	panel	variable_name	data
8	panel1	x, latent_domain, Neuron 1	[-1. -0.99599188 -0.98724063 -0.9752906 -0.9622094 -0.95025937 -0.94150812 -0.9375 -0.93349188 -0.92474063 -0.9127906 -0.8997094 -0.88775937 -0.87900812 -0.875 -0.87099188 -0.86224063 -0.8502906 -0.8372094 -0.82525937 -0.81650812 -0.8125 -0.80849188 -0.79974063 -0.7877906 -0.7747094 -0.76275937 -0.75400812 -0.75 -0.74599188 -0.73724063 -0.7252906 -0.7122094 -0.70025937 -0.69150812 -0.6875 -0.6834…
9	panel1	fr(x), Neuron 1	[ 6.74995588 6.71750869 6.6473706 6.55317406 6.45222307 6.3621067 6.29748738 6.26830435 6.23939266 6.17725599 6.09475709 6.00787458 5.93197867 5.87870509 5.85500007 5.83175055 5.78263853 5.71945434 5.65583223 5.60318571 5.56817314 5.55318321 5.53886999 5.51003776 5.47624175 5.44700789 5.42776229 5.41838443 5.41546025 5.41341383 5.41205217 5.41725316 5.43260319 5.45574643 5.47837737 5.49037842 5.5…
10	panel1	fr err, Neuron 1	[2.25727291 2.23550242 2.18863921 2.12612645 2.05964832 2.00069472 1.95859238 1.93961023 1.92081651 1.88043509 1.8267298 1.76982436 1.7195417 1.68373947 1.66762816 1.65169604 1.61753097 1.57224902 1.52449425 1.48253277 1.45282042 1.43950193 1.42636714 1.3983336 1.36150562 1.32316542 1.29000366 1.26688408 1.25663242 1.24659626 1.22544553 1.19829531 1.17094665 1.14820878 1.13296057 1.12638151 1.120…
11	panel1	x, latent_domain, Neuron 2	[-1. -0.99599188 -0.98724063 -0.9752906 -0.9622094 -0.95025937 -0.94150812 -0.9375 -0.93349188 -0.92474063 -0.9127906 -0.8997094 -0.88775937 -0.87900812 -0.875 -0.87099188 -0.86224063 -0.8502906 -0.8372094 -0.82525937 -0.81650812 -0.8125 -0.80849188 -0.79974063 -0.7877906 -0.7747094 -0.76275937 -0.75400812 -0.75 -0.74599188 -0.73724063 -0.7252906 -0.7122094 -0.70025937 -0.69150812 -0.6875 -0.6834…
12	panel1	fr(x), Neuron 2	[86.54792953 86.69130304 87.00565139 87.43729765 87.91127349 88.342991 88.65651727 88.79893457 88.940412 89.24532073 89.65044928 90.07479978 90.44094793 90.69406737 90.80540431 90.91372372 91.1393504 91.42237421 91.69789114 91.91795757 92.06022751 92.12017814 92.17692742 92.29000814 92.42159588 92.53782485 92.621251 92.67010667 92.6893477 92.70675336 92.73883226 92.77092972 92.79293542 92.8031204…
13	panel1	fr err, Neuron 2	[5.01509788 4.92430146 4.72806631 4.46566586 4.18834742 3.94716208 3.77977864 3.70611981 3.6345118 3.48582869 3.30132824 3.12604157 2.99145941 2.90841407 2.87466077 2.84352508 2.78430385 2.72149354 2.67379371 2.64638244 2.63441123 2.63088585 2.62845859 2.62654961 2.63019199 2.64046569 2.6539576 2.66559764 2.67130331 2.67720048 2.69061365 2.70978625 2.73148592 2.75173984 2.76680922 2.77378776 2.78…
14	panel1	x, latent_domain, Neuron 3	[-1. -0.99599188 -0.98724063 -0.9752906 -0.9622094 -0.95025937 -0.94150812 -0.9375 -0.93349188 -0.92474063 -0.9127906 -0.8997094 -0.88775937 -0.87900812 -0.875 -0.87099188 -0.86224063 -0.8502906 -0.8372094 -0.82525937 -0.81650812 -0.8125 -0.80849188 -0.79974063 -0.7877906 -0.7747094 -0.76275937 -0.75400812 -0.75 -0.74599188 -0.73724063 -0.7252906 -0.7122094 -0.70025937 -0.69150812 -0.6875 -0.6834…
15	panel1	fr(x), Neuron 3	[ 6.59147279 6.58126693 6.55906377 6.52893554 6.49625295 6.46674052 6.4453906 6.43569998 6.42607106 6.4052874 6.37752978 6.34815403 6.3224498 6.30443917 6.29644808 6.28863176 6.27221918 6.25141099 6.23105058 6.21496706 6.20488857 6.20078938 6.19703077 6.19006349 6.18347595 6.18046375 6.18186716 6.18558287 6.18807769 6.19108485 6.19947866 6.21513916 6.2380913 6.26459526 6.28747172 6.29894917 6.311…
16	panel1	fr err, Neuron 3	[0.95026276 0.94514014 0.9341005 0.91934881 0.90362942 0.88965869 0.87966087 0.87514697 0.87067368 0.86104679 0.84820787 0.8345554 0.82244973 0.81380884 0.80991582 0.80606412 0.79780163 0.78686102 0.77537627 0.76538622 0.75841131 0.75532217 0.75230362 0.74597494 0.73797273 0.73017871 0.72407192 0.72029146 0.71877203 0.71739311 0.71489633 0.71270871 0.71207856 0.71325426 0.71524627 0.71649092 0.71…
17	panel1	x, latent_domain, Neuron 4	[-1. -0.99599188 -0.98724063 -0.9752906 -0.9622094 -0.95025937 -0.94150812 -0.9375 -0.93349188 -0.92474063 -0.9127906 -0.8997094 -0.88775937 -0.87900812 -0.875 -0.87099188 -0.86224063 -0.8502906 -0.8372094 -0.82525937 -0.81650812 -0.8125 -0.80849188 -0.79974063 -0.7877906 -0.7747094 -0.76275937 -0.75400812 -0.75 -0.74599188 -0.73724063 -0.7252906 -0.7122094 -0.70025937 -0.69150812 -0.6875 -0.6834…
18	panel1	fr(x), Neuron 4	[40.53827225 40.7048067 41.07271252 41.58429229 42.15510881 42.68408224 43.07417979 43.25315113 43.43209101 43.82182007 44.34885294 44.9130591 45.41053385 45.76035536 45.91573569 46.06775658 46.386914 46.79104453 47.18569644 47.49742635 47.69368397 47.77409388 47.84838916 47.9888741 48.13129765 48.2201653 48.23922093 48.21542322 48.19389402 48.16571307 48.08119663 47.91540084 47.66840445 47.38428…
19	panel1	fr err, Neuron 4	[8.14149898 8.02220578 7.75928666 7.39499406 6.98975033 6.6144223 6.33704963 6.20945246 6.08157727 5.8016945 5.41901951 5.00156406 4.62391578 4.35110472 4.22755953 4.10505794 3.84183154 3.49403009 3.13351559 2.82862233 2.624299 2.5370912 2.45437772 2.29124447 2.11340321 1.98856747 1.9448213 1.95523851 1.97124137 1.99377604 2.06343525 2.19589608 2.37613506 2.56065745 2.70235515 2.76820078 2.834317…
20	panel1	x, latent_domain, Neuron 5	[-1. -0.99599188 -0.98724063 -0.9752906 -0.9622094 -0.95025937 -0.94150812 -0.9375 -0.93349188 -0.92474063 -0.9127906 -0.8997094 -0.88775937 -0.87900812 -0.875 -0.87099188 -0.86224063 -0.8502906 -0.8372094 -0.82525937 -0.81650812 -0.8125 -0.80849188 -0.79974063 -0.7877906 -0.7747094 -0.76275937 -0.75400812 -0.75 -0.74599188 -0.73724063 -0.7252906 -0.7122094 -0.70025937 -0.69150812 -0.6875 -0.6834…
21	panel1	fr(x), Neuron 5	[11.3033386 11.27107909 11.20110092 11.10655849 11.00443096 10.91242302 10.84585758 10.81560857 10.78551342 10.72035509 10.63265723 10.53846192 10.4541845 10.39361346 10.36621108 10.33902885 10.28046885 10.20233039 10.11935323 10.04602359 9.99389126 9.97047092 9.94734299 9.89788028 9.83268414 9.76450957 9.70521947 9.66364199 9.64512426 9.62693805 9.58838719 9.53831719 9.48691921 9.44307829 9.4128…
22	panel1	fr err, Neuron 5	[2.1236081 2.10327264 2.05950418 2.00115074 1.9391678 1.88429498 1.84517952 1.82756773 1.81014704 1.77277678 1.72322614 1.67094985 1.6249947 1.59243464 1.57783153 1.56342326 1.53264308 1.49212043 1.44976848 1.41292204 1.38705998 1.37553239 1.36420441 1.34016519 1.30887576 1.27665076 1.24904736 1.22993027 1.22148057 1.21322122 1.19584191 1.17353117 1.15093198 1.1318877 1.11887122 1.1131636 1.10761…
23	panel1	x, latent_domain, Neuron 6	[-1. -0.99599188 -0.98724063 -0.9752906 -0.9622094 -0.95025937 -0.94150812 -0.9375 -0.93349188 -0.92474063 -0.9127906 -0.8997094 -0.88775937 -0.87900812 -0.875 -0.87099188 -0.86224063 -0.8502906 -0.8372094 -0.82525937 -0.81650812 -0.8125 -0.80849188 -0.79974063 -0.7877906 -0.7747094 -0.76275937 -0.75400812 -0.75 -0.74599188 -0.73724063 -0.7252906 -0.7122094 -0.70025937 -0.69150812 -0.6875 -0.6834…
24	panel1	fr(x), Neuron 6	[ 0.73104704 0.72989368 0.72738498 0.72398064 0.72028335 0.71693425 0.71450019 0.71339094 0.71228534 0.70988471 0.70663818 0.70313026 0.69997208 0.69768994 0.6966539 0.69562386 0.69339655 0.69040569 0.68720333 0.68434805 0.68230228 0.68137866 0.6804637 0.67849707 0.675884 0.67312662 0.67071021 0.66900808 0.66824878 0.66750279 0.66592239 0.66387887 0.66180785 0.66008284 0.65892961 0.65843439 0.657…
25	panel1	fr err, Neuron 6	[0.29861416 0.29820481 0.29732155 0.29613869 0.29487479 0.29374879 0.29294181 0.29257726 0.29221591 0.29143816 0.29040126 0.28929968 0.28832364 0.28762664 0.28731222 0.28700071 0.28633012 0.28543348 0.28447231 0.28360682 0.28297677 0.28268841 0.2823998 0.28176749 0.28089508 0.27992123 0.27900851 0.27832375 0.2780052 0.27768347 0.27696997 0.27597184 0.27485077 0.27380595 0.27303241 0.27267678 0.27…

## Sheet: Ext. Fig. 4c
	panel	variable_name	data
26	Top left	Time, trial 1, Left Correct	[0. 0.007039 0.010119 0.011279 0.014599 0.021559 0.033639 0.034759 0.051359 0.056559 0.058439 0.075479 0.078479 0.089639 0.091439 0.104199 0.104319 0.105959 0.108079 0.117559 0.121479 0.139759 0.148799 0.149279 0.151359 0.157519 0.175599 0.181839 0.181999 0.183039 0.185319 0.189199 0.198559 0.205159 0.222479 0.233159 0.233319 0.240839 0.240999 0.247439 0.255199 0.279839 0.279999 0.281239 0.282679…
27	Top left	trajectory, trial 1, Left Correct	[0.61224063 0.67474063 0.69150812 0.70025937 0.7122094 0.73724063 0.75400812 0.75400812 0.76275937 0.76275937 0.76275937 0.7747094 0.7747094 0.7747094 0.7747094 0.7747094 0.7747094 0.7747094 0.7747094 0.7747094 0.7747094 0.7747094 0.7747094 0.7747094 0.7747094 0.7747094 0.7747094 0.7747094 0.7747094 0.7747094 0.7747094 0.7747094 0.7747094 0.7747094 0.7747094 0.7747094 0.7747094 0.7747094 0.774709…
28	Top left	Time, trial 2, Left Correct	[0. 0.008313 0.023713 0.026113 0.038553 0.040313 0.042393 0.050153 0.091473 0.093553 0.104313 0.108113 0.114473 0.116953 0.128473 0.141353 0.148113 0.154673 0.161673 0.167033 0.168593 0.177953 0.186433 0.191993 0.216433 0.226113 0.229513 0.241713 0.244193 0.251033 0.252473 0.256433 0.265073 0.265553 0.272033 0.277993 0.284953 0.289193 0.292033 0.297873 0.305553 0.310633 0.316833 0.320473 0.325633…
29	Top left	trajectory, trial 2, Left Correct	[-0.07525937 -0.0377906 0.0247094 0.0247094 0.04974063 0.04974063 0.04974063 0.0377906 -0.01275937 -0.0247094 -0.04974063 -0.05849188 -0.05849188 -0.04974063 -0.01275937 0.01275937 0.0247094 0.0247094 0.0247094 0.01275937 0.01275937 0.01275937 0.01275937 0.01275937 0.05849188 0.06650812 0.07525937 0.07525937 0.07525937 0.07525937 0.07525937 0.07525937 0.07525937 0.07525937 0.06650812 0.0625 0.058…
30	Top left	Time, trial 3, Left Correct	[0. 0.006746 0.009066 0.011626 0.031426 0.038986 0.042786 0.048466 0.058786 0.059866 0.063066 0.067746 0.078186 0.081626 0.088546 0.098106 0.099146 0.102826 0.105346 0.114986 0.139346 0.145146 0.145506 0.154266 0.158386 0.160706 0.171626 0.176586 0.196266 0.199186 0.201026 0.206426 0.207546 0.212306 0.218986 0.219026 0.230746 0.230946 0.237106 0.247906 0.257586 0.261146 0.262106 0.264186 0.270906…
31	Top left	trajectory, trial 3, Left Correct	[-0.62099188 -0.6497094 -0.6627906 -0.67474063 -0.73724063 -0.75400812 -0.76275937 -0.7747094 -0.7877906 -0.7877906 -0.7877906 -0.7877906 -0.79974063 -0.79974063 -0.79974063 -0.79974063 -0.79974063 -0.79974063 -0.79974063 -0.79974063 -0.79974063 -0.79974063 -0.79974063 -0.79974063 -0.79974063 -0.79974063 -0.79974063 -0.79974063 -0.79974063 -0.79974063 -0.79974063 -0.79974063 -0.79974063 -0.799740…
32	Top left	Time, trial 4, Left Correct	[0. 0.010072 0.022912 0.034512 0.037912 0.044152 0.053232 0.054632 0.068192 0.083232 0.095712 0.098552 0.107152 0.118032 0.118632 0.130312 0.134912 0.144912 0.147872 0.151272 0.153792 0.155832 0.165192 0.169832 0.170552 0.177712 0.181592 0.185272 0.197792 0.200272 0.206432 0.209672 0.225752 0.237592 0.238592 0.247272 0.248632 0.254832 0.265632 0.278192 0.286632 0.289232 0.297952 0.298632 0.301432…
33	Top left	trajectory, trial 4, Left Correct	[-0.61224063 -0.6627906 -0.7122094 -0.74599188 -0.75400812 -0.76275937 -0.7747094 -0.7747094 -0.7877906 -0.79974063 -0.79974063 -0.79974063 -0.79974063 -0.79974063 -0.79974063 -0.79974063 -0.79974063 -0.79974063 -0.79974063 -0.79974063 -0.79974063 -0.79974063 -0.79974063 -0.79974063 -0.79974063 -0.79974063 -0.79974063 -0.79974063 -0.79974063 -0.79974063 -0.79974063 -0.79974063 -0.79974063 -0.7997…
34	Top left	Time, trial 5, Left Correct	[0.000000e+00 7.920000e-04 4.992000e-03 1.023200e-02 1.439200e-02 1.883200e-02 2.003200e-02 3.791200e-02 3.867200e-02 4.555200e-02 5.115200e-02 5.827200e-02 6.803200e-02 7.715200e-02 8.643200e-02 8.879200e-02 9.419200e-02 9.835200e-02 1.056320e-01 1.068720e-01 1.135120e-01 1.262720e-01 1.342320e-01 1.396720e-01 1.455920e-01 1.550720e-01 1.602720e-01 1.656720e-01 1.699120e-01 1.822720e-01 1.863520…
35	Top left	trajectory, trial 5, Left Correct	[-0.6627906 -0.6627906 -0.6875 -0.7122094 -0.7252906 -0.73724063 -0.73724063 -0.7747094 -0.7747094 -0.7877906 -0.7877906 -0.7877906 -0.79974063 -0.79974063 -0.79974063 -0.79974063 -0.79974063 -0.79974063 -0.79974063 -0.79974063 -0.79974063 -0.79974063 -0.79974063 -0.79974063 -0.79974063 -0.79974063 -0.79974063 -0.79974063 -0.79974063 -0.79974063 -0.79974063 -0.79974063 -0.79974063 -0.79974063 -0.…
36	Top left	Time, trial 6, Left Correct	[0. 0.00492 0.0074 0.01888 0.03256 0.03916 0.04152 0.04332 0.04716 0.04716 0.0474 0.05384 0.06232 0.06264 0.06904 0.08532 0.09208 0.10568 0.10696 0.116 0.1264 0.13624 0.13648 0.14732 0.14796 0.15516 0.17468 0.1892 0.20232 0.20668 0.21332 0.21492 0.22216 0.2224 0.22736 0.23792 0.24464 0.24808 0.24956 0.26016 0.26184 0.27172 0.28104 0.28168 0.28736 0.28892 0.2942 0.29724 0.3004 0.3026 0.322 0.33852…
37	Top left	trajectory, trial 6, Left Correct	[-0.625 -0.6497094 -0.6627906 -0.70025937 -0.73724063 -0.74599188 -0.75 -0.75 -0.75 -0.75 -0.75 -0.76275937 -0.7747094 -0.7747094 -0.7747094 -0.7877906 -0.7877906 -0.79974063 -0.79974063 -0.79974063 -0.79974063 -0.79974063 -0.79974063 -0.79974063 -0.79974063 -0.79974063 -0.79974063 -0.79974063 -0.80849188 -0.80849188 -0.8125 -0.8125 -0.81650812 -0.81650812 -0.81650812 -0.8125 -0.8125 -0.8125 -0.8…
38	Top left	Time, trial 7, Left Correct	[0. 0.006599 0.009199 0.017359 0.020759 0.037719 0.045919 0.052599 0.055559 0.066999 0.072079 0.074199 0.084319 0.093879 0.100839 0.110239 0.121479 0.122439 0.129959 0.131039 0.134159 0.143039 0.143479 0.156999 0.157079 0.168839 0.170479 0.177119 0.179799 0.184439 0.184479 0.200079 0.206439 0.214039 0.214359 0.221399 0.223359 0.230919 0.231159 0.239399 0.241399 0.247959 0.249999 0.255319 0.257679…
39	Top left	trajectory, trial 7, Left Correct	[-0.63775937 -0.67474063 -0.6875 -0.7122094 -0.7252906 -0.76275937 -0.7747094 -0.7877906 -0.7877906 -0.79974063 -0.79974063 -0.79974063 -0.79974063 -0.79974063 -0.79974063 -0.79974063 -0.79974063 -0.79974063 -0.79974063 -0.79974063 -0.79974063 -0.79974063 -0.79974063 -0.79974063 -0.79974063 -0.80849188 -0.80849188 -0.80849188 -0.80849188 -0.80849188 -0.80849188 -0.79974063 -0.79974063 -0.79974063…
40	Top left	Time, trial 11, Left Correct	[0. 0.009379 0.011419 0.029219 0.037299 0.042539 0.054139 0.067699 0.081979 0.091379 0.110619 0.125099 0.129139 0.135339 0.136059 0.155859 0.182939 0.183779 0.198939 0.205739 0.208579 0.212179 0.224299 0.235619 0.237499 0.239899 0.242459 0.245179 0.256419 0.261219 0.279619 0.289099 0.327499 0.339139 0.340819 0.355259 0.363019 0.369219 0.384059 0.404859 0.407939 0.431339 0.443899 0.447939 0.452819…
41	Top left	trajectory, trial 11, Left Correct	[-0.1002906 -0.05849188 -0.04974063 0.00400812 0.0247094 0.0247094 0.0377906 0.05849188 0.05849188 0.06650812 0.0625 0.07525937 0.07525937 0.07525937 0.07525937 0.07525937 0.06650812 0.06650812 0.05849188 0.0625 0.06650812 0.07525937 0.0872094 0.11224063 0.11224063 0.11224063 0.11224063 0.1002906 0.0872094 0.0872094 0.06650812 0.06650812 0.04974063 0.05849188 0.05849188 0.05849188 0.0625 0.058491…
42	Top left	Time, trial 12, Left Correct	[0. 0.002919 0.010039 0.022719 0.042159 0.047559 0.053839 0.075399 0.080239 0.090399 0.090679 0.108079 0.130119 0.132159 0.162079 0.172839 0.176839 0.177119 0.190199 0.202439 0.213039 0.226559 0.235639 0.238559 0.240479 0.241999 0.251839 0.259199 0.277319 0.278879 0.289119 0.289119 0.297279 0.325999 0.338159 0.341879 0.349919 0.354479 0.365759 0.366559 0.378159 0.381119 0.403439 0.406599 0.411839…
43	Top left	trajectory, trial 12, Left Correct	[0.0247094 0.0377906 0.04974063 0.04974063 0.05849188 0.0625 0.05849188 0.0625 0.06650812 0.06650812 0.06650812 0.04974063 0.05849188 0.0625 0.0625 0.07525937 0.07525937 0.07525937 0.0625 0.0625 0.07525937 0.07525937 0.0872094 0.0872094 0.0872094 0.0872094 0.07525937 0.07525937 0.06650812 0.06650812 0.0625 0.0625 0.05849188 0.06650812 0.0872094 0.0872094 0.0872094 0.07525937 0.07525937 0.07525937…
44	Top left	Time, trial 14, Left Correct	[0. 0.004428 0.017108 0.026548 0.031148 0.034668 0.042988 0.052828 0.055028 0.055908 0.078588 0.080068 0.085668 0.096148 0.111268 0.124508 0.132828 0.138788 0.147868 0.154308 0.159788 0.166108 0.174388 0.185788 0.192828 0.201788 0.207148 0.214668 0.219468 0.220988 0.225868 0.232468 0.237628 0.243468 0.243588 0.247028 0.255268 0.269708 0.274228 0.282028 0.283868 0.290228 0.297588 0.309068 0.315828…
45	Top left	trajectory, trial 14, Left Correct	[-0.6002906 -0.62099188 -0.67474063 -0.70025937 -0.7122094 -0.7252906 -0.74599188 -0.76275937 -0.76275937 -0.76275937 -0.7877906 -0.7877906 -0.7877906 -0.7877906 -0.79974063 -0.79974063 -0.79974063 -0.79974063 -0.80849188 -0.80849188 -0.80849188 -0.80849188 -0.80849188 -0.80849188 -0.80849188 -0.80849188 -0.80849188 -0.80849188 -0.80849188 -0.80849188 -0.80849188 -0.80849188 -0.80849188 -0.8125 -…
46	Top left	Time, trial 15, Left Correct	[0. 0.012393 0.013113 0.021513 0.026793 0.029433 0.031473 0.039353 0.042593 0.046113 0.047553 0.059873 0.068033 0.073113 0.081633 0.081793 0.087433 0.089353 0.100673 0.102153 0.107433 0.113793 0.116033 0.116793 0.122313 0.138273 0.146753 0.154593 0.166353 0.174873 0.186073 0.187633 0.194953 0.197913 0.203393 0.205953 0.210393 0.213553 0.225513 0.225513 0.232153 0.234593 0.237033 0.244513 0.254673…
47	Top left	trajectory, trial 15, Left Correct	[-0.62900812 -0.6875 -0.69150812 -0.7252906 -0.74599188 -0.75 -0.75400812 -0.7747094 -0.7747094 -0.7747094 -0.7747094 -0.7877906 -0.79974063 -0.79974063 -0.79974063 -0.79974063 -0.79974063 -0.79974063 -0.79974063 -0.79974063 -0.79974063 -0.79974063 -0.79974063 -0.79974063 -0.79974063 -0.79974063 -0.79974063 -0.79974063 -0.79974063 -0.79974063 -0.79974063 -0.79974063 -0.79974063 -0.79974063 -0.799…
48	Top left	Time, trial 16, Left Correct	[0.00000e+00 5.21000e-04 3.84100e-03 1.22810e-02 1.38010e-02 1.43610e-02 1.99210e-02 2.38810e-02 2.66410e-02 3.54010e-02 4.25610e-02 5.18010e-02 6.07610e-02 6.29610e-02 6.32410e-02 6.96410e-02 7.69210e-02 7.92410e-02 8.63610e-02 9.20410e-02 9.84810e-02 1.02001e-01 1.03041e-01 1.09121e-01 1.16121e-01 1.16201e-01 1.21881e-01 1.25641e-01 1.29881e-01 1.35281e-01 1.39481e-01 1.46721e-01 1.56001e-01 1.…
49	Top left	trajectory, trial 16, Left Correct	[ 0.2252906 0.2252906 0.2252906 0.20025937 0.19150812 0.1875 0.1627906 0.1497094 0.13775937 0.1002906 0.07525937 0.04974063 0.0377906 0.0377906 0.0377906 0.04974063 0.05849188 0.05849188 0.05849188 0.05849188 0.0625 0.0625 0.0625 0.05849188 0.04974063 0.04974063 0.0377906 0.0247094 0.01275937 0.00400812 0.00400812 0.00400812 0.00400812 0.00400812 0.00400812 0.01275937 0.0247094 0.0247094 0.024709…
50	Top left	Time, trial 17, Left Correct	[0. 0.005599 0.006639 0.015879 0.024239 0.033159 0.041719 0.046279 0.047079 0.047359 0.054919 0.056359 0.062959 0.063839 0.075599 0.081519 0.084479 0.091359 0.098519 0.106199 0.108039 0.111799 0.119639 0.124759 0.135039 0.146759 0.154439 0.159399 0.159439 0.162799 0.170319 0.173919 0.178599 0.193359 0.194679 0.204079 0.207799 0.211479 0.219999 0.223599 0.228639 0.230559 0.235799 0.243799 0.251759…
51	Top left	trajectory, trial 17, Left Correct	[-0.6497094 -0.68349188 -0.6875 -0.7122094 -0.73724063 -0.75400812 -0.7747094 -0.7877906 -0.7877906 -0.7877906 -0.79974063 -0.79974063 -0.79974063 -0.79974063 -0.79974063 -0.79974063 -0.79974063 -0.79974063 -0.79974063 -0.79974063 -0.79974063 -0.79974063 -0.79974063 -0.79974063 -0.79974063 -0.80849188 -0.80849188 -0.80849188 -0.80849188 -0.80849188 -0.79974063 -0.79974063 -0.79974063 -0.79974063 …
52	Top left	Time, trial 18, Left Correct	[0. 0.005079 0.008079 0.014879 0.015159 0.020839 0.033079 0.035719 0.040039 0.044639 0.045199 0.052639 0.066799 0.072439 0.079719 0.080759 0.093639 0.101959 0.112239 0.121559 0.128039 0.132159 0.144279 0.144799 0.155959 0.165879 0.166399 0.177119 0.182679 0.187159 0.195159 0.195919 0.202039 0.202439 0.207559 0.215039 0.219919 0.223359 0.231199 0.240639 0.246959 0.248519 0.257919 0.262039 0.269559…
53	Top left	trajectory, trial 18, Left Correct	[-0.6497094 -0.67474063 -0.6875 -0.7122094 -0.7122094 -0.7252906 -0.75 -0.75400812 -0.76275937 -0.7747094 -0.7747094 -0.7877906 -0.79974063 -0.79974063 -0.79974063 -0.79974063 -0.79974063 -0.79974063 -0.79974063 -0.79974063 -0.79974063 -0.79974063 -0.79974063 -0.79974063 -0.79974063 -0.79974063 -0.79974063 -0.79974063 -0.79974063 -0.79974063 -0.79974063 -0.79974063 -0.79974063 -0.79974063 -0.7997…
54	Top left	Time, trial 19, Left Correct	[0.000000e+00 1.405000e-03 7.565000e-03 1.824500e-02 2.760500e-02 3.612500e-02 4.108500e-02 4.172500e-02 5.084500e-02 5.692500e-02 6.148500e-02 6.212500e-02 6.680500e-02 7.044500e-02 7.368500e-02 7.644500e-02 8.128500e-02 8.464500e-02 9.148500e-02 9.368500e-02 1.026850e-01 1.129650e-01 1.161650e-01 1.256850e-01 1.274050e-01 1.446450e-01 1.528850e-01 1.595250e-01 1.643250e-01 1.692450e-01 1.821250…
55	Top left	trajectory, trial 19, Left Correct	[-0.62900812 -0.63775937 -0.6627906 -0.70025937 -0.73724063 -0.75400812 -0.76275937 -0.76275937 -0.7747094 -0.7877906 -0.7877906 -0.7877906 -0.7877906 -0.7877906 -0.7877906 -0.7877906 -0.7877906 -0.7877906 -0.7877906 -0.7877906 -0.7877906 -0.7877906 -0.7877906 -0.7877906 -0.7877906 -0.79974063 -0.79974063 -0.79974063 -0.79974063 -0.79974063 -0.79974063 -0.79974063 -0.79974063 -0.79974063 -0.79974…
56	Top left	Time, trial 20, Left Correct	[0. 0.005846 0.010086 0.016566 0.024566 0.032606 0.042446 0.049206 0.057286 0.064366 0.071286 0.080006 0.087246 0.092446 0.104966 0.105286 0.112966 0.120686 0.127526 0.135726 0.140006 0.145246 0.149086 0.150486 0.154846 0.171406 0.175006 0.184246 0.184846 0.190486 0.193686 0.194846 0.195166 0.202286 0.206286 0.213446 0.221926 0.229366 0.239166 0.249246 0.252126 0.257726 0.264726 0.271246 0.278246…
57	Top left	trajectory, trial 20, Left Correct	[-0.0872094 -0.05849188 -0.04974063 -0.0377906 -0.0247094 -0.01275937 -0.00400812 -0. 0.00400812 0.01275937 0.01275937 0.0247094 0.0377906 0.0377906 0.04974063 0.04974063 0.04974063 0.04974063 0.04974063 0.04974063 0.04974063 0.05849188 0.0625 0.06650812 0.06650812 0.0872094 0.0872094 0.1002906 0.1002906 0.11224063 0.11224063 0.11224063 0.11224063 0.1002906 0.0872094 0.06650812 0.04974063 0.03779…
58	Top left	Time, trial 21, Left Correct	[0.000000e+00 3.260000e-04 3.246000e-03 1.200600e-02 2.344600e-02 3.012600e-02 3.620600e-02 4.300600e-02 4.792600e-02 5.540600e-02 6.492600e-02 7.236600e-02 7.852600e-02 7.884600e-02 8.576600e-02 8.768600e-02 9.556600e-02 1.038460e-01 1.076860e-01 1.169260e-01 1.232860e-01 1.280860e-01 1.330860e-01 1.354860e-01 1.400060e-01 1.505660e-01 1.522460e-01 1.577260e-01 1.582860e-01 1.688060e-01 1.730860…
59	Top left	trajectory, trial 21, Left Correct	[-0.06650812 -0.06650812 -0.05849188 -0.0377906 -0.0247094 -0.01275937 -0.00400812 -0. 0.00400812 0.01275937 0.0247094 0.0377906 0.04974063 0.04974063 0.04974063 0.04974063 0.0377906 0.0247094 0.01275937 -0. -0.01275937 -0.0247094 -0.0377906 -0.04974063 -0.07525937 -0.12900812 -0.13775937 -0.18349188 -0.1875 -0.2747094 -0.3125 -0.38775937 -0.4375 -0.45025937 -0.5377906 -0.55849188 -0.61224063 -0.…
60	Top left	Time, trial 22, Left Correct	[0.000000e+00 1.145000e-03 6.065000e-03 2.050500e-02 3.418500e-02 4.994500e-02 5.626500e-02 6.674500e-02 6.770500e-02 7.298500e-02 8.210500e-02 9.122500e-02 9.986500e-02 1.007050e-01 1.145450e-01 1.198650e-01 1.248650e-01 1.266650e-01 1.325050e-01 1.365050e-01 1.381050e-01 1.470650e-01 1.519850e-01 1.559850e-01 1.620250e-01 1.744650e-01 1.847850e-01 1.854250e-01 1.923450e-01 2.007850e-01 2.009050…
61	Top left	trajectory, trial 22, Left Correct	[-0.62900812 -0.63775937 -0.6627906 -0.7122094 -0.74599188 -0.7747094 -0.7877906 -0.79974063 -0.79974063 -0.79974063 -0.79974063 -0.79974063 -0.79974063 -0.79974063 -0.79974063 -0.79974063 -0.79974063 -0.79974063 -0.79974063 -0.79974063 -0.79974063 -0.79974063 -0.79974063 -0.79974063 -0.79974063 -0.79974063 -0.79974063 -0.79974063 -0.79974063 -0.79974063 -0.79974063 -0.79974063 -0.79974063 -0.799…
62	Top left	Time, trial 23, Left Correct	[0. 0.000552 0.012472 0.019112 0.023032 0.028832 0.038112 0.043552 0.043712 0.054072 0.060152 0.066392 0.071712 0.076152 0.079032 0.085992 0.089952 0.093392 0.094672 0.101552 0.106552 0.115272 0.126352 0.128352 0.142152 0.142552 0.148872 0.157032 0.159192 0.161872 0.165552 0.174712 0.175352 0.188112 0.198432 0.207872 0.213352 0.230392 0.239672 0.239992 0.245832 0.257272 0.257672 0.263712 0.264392…
63	Top left	trajectory, trial 23, Left Correct	[-0.625 -0.62900812 -0.68349188 -0.7122094 -0.7252906 -0.73724063 -0.76275937 -0.7747094 -0.7747094 -0.7877906 -0.79974063 -0.79974063 -0.79974063 -0.79974063 -0.79974063 -0.79974063 -0.79974063 -0.79974063 -0.79974063 -0.79974063 -0.79974063 -0.79974063 -0.79974063 -0.79974063 -0.79974063 -0.79974063 -0.79974063 -0.79974063 -0.79974063 -0.79974063 -0.79974063 -0.79974063 -0.79974063 -0.79974063 …
64	Top left	Time, trial 25, Left Correct	[0.000000e+00 1.379000e-03 9.659000e-03 1.073900e-02 1.129900e-02 1.349900e-02 1.641900e-02 2.673900e-02 3.161900e-02 3.461900e-02 4.069900e-02 4.345900e-02 4.793900e-02 5.357900e-02 6.601900e-02 6.713900e-02 6.821900e-02 7.405900e-02 7.865900e-02 7.929900e-02 8.605900e-02 9.313900e-02 1.014990e-01 1.118190e-01 1.234190e-01 1.279390e-01 1.311390e-01 1.371390e-01 1.429390e-01 1.442590e-01 1.482590…
65	Top left	trajectory, trial 25, Left Correct	[-0.29974063 -0.29974063 -0.2747094 -0.2747094 -0.2747094 -0.26275937 -0.25 -0.23724063 -0.2252906 -0.2252906 -0.2252906 -0.2252906 -0.23724063 -0.25400812 -0.2877906 -0.2877906 -0.2877906 -0.29974063 -0.3125 -0.3125 -0.3502906 -0.38775937 -0.44150812 -0.51275937 -0.5872094 -0.61224063 -0.62900812 -0.6497094 -0.67474063 -0.68349188 -0.70025937 -0.7122094 -0.73724063 -0.75 -0.75400812 -0.76275937 …
66	Top left	Time, trial 28, Left Correct	[0. 0.002812 0.004172 0.010852 0.013452 0.016772 0.026172 0.031452 0.031852 0.048492 0.062132 0.071372 0.074012 0.080972 0.089252 0.099612 0.102812 0.107852 0.120092 0.127812 0.134412 0.141692 0.143252 0.150612 0.151412 0.159972 0.160452 0.175412 0.186092 0.194052 0.200732 0.211452 0.216292 0.223572 0.235332 0.244092 0.246812 0.251812 0.258972 0.260092 0.263172 0.264852 0.288452 0.290652 0.305532…
67	Top left	trajectory, trial 28, Left Correct	[-0.61224063 -0.62900812 -0.63775937 -0.6627906 -0.67474063 -0.69150812 -0.7252906 -0.73724063 -0.73724063 -0.76275937 -0.7747094 -0.7877906 -0.7877906 -0.7877906 -0.7877906 -0.79974063 -0.79974063 -0.79974063 -0.79974063 -0.79974063 -0.79974063 -0.79974063 -0.79974063 -0.79974063 -0.79974063 -0.79974063 -0.79974063 -0.79974063 -0.79974063 -0.79974063 -0.79974063 -0.79974063 -0.79974063 -0.799740…
68	Top left	Time, trial 32, Left Correct	[0. 0.001039 0.008079 0.015519 0.016159 0.020919 0.027559 0.030319 0.036239 0.038199 0.043199 0.055719 0.064079 0.072519 0.080199 0.080599 0.091239 0.100999 0.108999 0.121679 0.132759 0.134759 0.139919 0.153679 0.156199 0.160439 0.172319 0.179439 0.182519 0.186279 0.193799 0.200919 0.211079 0.219079 0.226999 0.233719 0.242319 0.253479 0.255119 0.263959 0.272959 0.281439 0.283199 0.286959 0.295559…
69	Top left	trajectory, trial 32, Left Correct	[-0.625 -0.62900812 -0.6627906 -0.70025937 -0.70025937 -0.7122094 -0.7252906 -0.73724063 -0.75 -0.75400812 -0.76275937 -0.7747094 -0.7877906 -0.79974063 -0.79974063 -0.79974063 -0.79974063 -0.79974063 -0.79974063 -0.79974063 -0.79974063 -0.79974063 -0.79974063 -0.79974063 -0.79974063 -0.79974063 -0.79974063 -0.79974063 -0.79974063 -0.79974063 -0.79974063 -0.79974063 -0.79974063 -0.79974063 -0.799…
70	Top left	Time, trial 33, Left Correct	[0. 0.016039 0.016599 0.021879 0.028479 0.028839 0.036039 0.042079 0.049839 0.059999 0.061639 0.077159 0.079039 0.083759 0.096599 0.106879 0.109679 0.121599 0.126199 0.130839 0.137079 0.143519 0.148319 0.159279 0.162439 0.173039 0.185919 0.187439 0.197679 0.198759 0.205039 0.211599 0.221199 0.227199 0.238399 0.243399 0.248679 0.261519 0.261599 0.269479 0.291159 0.296799 0.299879 0.300166]
71	Top left	trajectory, trial 33, Left Correct	[-0.63775937 -0.7122094 -0.7122094 -0.7252906 -0.74599188 -0.74599188 -0.75400812 -0.76275937 -0.7747094 -0.7877906 -0.7877906 -0.79974063 -0.79974063 -0.79974063 -0.79974063 -0.79974063 -0.79974063 -0.79974063 -0.79974063 -0.79974063 -0.79974063 -0.79974063 -0.79974063 -0.79974063 -0.79974063 -0.79974063 -0.79974063 -0.79974063 -0.79974063 -0.79974063 -0.79974063 -0.79974063 -0.79974063 -0.79974…
72	Top left	Time, trial 34, Left Correct	[0.000000e+00 1.639000e-03 9.599000e-03 1.039900e-02 1.559900e-02 1.719900e-02 2.255900e-02 3.279900e-02 3.419900e-02 3.727900e-02 4.191900e-02 4.619900e-02 4.671900e-02 5.259900e-02 7.755900e-02 8.827900e-02 9.807900e-02 1.011590e-01 1.138790e-01 1.281590e-01 1.379990e-01 1.481190e-01 1.495190e-01 1.593190e-01 1.765190e-01 1.795590e-01 2.043190e-01 2.044790e-01 2.246790e-01 2.253590e-01 2.352790…
73	Top left	trajectory, trial 34, Left Correct	[-0.68349188 -0.69150812 -0.7252906 -0.7252906 -0.74599188 -0.75 -0.76275937 -0.7747094 -0.7747094 -0.7747094 -0.7747094 -0.7747094 -0.7747094 -0.7747094 -0.7877906 -0.7877906 -0.7877906 -0.7877906 -0.7877906 -0.7877906 -0.7877906 -0.7877906 -0.7877906 -0.7877906 -0.7877906 -0.7877906 -0.7877906 -0.7877906 -0.79974063 -0.79974063 -0.79974063 -0.79974063 -0.79974063 -0.79974063 -0.79974063 -0.7997…
74	Top left	Time, trial 35, Left Correct	[0. 0.005866 0.018746 0.023106 0.023826 0.028546 0.042666 0.049306 0.053586 0.059986 0.063786 0.072146 0.074346 0.077946 0.083746 0.088026 0.094586 0.096586 0.109106 0.110546 0.112946 0.123266 0.123826 0.127146 0.133506 0.133866 0.143586 0.150826 0.161066 0.171146 0.171386 0.185506 0.192746 0.194986 0.203026 0.210266 0.212946 0.219106 0.227906 0.232786 0.240786 0.254986 0.264386 0.269666 0.288906…
75	Top left	trajectory, trial 35, Left Correct	[-0.62099188 -0.6497094 -0.70025937 -0.7122094 -0.7122094 -0.7252906 -0.75400812 -0.76275937 -0.7747094 -0.7877906 -0.7877906 -0.79974063 -0.79974063 -0.79974063 -0.79974063 -0.79974063 -0.79974063 -0.79974063 -0.79974063 -0.79974063 -0.79974063 -0.79974063 -0.79974063 -0.79974063 -0.79974063 -0.79974063 -0.79974063 -0.79974063 -0.79974063 -0.79974063 -0.79974063 -0.79974063 -0.79974063 -0.799740…
76	Top left	Time, trial 36, Left Correct	[0. 0.002892 0.008572 0.008932 0.031612 0.040652 0.047732 0.056452 0.060812 0.067092 0.069692 0.078372 0.078412 0.094932 0.102212 0.105852 0.109292 0.126212 0.127492 0.131852 0.132172 0.140652 0.142452 0.151732 0.151812 0.158332 0.162372 0.169812 0.177612 0.180052 0.189092 0.193572 0.194812 0.202172 0.206652 0.215092 0.217892 0.222372 0.228532 0.233252 0.238372 0.243452 0.248532 0.250732 0.255212…
77	Top left	trajectory, trial 36, Left Correct	[-0.63775937 -0.6497094 -0.67474063 -0.67474063 -0.74599188 -0.76275937 -0.7747094 -0.7877906 -0.79974063 -0.79974063 -0.79974063 -0.80849188 -0.80849188 -0.79974063 -0.79974063 -0.79974063 -0.79974063 -0.79974063 -0.79974063 -0.79974063 -0.79974063 -0.79974063 -0.79974063 -0.79974063 -0.79974063 -0.79974063 -0.79974063 -0.79974063 -0.79974063 -0.79974063 -0.79974063 -0.79974063 -0.79974063 -0.79…
78	Top left	Time, trial 37, Left Correct	[0. 0.006432 0.007232 0.015352 0.022952 0.033232 0.038632 0.046832 0.054392 0.061712 0.067912 0.073992 0.078232 0.084392 0.091872 0.092112 0.100392 0.114792 0.123952 0.134112 0.135912 0.141312 0.151352 0.159752 0.161632 0.167192 0.172632 0.174312 0.177952 0.183632 0.189072 0.190272 0.198472 0.202792 0.204592 0.206152 0.214152 0.216752 0.218952 0.225672 0.236552 0.243112 0.249632 0.252752 0.254432…
79	Top left	trajectory, trial 37, Left Correct	[-0.62900812 -0.6627906 -0.6627906 -0.69150812 -0.7122094 -0.73724063 -0.75 -0.76275937 -0.7747094 -0.7877906 -0.7877906 -0.7877906 -0.7877906 -0.7877906 -0.7877906 -0.7877906 -0.7877906 -0.79974063 -0.79974063 -0.79974063 -0.79974063 -0.79974063 -0.79974063 -0.79974063 -0.79974063 -0.79974063 -0.79974063 -0.79974063 -0.79974063 -0.79974063 -0.79974063 -0.79974063 -0.79974063 -0.79974063 -0.79974…
80	Top left	Time, trial 38, Left Correct	[0. 0.000541 0.005821 0.008181 0.020181 0.025541 0.027581 0.032541 0.037821 0.045901 0.050221 0.061981 0.064381 0.066021 0.075541 0.085541 0.089941 0.092741 0.097821 0.099861 0.103621 0.104701 0.115061 0.115621 0.119141 0.126941 0.130261 0.151941 0.153221 0.163141 0.170701 0.174101 0.181741 0.192141 0.194341 0.198341 0.204821 0.207541 0.211021 0.219981 0.226701 0.227381 0.235941 0.240621 0.250181…
81	Top left	trajectory, trial 38, Left Correct	[-0.6497094 -0.6497094 -0.67474063 -0.68349188 -0.7252906 -0.74599188 -0.75 -0.76275937 -0.7747094 -0.7877906 -0.7877906 -0.79974063 -0.79974063 -0.79974063 -0.79974063 -0.79974063 -0.79974063 -0.79974063 -0.79974063 -0.79974063 -0.79974063 -0.79974063 -0.79974063 -0.79974063 -0.79974063 -0.79974063 -0.79974063 -0.79974063 -0.79974063 -0.79974063 -0.79974063 -0.79974063 -0.79974063 -0.79974063 -0…
82	Top left	Time, trial 39, Left Correct	[0. 0.008719 0.013079 0.018359 0.029119 0.035759 0.037599 0.051039 0.054359 0.060959 0.062199 0.069399 0.082199 0.102999 0.113159 0.121879 0.132599 0.137919 0.141479 0.141879 0.151879 0.159999 0.167479 0.177599 0.184399 0.192759 0.197479 0.203799 0.209839 0.211119 0.220279 0.222039 0.230679 0.235999 0.238719 0.242519 0.255439 0.258399 0.262159 0.267039 0.277919 0.279519 0.284559 0.294079 0.300839…
83	Top left	trajectory, trial 39, Left Correct	[-0.6002906 -0.63775937 -0.6627906 -0.68349188 -0.7252906 -0.74599188 -0.75 -0.7747094 -0.7747094 -0.7877906 -0.7877906 -0.7877906 -0.7877906 -0.79974063 -0.79974063 -0.79974063 -0.79974063 -0.79974063 -0.79974063 -0.79974063 -0.79974063 -0.79974063 -0.79974063 -0.79974063 -0.79974063 -0.79974063 -0.79974063 -0.79974063 -0.79974063 -0.79974063 -0.79974063 -0.79974063 -0.79974063 -0.79974063 -0.79…
84	Top left	Time, trial 40, Left Correct	[0. 0.004039 0.006879 0.013839 0.023719 0.024399 0.025239 0.030319 0.038079 0.045759 0.053599 0.060239 0.061399 0.085759 0.090879 0.102879 0.103239 0.106479 0.116399 0.120959 0.124799 0.126519 0.127799 0.135639 0.141639 0.151359 0.159079 0.165279 0.168199 0.168799 0.177959 0.190319 0.199039 0.202879 0.206679 0.207999 0.209879 0.213239 0.214879 0.221719 0.223959 0.230959 0.236999 0.246159 0.255599…
85	Top left	trajectory, trial 40, Left Correct	[-0.63775937 -0.6627906 -0.67474063 -0.70025937 -0.73724063 -0.73724063 -0.73724063 -0.75 -0.76275937 -0.7747094 -0.7877906 -0.7877906 -0.7877906 -0.79974063 -0.79974063 -0.80849188 -0.80849188 -0.80849188 -0.8125 -0.81650812 -0.81650812 -0.81650812 -0.81650812 -0.81650812 -0.8125 -0.8125 -0.8125 -0.8125 -0.8125 -0.8125 -0.8125 -0.8125 -0.81650812 -0.81650812 -0.81650812 -0.81650812 -0.81650812 -…
86	Top left	Time, trial 41, Left Correct	[0. 0.003993 0.006273 0.012353 0.021873 0.028513 0.029673 0.043713 0.048913 0.053233 0.060353 0.060833 0.069553 0.078873 0.086153 0.091913 0.104193 0.109473 0.110593 0.115873 0.130033 0.135593 0.136433 0.144993 0.150273 0.156073 0.161713 0.168193 0.176033 0.178993 0.189033 0.191913 0.197473 0.206193 0.211033 0.218033 0.219233 0.222033 0.224113 0.229593 0.238673 0.243873 0.247153 0.252633 0.258993…
87	Top left	trajectory, trial 41, Left Correct	[-0.63775937 -0.6627906 -0.67474063 -0.70025937 -0.7252906 -0.74599188 -0.75 -0.7747094 -0.7877906 -0.7877906 -0.7877906 -0.7877906 -0.79974063 -0.79974063 -0.79974063 -0.79974063 -0.79974063 -0.79974063 -0.79974063 -0.79974063 -0.79974063 -0.79974063 -0.79974063 -0.79974063 -0.79974063 -0.79974063 -0.79974063 -0.79974063 -0.79974063 -0.79974063 -0.79974063 -0.79974063 -0.79974063 -0.79974063 -0.…
88	Top left	Time, trial 43, Left Correct	[0. 0.002313 0.007153 0.013193 0.016273 0.020473 0.025753 0.029953 0.034273 0.038153 0.040113 0.044873 0.047073 0.053433 0.057873 0.060913 0.065153 0.065913 0.072713 0.076913 0.081193 0.088273 0.090873 0.093913 0.101073 0.106113 0.113073 0.115633 0.128433 0.128713 0.136193 0.138593 0.149273 0.157833 0.159833 0.166113 0.176193 0.176393 0.187793 0.188393 0.194473 0.199433 0.208153 0.208353 0.212873…
89	Top left	trajectory, trial 43, Left Correct	[-0.6627906 -0.67474063 -0.70025937 -0.7252906 -0.73724063 -0.75 -0.76275937 -0.7747094 -0.7877906 -0.7877906 -0.7877906 -0.7877906 -0.7877906 -0.79974063 -0.79974063 -0.79974063 -0.79974063 -0.79974063 -0.79974063 -0.79974063 -0.79974063 -0.79974063 -0.79974063 -0.79974063 -0.79974063 -0.79974063 -0.79974063 -0.79974063 -0.79974063 -0.79974063 -0.79974063 -0.79974063 -0.79974063 -0.79974063 -0.7…
90	Top left	Time, trial 44, Left Correct	[0.000000e+00 1.306000e-03 7.106000e-03 1.046600e-02 1.622600e-02 2.002600e-02 2.926600e-02 3.930600e-02 4.042600e-02 4.634600e-02 5.730600e-02 6.582600e-02 7.314600e-02 7.574600e-02 8.018600e-02 8.674600e-02 8.966600e-02 9.650600e-02 1.028260e-01 1.064660e-01 1.095060e-01 1.124260e-01 1.225060e-01 1.238260e-01 1.282660e-01 1.377860e-01 1.446260e-01 1.467860e-01 1.538260e-01 1.588660e-01 1.655060…
91	Top left	trajectory, trial 44, Left Correct	[-0.63775937 -0.6497094 -0.67474063 -0.6875 -0.7122094 -0.7252906 -0.74599188 -0.76275937 -0.76275937 -0.7747094 -0.7877906 -0.79974063 -0.79974063 -0.79974063 -0.79974063 -0.79974063 -0.79974063 -0.79974063 -0.79974063 -0.79974063 -0.79974063 -0.79974063 -0.79974063 -0.79974063 -0.79974063 -0.79974063 -0.79974063 -0.79974063 -0.79974063 -0.79974063 -0.79974063 -0.79974063 -0.79974063 -0.79974063…
92	Top left	Time, trial 45, Left Correct	[0. 0.024059 0.025459 0.039099 0.042619 0.055019 0.059139 0.060219 0.064819 0.066419 0.072699 0.079499 0.087899 0.092219 0.110419 0.115779 0.136339 0.136699 0.145059 0.146899 0.152339 0.159779 0.176979 0.177099 0.180579 0.200899 0.209179 0.211899 0.213419 0.226699 0.239979 0.246259 0.248699 0.254499 0.256579 0.257739 0.278779 0.295059 0.303219 0.321579 0.335379 0.335659 0.346299 0.348619 0.366419…
93	Top left	trajectory, trial 45, Left Correct	[-0.62099188 -0.7252906 -0.7252906 -0.75400812 -0.76275937 -0.7877906 -0.7877906 -0.7877906 -0.7877906 -0.7877906 -0.7877906 -0.7877906 -0.7877906 -0.7877906 -0.7877906 -0.7877906 -0.79974063 -0.79974063 -0.79974063 -0.79974063 -0.79974063 -0.79974063 -0.79974063 -0.79974063 -0.79974063 -0.79974063 -0.79974063 -0.79974063 -0.79974063 -0.79974063 -0.79974063 -0.79974063 -0.79974063 -0.79974063 -0.…
94	Top left	Time, trial 46, Left Correct	[0.000000e+00 1.592000e-03 1.632000e-03 1.523200e-02 2.063200e-02 2.575200e-02 2.903200e-02 3.839200e-02 4.183200e-02 4.483200e-02 5.487200e-02 5.883200e-02 7.259200e-02 7.467200e-02 7.939200e-02 8.231200e-02 8.747200e-02 9.267200e-02 9.947200e-02 1.039520e-01 1.099920e-01 1.128320e-01 1.165520e-01 1.255520e-01 1.301920e-01 1.339520e-01 1.377920e-01 1.416720e-01 1.426720e-01 1.480320e-01 1.535920…
95	Top left	trajectory, trial 46, Left Correct	[-0.67474063 -0.68349188 -0.68349188 -0.7252906 -0.73724063 -0.75 -0.75400812 -0.7747094 -0.7747094 -0.7747094 -0.7877906 -0.7877906 -0.79974063 -0.79974063 -0.79974063 -0.79974063 -0.79974063 -0.79974063 -0.79974063 -0.79974063 -0.79974063 -0.79974063 -0.79974063 -0.79974063 -0.79974063 -0.79974063 -0.79974063 -0.79974063 -0.79974063 -0.79974063 -0.79974063 -0.79974063 -0.79974063 -0.79974063 -0…
96	Top left	Time, trial 47, Left Correct	[0.000000e+00 5.520000e-04 1.163200e-02 2.043200e-02 2.259200e-02 3.083200e-02 3.347200e-02 3.967200e-02 4.027200e-02 4.743200e-02 5.987200e-02 6.651200e-02 6.935200e-02 7.523200e-02 8.223200e-02 9.079200e-02 9.399200e-02 1.133920e-01 1.159520e-01 1.198720e-01 1.303520e-01 1.337120e-01 1.426720e-01 1.485520e-01 1.548720e-01 1.553520e-01 1.625120e-01 1.652320e-01 1.773520e-01 1.848320e-01 1.943520…
97	Top left	trajectory, trial 47, Left Correct	[-0.62099188 -0.625 -0.67474063 -0.7122094 -0.7252906 -0.74599188 -0.75 -0.76275937 -0.76275937 -0.7747094 -0.7877906 -0.7877906 -0.7877906 -0.7877906 -0.7877906 -0.7877906 -0.7877906 -0.79974063 -0.79974063 -0.79974063 -0.79974063 -0.79974063 -0.79974063 -0.79974063 -0.79974063 -0.79974063 -0.79974063 -0.79974063 -0.79974063 -0.79974063 -0.79974063 -0.79974063 -0.79974063 -0.79974063 -0.79974063…
98	Top left	Time, trial 49, Left Correct	[0. 0.014192 0.017152 0.028992 0.045952 0.056232 0.061872 0.065592 0.072792 0.084952 0.090752 0.091552 0.097192 0.103312 0.109592 0.116192 0.121152 0.123512 0.126112 0.131672 0.141752 0.149032 0.153592 0.156792 0.157272 0.167472 0.169352 0.173152 0.178752 0.180952 0.188272 0.188992 0.195952 0.204272 0.211712 0.218312 0.227792 0.236272 0.237632 0.244552 0.251432 0.258032 0.258392 0.265512 0.272872…
99	Top left	trajectory, trial 49, Left Correct	[-0.62099188 -0.68349188 -0.69150812 -0.7252906 -0.76275937 -0.7747094 -0.7877906 -0.7877906 -0.7877906 -0.79974063 -0.79974063 -0.79974063 -0.79974063 -0.79974063 -0.79974063 -0.79974063 -0.79974063 -0.79974063 -0.79974063 -0.79974063 -0.79974063 -0.79974063 -0.79974063 -0.79974063 -0.79974063 -0.79974063 -0.79974063 -0.79974063 -0.79974063 -0.79974063 -0.79974063 -0.79974063 -0.79974063 -0.7997…
100	Top left	Time, trial 50, Left Correct	[0. 0.007546 0.008506 0.015546 0.017466 0.021666 0.025866 0.031826 0.039786 0.045026 0.054106 0.055906 0.061226 0.070386 0.070546 0.077706 0.083506 0.087066 0.088706 0.091426 0.092546 0.093506 0.097506 0.098346 0.105666 0.111986 0.127866 0.131186 0.134706 0.140786 0.149586 0.158346 0.160626 0.166546 0.173426 0.176986 0.177466 0.184786 0.192186 0.198146 0.198546 0.209026 0.209786 0.225106 0.232306…
101	Top left	trajectory, trial 50, Left Correct	[-0.6497094 -0.68349188 -0.6875 -0.7122094 -0.7122094 -0.7252906 -0.73724063 -0.75 -0.76275937 -0.7747094 -0.7877906 -0.7877906 -0.7877906 -0.79974063 -0.79974063 -0.79974063 -0.79974063 -0.79974063 -0.79974063 -0.79974063 -0.79974063 -0.79974063 -0.79974063 -0.79974063 -0.79974063 -0.79974063 -0.79974063 -0.79974063 -0.79974063 -0.79974063 -0.79974063 -0.79974063 -0.79974063 -0.79974063 -0.79974…
102	Top left	Time, trial 51, Left Correct	[0. 0.005239 0.018959 0.025119 0.025319 0.026159 0.033679 0.036519 0.041159 0.043839 0.048319 0.053199 0.062919 0.068759 0.071119 0.074079 0.076239 0.078239 0.083919 0.089639 0.094039 0.102199 0.107079 0.109279 0.112759 0.119279 0.121999 0.126879 0.136639 0.142319 0.145599 0.152999 0.160359 0.164879 0.166679 0.171439 0.176159 0.185239 0.190279 0.195599 0.197679 0.200919 0.205679 0.209999 0.219319…
103	Top left	trajectory, trial 51, Left Correct	[-0.61224063 -0.63775937 -0.69150812 -0.7122094 -0.7122094 -0.7122094 -0.73724063 -0.74599188 -0.75 -0.75400812 -0.76275937 -0.7747094 -0.7877906 -0.79974063 -0.79974063 -0.79974063 -0.79974063 -0.79974063 -0.79974063 -0.79974063 -0.79974063 -0.79974063 -0.79974063 -0.79974063 -0.79974063 -0.79974063 -0.79974063 -0.79974063 -0.79974063 -0.79974063 -0.79974063 -0.79974063 -0.79974063 -0.79974063 -…
104	Top left	Time, trial 52, Left Correct	[0.000000e+00 1.432000e-03 2.872000e-03 6.232000e-03 1.119200e-02 1.643200e-02 1.671200e-02 2.179200e-02 2.655200e-02 3.767200e-02 3.883200e-02 4.855200e-02 5.223200e-02 5.411200e-02 6.139200e-02 6.475200e-02 7.327200e-02 7.891200e-02 7.943200e-02 8.927200e-02 9.067200e-02 1.035120e-01 1.148720e-01 1.170320e-01 1.209920e-01 1.211520e-01 1.279920e-01 1.282720e-01 1.358720e-01 1.497920e-01 1.520320…
105	Top left	trajectory, trial 52, Left Correct	[-0.67474063 -0.68349188 -0.6875 -0.70025937 -0.7122094 -0.7252906 -0.7252906 -0.73724063 -0.75 -0.7747094 -0.7747094 -0.7877906 -0.7877906 -0.7877906 -0.79974063 -0.79974063 -0.79974063 -0.79974063 -0.79974063 -0.79974063 -0.79974063 -0.79974063 -0.79974063 -0.79974063 -0.79974063 -0.79974063 -0.79974063 -0.79974063 -0.79974063 -0.79974063 -0.79974063 -0.79974063 -0.79974063 -0.79974063 -0.79974…
106	Top left	Time, trial 54, Left Correct	[0. 0.006159 0.009399 0.014239 0.016239 0.023119 0.028359 0.029079 0.034679 0.040639 0.050319 0.059519 0.059919 0.061519 0.066359 0.074839 0.075279 0.076719 0.091679 0.093199 0.094919 0.104199 0.111119 0.117599 0.122639 0.126279 0.131719 0.135079 0.143239 0.148719 0.149799 0.153959 0.160399 0.163999 0.164639 0.169279 0.174199 0.178599 0.179239 0.185039 0.188079 0.193879 0.199519 0.207679 0.208799…
107	Top left	trajectory, trial 54, Left Correct	[-0.62900812 -0.6627906 -0.67474063 -0.69150812 -0.70025937 -0.7252906 -0.73724063 -0.73724063 -0.75 -0.76275937 -0.7747094 -0.7877906 -0.7877906 -0.7877906 -0.7877906 -0.79974063 -0.79974063 -0.79974063 -0.80849188 -0.80849188 -0.80849188 -0.80849188 -0.80849188 -0.8125 -0.8125 -0.8125 -0.8125 -0.8125 -0.8125 -0.8125 -0.8125 -0.8125 -0.8125 -0.8125 -0.8125 -0.8125 -0.8125 -0.8125 -0.8125 -0.8125…
108	Top left	Time, trial 55, Left Correct	[0. 0.004113 0.010033 0.016513 0.024833 0.030913 0.042753 0.043913 0.047913 0.053873 0.063433 0.064193 0.071113 0.081673 0.084673 0.085873 0.097473 0.097953 0.106153 0.108433 0.112513 0.116433 0.119113 0.123953 0.127233 0.132593 0.137953 0.142993 0.145273 0.151993 0.161713 0.174633 0.176593 0.184633 0.185073 0.195793 0.197353 0.202033 0.202953 0.213033 0.215953 0.227753 0.230913 0.234673 0.241353…
109	Top left	trajectory, trial 55, Left Correct	[-0.6497094 -0.67474063 -0.70025937 -0.7252906 -0.75 -0.76275937 -0.7877906 -0.7877906 -0.7877906 -0.7877906 -0.79974063 -0.79974063 -0.79974063 -0.79974063 -0.79974063 -0.79974063 -0.79974063 -0.79974063 -0.79974063 -0.79974063 -0.79974063 -0.79974063 -0.79974063 -0.79974063 -0.79974063 -0.79974063 -0.79974063 -0.79974063 -0.79974063 -0.79974063 -0.79974063 -0.79974063 -0.79974063 -0.79974063 -0…
110	Top left	Time, trial 56, Left Correct	[0.00000000e+00 6.00000023e-06 1.48600000e-03 1.80600000e-03 6.56600000e-03 2.42860000e-02 3.08860000e-02 4.45660000e-02 4.51260000e-02 5.07260000e-02 6.18460000e-02 6.70060000e-02 7.70460000e-02 9.17260000e-02 9.46060000e-02 9.95660000e-02 1.10806000e-01 1.15606000e-01 1.23686000e-01 1.26046000e-01 1.39246000e-01 1.48646000e-01 1.55086000e-01 1.64126000e-01 1.64166000e-01 1.72446000e-01 1.750060…
111	Top left	trajectory, trial 56, Left Correct	[-0.125 -0.125 -0.11224063 -0.11224063 -0.0872094 -0.0377906 -0.0247094 -0.00400812 -0.00400812 0.01275937 0.0377906 0.0377906 0.04974063 0.04974063 0.04974063 0.0377906 0.0247094 0.0247094 0.0377906 0.0377906 0.0377906 0.04974063 0.05849188 0.05849188 0.05849188 0.0377906 0.0377906 0.0377906 0.04974063 0.04974063 0.0377906 0.0377906 0.0247094 0.01275937 0.01275937 0.0247094 0.0377906 0.04974063 …
112	Top left	Time, trial 58, Left Correct	[0. 0.002539 0.016899 0.019979 0.023819 0.031659 0.032859 0.040179 0.040419 0.047579 0.051339 0.055779 0.060179 0.064179 0.067939 0.068939 0.075539 0.080099 0.080419 0.084859 0.092299 0.094459 0.100339 0.105819 0.112379 0.113499 0.113539 0.121579 0.124459 0.135699 0.136499 0.141619 0.153619 0.160819 0.169419 0.170499 0.180299 0.180619 0.189499 0.196699 0.201819 0.207299 0.213979 0.218139 0.225779…
113	Top left	trajectory, trial 58, Left Correct	[-0.63775937 -0.6497094 -0.7122094 -0.7252906 -0.73724063 -0.76275937 -0.76275937 -0.7747094 -0.7747094 -0.7877906 -0.7877906 -0.7877906 -0.7877906 -0.7877906 -0.7877906 -0.7877906 -0.7877906 -0.7877906 -0.7877906 -0.7877906 -0.79974063 -0.79974063 -0.79974063 -0.79974063 -0.80849188 -0.80849188 -0.80849188 -0.80849188 -0.80849188 -0.79974063 -0.79974063 -0.79974063 -0.79974063 -0.79974063 -0.799…
114	Top left	Time, trial 60, Left Correct	[0. 0.008506 0.010146 0.020306 0.029026 0.035666 0.041786 0.050186 0.052306 0.066426 0.072226 0.072466 0.078426 0.089826 0.104146 0.110226 0.120906 0.132866 0.140186 0.142746 0.157226 0.162506 0.165826 0.174306 0.176186 0.191146 0.199346 0.206586 0.216466 0.221066 0.242306 0.243586 0.251906 0.255106 0.261586 0.269066 0.277186 0.287426 0.293906 0.303466 0.317066 0.318706 0.326746 0.340386 0.340866…
115	Top left	trajectory, trial 60, Left Correct	[-0.63775937 -0.68349188 -0.69150812 -0.7252906 -0.75 -0.76275937 -0.7747094 -0.7877906 -0.7877906 -0.79974063 -0.79974063 -0.79974063 -0.79974063 -0.79974063 -0.79974063 -0.79974063 -0.79974063 -0.79974063 -0.79974063 -0.79974063 -0.79974063 -0.79974063 -0.79974063 -0.79974063 -0.79974063 -0.79974063 -0.79974063 -0.79974063 -0.79974063 -0.79974063 -0.79974063 -0.79974063 -0.79974063 -0.79974063 …
116	Top left	Time, trial 62, Left Correct	[0. 0.003559 0.012119 0.019519 0.023759 0.030079 0.037719 0.049039 0.062359 0.069519 0.071879 0.076759 0.082799 0.092559 0.097999 0.106999 0.112359 0.113159 0.119479 0.130679 0.136079 0.144599 0.145359 0.148119 0.150079 0.160799 0.164919 0.166919 0.173639 0.174199 0.178919 0.183999 0.193199 0.193399 0.197599 0.206999 0.208079 0.208879 0.216239 0.220359 0.223799 0.233479 0.234279 0.244439 0.246919…
117	Top left	trajectory, trial 62, Left Correct	[-0.62900812 -0.6497094 -0.68349188 -0.7122094 -0.7252906 -0.73724063 -0.75400812 -0.7747094 -0.7877906 -0.79974063 -0.79974063 -0.79974063 -0.79974063 -0.79974063 -0.79974063 -0.79974063 -0.79974063 -0.79974063 -0.79974063 -0.79974063 -0.79974063 -0.79974063 -0.79974063 -0.79974063 -0.79974063 -0.79974063 -0.79974063 -0.79974063 -0.79974063 -0.79974063 -0.79974063 -0.79974063 -0.79974063 -0.7997…
118	Top left	Time, trial 63, Left Correct	[0. 0.001506 0.008226 0.018026 0.020226 0.021866 0.030746 0.048306 0.058746 0.058986 0.062306 0.064146 0.070706 0.076546 0.086586 0.089226 0.090746 0.095786 0.105426 0.111026 0.126586 0.133386 0.140866 0.145946 0.156306 0.169426 0.177546 0.180426 0.183546 0.196666 0.196666 0.200786 0.207146 0.212026 0.215026 0.219226 0.227346 0.232866 0.241986 0.246706 0.255506 0.259186 0.265666 0.268346 0.275226…
119	Top left	trajectory, trial 63, Left Correct	[-0.62099188 -0.62900812 -0.6627906 -0.70025937 -0.7122094 -0.7122094 -0.73724063 -0.7747094 -0.7877906 -0.7877906 -0.7877906 -0.7877906 -0.79974063 -0.79974063 -0.79974063 -0.79974063 -0.79974063 -0.79974063 -0.79974063 -0.79974063 -0.79974063 -0.79974063 -0.79974063 -0.79974063 -0.79974063 -0.79974063 -0.79974063 -0.79974063 -0.79974063 -0.8125 -0.8125 -0.8125 -0.80849188 -0.80849188 -0.8084918…
120	Top left	Time, trial 64, Left Correct	[0. 0.002126 0.006766 0.013646 0.014726 0.014966 0.015086 0.023886 0.030086 0.030286 0.037566 0.039606 0.042966 0.053286 0.054366 0.055926 0.066166 0.074406 0.082806 0.089766 0.090406 0.094166 0.098406 0.101206 0.110926 0.111766 0.117326 0.119566 0.124846 0.130566 0.131246 0.138206 0.142646 0.147086 0.148966 0.154846 0.158446 0.160326 0.164366 0.168006 0.177206 0.186446 0.195246 0.195686 0.206486…
121	Top left	trajectory, trial 64, Left Correct	[-0.62099188 -0.62900812 -0.6497094 -0.68349188 -0.6875 -0.6875 -0.6875 -0.7122094 -0.7252906 -0.7252906 -0.74599188 -0.75 -0.75400812 -0.7747094 -0.7747094 -0.7747094 -0.7877906 -0.79974063 -0.79974063 -0.79974063 -0.79974063 -0.79974063 -0.79974063 -0.79974063 -0.79974063 -0.79974063 -0.79974063 -0.79974063 -0.79974063 -0.79974063 -0.79974063 -0.79974063 -0.79974063 -0.79974063 -0.79974063 -0.7…
122	Top left	Time, trial 65, Left Correct	[0. 0.002533 0.020253 0.022413 0.025973 0.032053 0.037133 0.041893 0.044493 0.048133 0.057853 0.061173 0.067093 0.073933 0.077773 0.082093 0.090893 0.092133 0.099853 0.103213 0.107413 0.126813 0.135813 0.136173 0.147293 0.148133 0.148653 0.163213 0.163253 0.164173 0.168533 0.174013 0.182773 0.189453 0.190213 0.202333 0.217493 0.221413 0.222773 0.232613 0.241493 0.245693 0.251293 0.256933 0.259533…
123	Top left	trajectory, trial 65, Left Correct	[-0.0872094 -0.07525937 0.00400812 0.01275937 0.0247094 0.0377906 0.04974063 0.05849188 0.0625 0.06650812 0.0625 0.0625 0.0625 0.06650812 0.07525937 0.07525937 0.06650812 0.0625 0.04974063 0.04974063 0.04974063 0.06650812 0.0872094 0.0872094 0.1002906 0.1002906 0.1002906 0.12099188 0.12099188 0.12099188 0.11224063 0.1002906 0.0872094 0.0872094 0.0872094 0.07525937 0.07525937 0.07525937 0.07525937…
124	Top left	Time, trial 66, Left Correct	[0. 0.011599 0.015039 0.027879 0.040319 0.044639 0.051599 0.063159 0.063319 0.069959 0.070639 0.089359 0.097759 0.098079 0.110159 0.115359 0.119239 0.131399 0.133319 0.139679 0.148119 0.149119 0.154959 0.158479 0.163919 0.164159 0.165999 0.168439 0.168479 0.174639 0.182879 0.186279 0.198319 0.209759 0.210119 0.220599 0.223799 0.232159 0.233679 0.242159 0.245799 0.253159 0.256919 0.261679 0.265479…
125	Top left	trajectory, trial 66, Left Correct	[-0.62099188 -0.67474063 -0.6875 -0.7252906 -0.75400812 -0.76275937 -0.7747094 -0.7877906 -0.7877906 -0.7877906 -0.7877906 -0.79974063 -0.79974063 -0.79974063 -0.79974063 -0.79974063 -0.79974063 -0.79974063 -0.79974063 -0.79974063 -0.79974063 -0.79974063 -0.79974063 -0.79974063 -0.80849188 -0.80849188 -0.80849188 -0.80849188 -0.80849188 -0.80849188 -0.80849188 -0.80849188 -0.79974063 -0.79974063 …
126	Top left	Time, trial 67, Left Correct	[0. 0.004259 0.017779 0.022299 0.036899 0.040539 0.041819 0.050739 0.051859 0.053139 0.060939 0.071619 0.083339 0.083979 0.098299 0.105299 0.113179 0.126859 0.130059 0.133619 0.152659 0.153499 0.154539 0.173459 0.176059 0.185899 0.187819 0.199059 0.208059 0.212179 0.226979 0.232499 0.247259 0.247779 0.259419 0.270899 0.286179 0.289499 0.292139 0.299499 0.300166]
127	Top left	trajectory, trial 67, Left Correct	[-0.32525937 -0.31650812 -0.29974063 -0.3125 -0.3502906 -0.36224063 -0.37099188 -0.42474063 -0.43349188 -0.4375 -0.48724063 -0.55849188 -0.625 -0.62900812 -0.6875 -0.7122094 -0.73724063 -0.76275937 -0.76275937 -0.76275937 -0.7747094 -0.7747094 -0.7747094 -0.7877906 -0.7877906 -0.7877906 -0.7877906 -0.7877906 -0.7877906 -0.7877906 -0.7877906 -0.7877906 -0.7877906 -0.7877906 -0.7877906 -0.7877906 -…
128	Top left	Time, trial 68, Left Correct	[0. 0.004019 0.007179 0.014419 0.018539 0.025419 0.032939 0.045299 0.045699 0.048699 0.054459 0.057419 0.063899 0.069819 0.070379 0.080539 0.086979 0.088339 0.095019 0.097819 0.102139 0.103499 0.109739 0.112019 0.116139 0.123419 0.123979 0.131179 0.137339 0.142419 0.150579 0.150779 0.154539 0.160499 0.164379 0.164499 0.170979 0.172859 0.177739 0.180139 0.184499 0.187379 0.193459 0.196739 0.200699…
129	Top left	trajectory, trial 68, Left Correct	[-0.63775937 -0.6627906 -0.67474063 -0.70025937 -0.7122094 -0.73724063 -0.75400812 -0.7747094 -0.7747094 -0.7747094 -0.7877906 -0.7877906 -0.7877906 -0.7877906 -0.7877906 -0.79974063 -0.79974063 -0.79974063 -0.79974063 -0.79974063 -0.79974063 -0.79974063 -0.79974063 -0.79974063 -0.79974063 -0.79974063 -0.79974063 -0.79974063 -0.79974063 -0.79974063 -0.79974063 -0.79974063 -0.79974063 -0.79974063 …
130	Top left	Time, trial 73, Left Correct	[0. 0.008613 0.014693 0.016853 0.026733 0.026853 0.032413 0.043053 0.048773 0.054133 0.058213 0.065813 0.070053 0.080973 0.098373 0.111493 0.117893 0.120213 0.125693 0.142133 0.151173 0.162613 0.180213 0.188533 0.189453 0.198293 0.204053 0.205733 0.215293 0.221853 0.226573 0.239533 0.240173 0.251173 0.258773 0.269693 0.276853 0.284493 0.290413 0.297293 0.308813 0.324933 0.325893 0.333333 0.341613…
131	Top left	trajectory, trial 73, Left Correct	[-0.07525937 -0.0377906 -0.01275937 -0.00400812 0.01275937 0.01275937 0.0247094 0.0247094 0.0247094 0.0247094 0.0247094 0.0247094 0.0247094 0.0247094 0.0247094 0.0247094 0.0247094 0.0247094 0.0247094 0.0247094 0.0247094 0.0247094 0.0377906 0.04974063 0.04974063 0.05849188 0.0625 0.0625 0.05849188 0.05849188 0.0625 0.07525937 0.07525937 0.05849188 0.04974063 0.04974063 0.04974063 0.04974063 0.0497…
132	Top left	Time, trial 75, Left Correct	[0. 0.021913 0.025513 0.039073 0.040953 0.044193 0.044833 0.050673 0.054753 0.173073 0.180153 0.180553 0.184433 0.186553 0.189433 0.195953 0.324873 0.339553 0.340193 0.348993 0.374593 0.429833 0.433993 0.438033 0.441833 0.450713 0.458593 0.601953 0.607473 0.607753 0.611913 0.615513 0.616593 0.623833 0.631033 0.754473 0.758793 0.764953 0.772473 0.788073 0.790793 0.848673 0.862673 0.869633 0.874233…
133	Top left	trajectory, trial 75, Left Correct	[-0.0872094 0.01275937 0.0247094 0.0377906 0.0377906 0.0377906 0.0377906 0.0247094 0.0247094 0.0377906 0.0377906 0.0377906 0.0377906 0.0377906 0.0377906 0.0247094 0.01275937 -0. -0. 0.00400812 0.00400812 -0.00400812 0.00400812 0.01275937 0.0247094 0.0247094 0.0247094 0.0377906 0.0377906 0.0377906 0.0247094 0.01275937 0.01275937 0.01275937 0.01275937 0.0247094 0.0247094 0.0247094 0.0247094 0.02470…
134	Top left	Time, trial 76, Left Correct	[0. 0.004066 0.011906 0.022986 0.023066 0.027986 0.031546 0.032626 0.047866 0.057226 0.064346 0.072546 0.078946 0.081746 0.090866 0.091506 0.096946 0.102946 0.106106 0.109706 0.114306 0.116186 0.120386 0.122786 0.135306 0.140546 0.143266 0.151946 0.160466 0.160586 0.170346 0.171466 0.178586 0.180106 0.184506 0.187146 0.191146 0.198386 0.198546 0.209426 0.217866 0.221026 0.225786 0.233426 0.235226…
135	Top left	trajectory, trial 76, Left Correct	[-0.6497094 -0.67474063 -0.70025937 -0.73724063 -0.73724063 -0.74599188 -0.75400812 -0.75400812 -0.7747094 -0.7877906 -0.7877906 -0.79974063 -0.79974063 -0.79974063 -0.79974063 -0.79974063 -0.79974063 -0.79974063 -0.79974063 -0.79974063 -0.79974063 -0.79974063 -0.79974063 -0.79974063 -0.79974063 -0.79974063 -0.79974063 -0.79974063 -0.79974063 -0.79974063 -0.79974063 -0.79974063 -0.79974063 -0.799…
136	Top left	Time, trial 77, Left Correct	[0. 0.005466 0.012746 0.020346 0.025426 0.036386 0.046786 0.055426 0.064146 0.067266 0.075666 0.082546 0.094946 0.114266 0.115426 0.126626 0.132586 0.140266 0.155466 0.162786 0.183946 0.203466 0.221026 0.228826 0.239186 0.260866 0.270666 0.282586 0.297106 0.305026 0.313306 0.332826 0.335946 0.342266 0.353346 0.362386 0.366546 0.371826 0.380146 0.395386 0.395466 0.395986 0.404226 0.419386 0.435586…
137	Top left	trajectory, trial 77, Left Correct	[-0.625 -0.6497094 -0.68349188 -0.7122094 -0.7252906 -0.74599188 -0.76275937 -0.7747094 -0.7877906 -0.7877906 -0.7877906 -0.7877906 -0.7877906 -0.7877906 -0.7877906 -0.7877906 -0.7877906 -0.7877906 -0.7877906 -0.7877906 -0.7877906 -0.7877906 -0.7877906 -0.7877906 -0.7877906 -0.79974063 -0.79974063 -0.79974063 -0.79974063 -0.79974063 -0.79974063 -0.79974063 -0.79974063 -0.79974063 -0.79974063 -0.7…
138	Top left	Time, trial 78, Left Correct	[0. 0.004032 0.006072 0.011232 0.016712 0.028552 0.033152 0.039032 0.042712 0.049152 0.058592 0.068512 0.073632 0.075712 0.079672 0.083232 0.090592 0.101032 0.107192 0.112592 0.112912 0.119432 0.123152 0.128912 0.130312 0.133032 0.142792 0.149632 0.149912 0.154032 0.159992 0.166632 0.174112 0.182392 0.193152 0.194472 0.197832 0.198232 0.202832 0.207432 0.212552 0.222352 0.227232 0.235992 0.241952…
139	Top left	trajectory, trial 78, Left Correct	[-0.62900812 -0.6497094 -0.6627906 -0.68349188 -0.70025937 -0.73724063 -0.74599188 -0.75400812 -0.76275937 -0.7747094 -0.7877906 -0.79974063 -0.79974063 -0.79974063 -0.79974063 -0.79974063 -0.79974063 -0.79974063 -0.79974063 -0.79974063 -0.79974063 -0.79974063 -0.79974063 -0.79974063 -0.79974063 -0.79974063 -0.79974063 -0.79974063 -0.79974063 -0.79974063 -0.79974063 -0.79974063 -0.79974063 -0.799…
140	Top left	Time, trial 79, Left Correct	[0.000000e+00 3.520000e-04 7.472000e-03 1.387200e-02 2.087200e-02 2.227200e-02 2.715200e-02 2.831200e-02 3.223200e-02 4.751200e-02 4.811200e-02 4.935200e-02 6.587200e-02 7.319200e-02 8.831200e-02 9.807200e-02 1.053120e-01 1.221520e-01 1.243520e-01 1.387520e-01 1.397120e-01 1.441120e-01 1.462720e-01 1.539520e-01 1.575520e-01 1.582320e-01 1.709120e-01 1.795120e-01 1.847120e-01 1.991520e-01 2.029120…
141	Top left	trajectory, trial 79, Left Correct	[-0.18349188 -0.18349188 -0.1497094 -0.12099188 -0.0872094 -0.0872094 -0.07525937 -0.07525937 -0.05849188 -0. -0. 0.00400812 0.01275937 0.01275937 0.01275937 0.01275937 0.0247094 0.05849188 0.05849188 0.06650812 0.06650812 0.0625 0.0625 0.04974063 0.04974063 0.04974063 0.0377906 0.0377906 0.0377906 0.0377906 0.0377906 0.0247094 0.01275937 0.0247094 0.0377906 0.0377906 0.0377906 0.0377906 0.037790…
142	Top left	Time, trial 80, Left Correct	[0.000000e+00 2.673000e-03 9.753000e-03 9.833000e-03 1.811300e-02 2.439300e-02 3.803300e-02 4.099300e-02 4.615300e-02 5.307300e-02 6.251300e-02 7.387300e-02 7.915300e-02 8.147300e-02 8.351300e-02 8.883300e-02 9.095300e-02 1.017930e-01 1.083930e-01 1.087930e-01 1.144330e-01 1.177530e-01 1.242330e-01 1.403530e-01 1.448730e-01 1.536730e-01 1.616730e-01 1.654730e-01 1.686330e-01 1.744330e-01 1.779930…
143	Top left	trajectory, trial 80, Left Correct	[-0.17474063 -0.1627906 -0.125 -0.125 -0.0872094 -0.0625 -0.01275937 -0. 0.00400812 0.01275937 0.0247094 0.0377906 0.0377906 0.0377906 0.0377906 0.0377906 0.0377906 0.04974063 0.05849188 0.05849188 0.05849188 0.05849188 0.06650812 0.06650812 0.07525937 0.07525937 0.07525937 0.07525937 0.07525937 0.0625 0.05849188 0.04974063 0.04974063 0.04974063 0.0377906 0.0247094 0.0247094 0.0247094 0.01275937 …
144	Top left	Time, trial 81, Left Correct	[0. 0.008651 0.008731 0.019931 0.026491 0.027971 0.033411 0.043811 0.051771 0.053451 0.062451 0.069291 0.070651 0.074171 0.080291 0.089051 0.091251 0.096771 0.108131 0.109571 0.125971 0.133731 0.138971 0.139051 0.147771 0.158691 0.161811 0.165851 0.172691 0.175891 0.186291 0.186971 0.187331 0.195331 0.203051 0.208491 0.210611 0.221611 0.235411 0.238931 0.241571 0.254211 0.255891 0.263211 0.266491…
145	Top left	trajectory, trial 81, Left Correct	[-0.6497094 -0.6875 -0.6875 -0.7252906 -0.74599188 -0.75 -0.76275937 -0.7747094 -0.7877906 -0.7877906 -0.79974063 -0.79974063 -0.79974063 -0.79974063 -0.79974063 -0.79974063 -0.79974063 -0.79974063 -0.79974063 -0.79974063 -0.79974063 -0.79974063 -0.79974063 -0.79974063 -0.79974063 -0.79974063 -0.79974063 -0.79974063 -0.79974063 -0.79974063 -0.79974063 -0.79974063 -0.79974063 -0.79974063 -0.799740…
146	Top left	Time, trial 82, Left Correct	[0.00000e+00 5.32000e-04 1.93200e-03 8.57200e-03 1.84920e-02 2.08920e-02 2.46920e-02 3.02920e-02 3.62120e-02 4.11320e-02 4.57720e-02 4.98520e-02 6.00920e-02 6.51320e-02 7.25720e-02 7.64920e-02 8.02920e-02 8.22120e-02 9.00520e-02 9.60920e-02 1.01212e-01 1.06612e-01 1.13052e-01 1.13212e-01 1.23372e-01 1.30892e-01 1.37452e-01 1.42772e-01 1.43972e-01 1.54412e-01 1.57612e-01 1.62492e-01 1.67532e-01 1.…
147	Top left	trajectory, trial 82, Left Correct	[-0.625 -0.62900812 -0.63775937 -0.6627906 -0.69150812 -0.70025937 -0.7122094 -0.7252906 -0.74599188 -0.75400812 -0.76275937 -0.7747094 -0.7877906 -0.7877906 -0.79974063 -0.79974063 -0.79974063 -0.79974063 -0.79974063 -0.79974063 -0.79974063 -0.79974063 -0.79974063 -0.79974063 -0.79974063 -0.79974063 -0.79974063 -0.79974063 -0.79974063 -0.79974063 -0.79974063 -0.79974063 -0.79974063 -0.79974063 -…
148	Top left	Time, trial 83, Left Correct	[0. 0.014699 0.026859 0.028459 0.031899 0.047779 0.054659 0.063499 0.079579 0.086379 0.094819 0.100179 0.116619 0.118939 0.129659 0.138779 0.143019 0.152339 0.163619 0.170339 0.173219 0.186979 0.192619 0.196899 0.202019 0.205019 0.211859 0.218739 0.228979 0.231259 0.243779 0.249779 0.259579 0.275059 0.279699 0.291139 0.291819 0.300859 0.312579 0.313499 0.318899 0.322779 0.341899 0.342099 0.346979…
149	Top left	trajectory, trial 83, Left Correct	[-0.11224063 -0.04974063 -0. -0. 0.00400812 0.0247094 0.0377906 0.0377906 0.0377906 0.0377906 0.0377906 0.0377906 0.0625 0.0625 0.06650812 0.07525937 0.07525937 0.06650812 0.06650812 0.07525937 0.07525937 0.05849188 0.04974063 0.04974063 0.04974063 0.05849188 0.0625 0.06650812 0.06650812 0.0625 0.05849188 0.05849188 0.05849188 0.07525937 0.07525937 0.07525937 0.07525937 0.07525937 0.0625 0.0625 0…
150	Top left	Time, trial 84, Left Correct	[0. 0.008719 0.011999 0.015359 0.018959 0.026679 0.032359 0.036199 0.039519 0.046919 0.047039 0.049559 0.053999 0.057119 0.057839 0.059759 0.062359 0.065399 0.070679 0.071759 0.075479 0.079919 0.086279 0.087639 0.092719 0.098959 0.106239 0.111199 0.120639 0.125879 0.129759 0.131919 0.139799 0.149319 0.149839 0.157679 0.158599 0.166839 0.168919 0.180559 0.186159 0.189719 0.195359 0.200399 0.203039…
151	Top left	trajectory, trial 84, Left Correct	[-0.62900812 -0.67474063 -0.6875 -0.70025937 -0.7122094 -0.73724063 -0.75400812 -0.76275937 -0.7747094 -0.7877906 -0.7877906 -0.7877906 -0.79974063 -0.79974063 -0.79974063 -0.79974063 -0.79974063 -0.79974063 -0.79974063 -0.79974063 -0.79974063 -0.79974063 -0.79974063 -0.79974063 -0.79974063 -0.79974063 -0.79974063 -0.79974063 -0.80849188 -0.80849188 -0.80849188 -0.80849188 -0.80849188 -0.80849188…
152	Top left	Time, trial 85, Left Correct	[0. 0.004912 0.005872 0.022072 0.025272 0.026752 0.045552 0.053992 0.054312 0.063792 0.074672 0.081112 0.081712 0.086832 0.093472 0.105632 0.107392 0.126952 0.126992 0.143032 0.154512 0.170032 0.170072 0.176432 0.185232 0.192432 0.195312 0.201192 0.202032 0.204992 0.213032 0.219112 0.229272 0.233912 0.236992 0.248272 0.260312 0.260312 0.276712 0.293592 0.300165]
153	Top left	trajectory, trial 85, Left Correct	[-0.6627906 -0.68349188 -0.6875 -0.73724063 -0.74599188 -0.75 -0.7747094 -0.7877906 -0.7877906 -0.79974063 -0.79974063 -0.79974063 -0.79974063 -0.79974063 -0.79974063 -0.79974063 -0.79974063 -0.80849188 -0.80849188 -0.79974063 -0.79974063 -0.80849188 -0.80849188 -0.80849188 -0.80849188 -0.80849188 -0.80849188 -0.80849188 -0.80849188 -0.80849188 -0.80849188 -0.80849188 -0.80849188 -0.80849188 -0.8…
154	Top left	Time, trial 88, Left Correct	[0. 0.022065 0.027425 0.037705 0.040185 0.045785 0.058705 0.078745 0.108945 0.113465 0.127425 0.135665 0.148465 0.159545 0.160865 0.219185 0.221985 0.227785 0.230505 0.239185 0.243505 0.248625 0.254505 0.262305 0.328625 0.332665 0.341185 0.366385 0.373305 0.376745 0.392265 0.397905 0.442585 0.450145 0.451745 0.468025 0.469425 0.476585 0.509025 0.512865 0.530985 0.536905 0.539185 0.552065 0.555185…
155	Top left	trajectory, trial 88, Left Correct	[-0.2877906 -0.25 -0.2252906 -0.17474063 -0.1627906 -0.13775937 -0.0872094 -0.0247094 0.0247094 0.0377906 0.0377906 0.0377906 0.0377906 0.0377906 0.0377906 0.05849188 0.0625 0.0625 0.0625 0.0625 0.0625 0.05849188 0.04974063 0.0377906 0.06650812 0.06650812 0.05849188 0.0625 0.06650812 0.0625 0.05849188 0.0625 0.06650812 0.07525937 0.07525937 0.07525937 0.07525937 0.07525937 0.0625 0.06650812 0.062…
156	Top left	Time, trial 0, Left Correct	[0. 0.007139 0.019339 0.043539 0.069819 0.075579 0.077859 0.086219 0.087179 0.091139 0.101139 0.109179 0.110459 0.116499 0.124819 0.126059 0.130739 0.134019 0.143539 0.152659 0.156619 0.165019 0.171339 0.180499 0.198899 0.210699 0.216419 0.226419 0.226739 0.234739 0.251259 0.253219 0.270739 0.281699 0.292019 0.303819 0.313899 0.317779 0.329379 0.332259 0.343659 0.343739 0.349459 0.354899 0.362339…
157	Top left	trajectory, trial 0, Left Correct	[-0.18349188 -0.1497094 -0.1002906 -0.01275937 0.04974063 0.0625 0.0625 0.07525937 0.07525937 0.07525937 0.07525937 0.07525937 0.07525937 0.07525937 0.07525937 0.07525937 0.07525937 0.06650812 0.05849188 0.04974063 0.04974063 0.04974063 0.05849188 0.04974063 0.04974063 0.05849188 0.06650812 0.06650812 0.06650812 0.0625 0.0625 0.0625 0.04974063 0.04974063 0.04974063 0.05849188 0.06650812 0.0665081…
158	Top left	Time, trial 1, Left Correct	[0. 0.009786 0.011066 0.017466 0.020266 0.041706 0.043506 0.057226 0.070826 0.089266 0.089906 0.107666 0.110266 0.113586 0.134066 0.135546 0.143706 0.156666 0.170346 0.170546 0.179426 0.184946 0.190186 0.197106 0.204626 0.210586 0.221626 0.231826 0.240346 0.249786 0.256506 0.272826 0.276546 0.283986 0.287546 0.293066 0.300386 0.308986 0.327426 0.329466 0.341306 0.345346 0.357066 0.367866 0.384146…
159	Top left	trajectory, trial 1, Left Correct	[-0.62099188 -0.6627906 -0.6627906 -0.68349188 -0.69150812 -0.74599188 -0.75 -0.76275937 -0.7747094 -0.7877906 -0.7877906 -0.7877906 -0.7877906 -0.7877906 -0.79974063 -0.79974063 -0.79974063 -0.79974063 -0.79974063 -0.79974063 -0.79974063 -0.79974063 -0.79974063 -0.79974063 -0.79974063 -0.79974063 -0.79974063 -0.79974063 -0.79974063 -0.79974063 -0.79974063 -0.79974063 -0.79974063 -0.79974063 -0.7…
160	Top left	Time, trial 2, Left Correct	[0. 0.008232 0.021672 0.034552 0.035152 0.046432 0.063032 0.063912 0.080472 0.091952 0.092792 0.103792 0.104192 0.109792 0.115272 0.124072 0.125192 0.129552 0.132552 0.145272 0.157752 0.164112 0.167272 0.170192 0.175472 0.175992 0.181992 0.184712 0.192832 0.199792 0.201432 0.207912 0.210912 0.219392 0.230032 0.239392 0.247752 0.249152 0.251312 0.258112 0.262512 0.269512 0.275352 0.281232 0.282392…
161	Top left	trajectory, trial 2, Left Correct	[-0.61224063 -0.6497094 -0.70025937 -0.73724063 -0.73724063 -0.75400812 -0.7747094 -0.7747094 -0.7877906 -0.79974063 -0.79974063 -0.79974063 -0.79974063 -0.79974063 -0.79974063 -0.79974063 -0.79974063 -0.79974063 -0.79974063 -0.79974063 -0.79974063 -0.79974063 -0.79974063 -0.79974063 -0.79974063 -0.79974063 -0.79974063 -0.79974063 -0.79974063 -0.79974063 -0.79974063 -0.79974063 -0.79974063 -0.799…
162	Top left	Time, trial 3, Left Correct	[0. 0.004146 0.009306 0.024986 0.037546 0.045066 0.046866 0.047706 0.051546 0.060306 0.068706 0.089066 0.091586 0.097626 0.111226 0.113146 0.115906 0.118546 0.129306 0.144066 0.151826 0.155746 0.165426 0.172906 0.180906 0.192026 0.196546 0.200026 0.208306 0.211666 0.213186 0.214026 0.216866 0.220986 0.229546 0.231786 0.239626 0.249306 0.253026 0.267946 0.268626 0.275266 0.281666 0.291826 0.295466…
163	Top left	trajectory, trial 3, Left Correct	[-0.63775937 -0.6627906 -0.68349188 -0.73724063 -0.76275937 -0.7747094 -0.7747094 -0.7747094 -0.7747094 -0.7877906 -0.7877906 -0.79974063 -0.79974063 -0.79974063 -0.79974063 -0.79974063 -0.79974063 -0.79974063 -0.79974063 -0.79974063 -0.79974063 -0.79974063 -0.79974063 -0.79974063 -0.79974063 -0.79974063 -0.79974063 -0.79974063 -0.79974063 -0.79974063 -0.79974063 -0.79974063 -0.79974063 -0.799740…
164	Top left	Time, trial 4, Left Correct	[0. 0.011406 0.015846 0.033126 0.038126 0.043126 0.043526 0.058126 0.065006 0.072726 0.076006 0.080606 0.093926 0.103166 0.117646 0.120006 0.132926 0.140966 0.141926 0.155366 0.162806 0.166886 0.177526 0.177806 0.180606 0.190086 0.190286 0.202806 0.213126 0.218446 0.230086 0.231286 0.235446 0.237126 0.245446 0.245686 0.255166 0.267206 0.280766 0.291166 0.292126 0.300166]
165	Top left	trajectory, trial 4, Left Correct	[-0.62099188 -0.67474063 -0.69150812 -0.73724063 -0.74599188 -0.75400812 -0.75400812 -0.7747094 -0.7877906 -0.79974063 -0.79974063 -0.79974063 -0.79974063 -0.79974063 -0.79974063 -0.79974063 -0.80849188 -0.8125 -0.8125 -0.8125 -0.8125 -0.8125 -0.81650812 -0.81650812 -0.81650812 -0.8125 -0.8125 -0.80849188 -0.80849188 -0.80849188 -0.80849188 -0.80849188 -0.80849188 -0.80849188 -0.79974063 -0.79974…
166	Top left	Time, trial 6, Left Correct	[0.000000e+00 7.250000e-04 3.525000e-03 7.645000e-03 2.144500e-02 3.516500e-02 6.468500e-02 6.728500e-02 6.976500e-02 7.352500e-02 9.216500e-02 9.656500e-02 1.021250e-01 1.021650e-01 1.167250e-01 1.442850e-01 1.500850e-01 1.876450e-01 1.906450e-01 1.935250e-01 2.025250e-01 2.135650e-01 2.268450e-01 2.302450e-01 2.432450e-01 2.529650e-01 2.594850e-01 2.632450e-01 2.678850e-01 2.681650e-01 2.692850…
167	Top left	trajectory, trial 6, Left Correct	[-0.19150812 -0.1875 -0.18349188 -0.17474063 -0.11224063 -0.0625 0.01275937 0.0247094 0.0377906 0.04974063 0.07525937 0.07525937 0.06650812 0.06650812 0.04974063 0.0377906 0.0377906 0.04974063 0.04974063 0.04974063 0.04974063 0.04974063 0.06650812 0.06650812 0.07525937 0.0872094 0.0872094 0.0872094 0.0872094 0.0872094 0.0872094 0.06650812 0.07525937 0.06650812 0.06650812 0.0625 0.05849188 0.05849…
168	Top left	Time, trial 9, Left Correct	[0. 0.021659 0.040019 0.052299 0.057779 0.081459 0.086539 0.106299 0.115459 0.123379 0.137299 0.145859 0.161859 0.166979 0.176179 0.185019 0.186219 0.191859 0.200619 0.207019 0.215499 0.227259 0.239699 0.246939 0.247259 0.255819 0.261219 0.270339 0.289459 0.290899 0.291019 0.305379 0.305979 0.315899 0.317659 0.324419 0.329739 0.342099 0.348259 0.349899 0.358499 0.366899 0.379939 0.382499 0.382939…
169	Top left	trajectory, trial 9, Left Correct	[-0.5872094 -0.67474063 -0.7252906 -0.74599188 -0.75400812 -0.7747094 -0.7747094 -0.7877906 -0.7877906 -0.7877906 -0.79974063 -0.79974063 -0.79974063 -0.79974063 -0.79974063 -0.79974063 -0.79974063 -0.79974063 -0.79974063 -0.79974063 -0.79974063 -0.79974063 -0.79974063 -0.79974063 -0.79974063 -0.79974063 -0.79974063 -0.79974063 -0.79974063 -0.79974063 -0.79974063 -0.79974063 -0.79974063 -0.799740…
170	Top left	Time, trial 12, Left Correct	[0. 0.004872 0.012952 0.018712 0.019152 0.027112 0.035432 0.036952 0.039912 0.049712 0.060112 0.064392 0.065312 0.071192 0.082552 0.084872 0.096352 0.096432 0.105352 0.111992 0.113072 0.120672 0.128592 0.138832 0.143472 0.144232 0.155392 0.160112 0.165272 0.171352 0.172592 0.181592 0.187432 0.197392 0.198832 0.199192 0.205992 0.209792 0.218472 0.222112 0.236112 0.240592 0.243592 0.247792 0.255792…
171	Top left	trajectory, trial 12, Left Correct	[-0.32525937 -0.31650812 -0.29974063 -0.2877906 -0.2877906 -0.29974063 -0.30849188 -0.3125 -0.32525937 -0.3997094 -0.4752906 -0.50400812 -0.51275937 -0.54974063 -0.61224063 -0.625 -0.6875 -0.6875 -0.7252906 -0.74599188 -0.75 -0.76275937 -0.7747094 -0.7877906 -0.7877906 -0.7877906 -0.79974063 -0.79974063 -0.79974063 -0.79974063 -0.79974063 -0.79974063 -0.79974063 -0.79974063 -0.79974063 -0.7997406…
172	Top left	Time, trial 13, Left Correct	[0.000000e+00 1.706000e-03 1.994600e-02 2.002600e-02 2.834600e-02 3.178600e-02 3.566600e-02 4.362600e-02 6.262600e-02 7.074600e-02 7.638600e-02 8.470600e-02 9.010600e-02 9.418600e-02 9.506600e-02 9.982600e-02 1.173460e-01 1.203060e-01 1.207060e-01 1.211460e-01 1.237860e-01 1.284260e-01 1.417060e-01 1.440660e-01 1.498260e-01 1.512660e-01 1.593460e-01 1.652660e-01 1.729060e-01 1.763060e-01 1.874260…
173	Top left	trajectory, trial 13, Left Correct	[0.55849188 0.57525937 0.70025937 0.70025937 0.7252906 0.73724063 0.74599188 0.75400812 0.76275937 0.76275937 0.76275937 0.76275937 0.76275937 0.76275937 0.76275937 0.76275937 0.76275937 0.76275937 0.76275937 0.76275937 0.76275937 0.76275937 0.7747094 0.7747094 0.7747094 0.7747094 0.7747094 0.7747094 0.7747094 0.7747094 0.7747094 0.7747094 0.7747094 0.7747094 0.7747094 0.7747094 0.7747094 0.77470…
174	Top left	Time, trial 14, Left Correct	[0. 0.002001 0.013801 0.023441 0.035201 0.055561 0.062321 0.071401 0.082921 0.083201 0.095801 0.111161 0.115201 0.122841 0.132241 0.144361 0.150801 0.156681 0.164361 0.169161 0.178481 0.186401 0.202721 0.209841 0.216081 0.220761 0.233521 0.239801 0.241881 0.256201 0.263121 0.268121 0.274881 0.283001 0.294961 0.307321 0.313561 0.314481 0.326161 0.337001 0.366441 0.374281 0.377081 0.382001 0.394921…
175	Top left	trajectory, trial 14, Left Correct	[-0.6002906 -0.61224063 -0.6627906 -0.69150812 -0.7252906 -0.76275937 -0.7747094 -0.7877906 -0.79974063 -0.79974063 -0.79974063 -0.79974063 -0.79974063 -0.79974063 -0.79974063 -0.79974063 -0.79974063 -0.79974063 -0.79974063 -0.79974063 -0.79974063 -0.79974063 -0.79974063 -0.79974063 -0.79974063 -0.79974063 -0.79974063 -0.79974063 -0.79974063 -0.79974063 -0.79974063 -0.79974063 -0.79974063 -0.7997…
176	Top left	Time, trial 16, Left Correct	[0. 0.003553 0.027673 0.027793 0.033953 0.034313 0.034753 0.035153 0.045473 0.057193 0.064033 0.067953 0.071233 0.075113 0.083753 0.102953 0.105193 0.112953 0.116473 0.118713 0.119513 0.126473 0.139993 0.154993 0.163033 0.171313 0.175433 0.183313 0.192873 0.196553 0.216873 0.217913 0.222793 0.223353 0.235553 0.245913 0.248593 0.249833 0.256833 0.260833 0.263273 0.270473 0.280193 0.293633 0.293953…
177	Top left	trajectory, trial 16, Left Correct	[-0.06650812 -0.04974063 0.0625 0.0625 0.0872094 0.0872094 0.0872094 0.0872094 0.07525937 0.06650812 0.06650812 0.0625 0.05849188 0.0625 0.0625 0.07525937 0.07525937 0.07525937 0.0872094 0.0872094 0.0872094 0.07525937 0.04974063 0.0377906 0.0377906 0.0377906 0.0377906 0.0377906 0.0377906 0.0377906 0.05849188 0.05849188 0.0625 0.0625 0.05849188 0.0625 0.06650812 0.06650812 0.06650812 0.06650812 0.…
178	Top left	Time, trial 18, Left Correct	[0. 0.008186 0.010866 0.016266 0.017706 0.018666 0.027346 0.033426 0.043106 0.062586 0.069946 0.075146 0.075666 0.081346 0.083586 0.098226 0.100146 0.107506 0.121026 0.124906 0.139266 0.146826 0.156266 0.167706 0.173746 0.186626 0.198106 0.207666 0.217706 0.218586 0.231786 0.239186 0.252146 0.269946 0.274626 0.276426 0.287986 0.307746 0.319106 0.320346 0.335906 0.338626 0.359506 0.362306 0.373186…
179	Top left	trajectory, trial 18, Left Correct	[-0.07525937 -0.0377906 -0.0247094 -0.00400812 -0. 0.00400812 0.01275937 0.01275937 0.0247094 0.04974063 0.0625 0.06650812 0.06650812 0.0625 0.0625 0.05849188 0.05849188 0.04974063 0.0377906 0.0377906 0.0377906 0.0377906 0.0377906 0.04974063 0.04974063 0.0377906 0.0377906 0.0377906 0.0377906 0.0377906 0.0377906 0.0377906 0.0377906 0.04974063 0.05849188 0.05849188 0.04974063 0.04974063 0.0625 0.06…
180	Top left	Time, trial 20, Left Correct	[0.000000e+00 1.526000e-03 8.566000e-03 1.080600e-02 1.648600e-02 2.392600e-02 3.108600e-02 3.464600e-02 3.944600e-02 4.040600e-02 4.884600e-02 5.408600e-02 6.008600e-02 7.976600e-02 9.024600e-02 9.840600e-02 9.968600e-02 1.025660e-01 1.050460e-01 1.102460e-01 1.132860e-01 1.197260e-01 1.296060e-01 1.390460e-01 1.413660e-01 1.490460e-01 1.578860e-01 1.644460e-01 1.714060e-01 1.810860e-01 1.859260…
181	Top left	trajectory, trial 20, Left Correct	[-0.62900812 -0.63775937 -0.67474063 -0.68349188 -0.70025937 -0.7252906 -0.74599188 -0.75400812 -0.76275937 -0.76275937 -0.7747094 -0.7747094 -0.7747094 -0.7877906 -0.79974063 -0.79974063 -0.79974063 -0.79974063 -0.79974063 -0.79974063 -0.79974063 -0.79974063 -0.79974063 -0.79974063 -0.79974063 -0.79974063 -0.79974063 -0.79974063 -0.79974063 -0.79974063 -0.79974063 -0.79974063 -0.79974063 -0.7997…
182	Top left	Time, trial 22, Left Correct	[0. 0.008239 0.025119 0.039679 0.053159 0.065319 0.081199 0.090239 0.093079 0.101839 0.109599 0.123599 0.133479 0.148479 0.158919 0.173679 0.179999 0.180119 0.186519 0.189159 0.198599 0.205839 0.213679 0.214119 0.219999 0.226999 0.236279 0.242039 0.245519 0.259319 0.271759 0.277679 0.289359 0.292039 0.298639 0.307359 0.307799 0.312639 0.328799 0.340959 0.347599 0.353399 0.361159 0.365359 0.381159…
183	Top left	trajectory, trial 22, Left Correct	[-0.6002906 -0.63775937 -0.70025937 -0.73724063 -0.76275937 -0.7747094 -0.7877906 -0.79974063 -0.79974063 -0.79974063 -0.79974063 -0.79974063 -0.79974063 -0.79974063 -0.79974063 -0.79974063 -0.79974063 -0.79974063 -0.79974063 -0.79974063 -0.79974063 -0.79974063 -0.79974063 -0.79974063 -0.79974063 -0.79974063 -0.79974063 -0.79974063 -0.79974063 -0.79974063 -0.79974063 -0.79974063 -0.79974063 -0.79…
184	Top left	Time, trial 23, Left Correct	[0. 0.000766 0.003686 0.009086 0.013526 0.013926 0.022686 0.022806 0.029366 0.030566 0.031046 0.035966 0.037686 0.040406 0.044646 0.045406 0.051086 0.052646 0.057646 0.063246 0.064966 0.076886 0.083846 0.096286 0.099846 0.108646 0.114086 0.115926 0.122246 0.125446 0.139206 0.144646 0.148806 0.150086 0.157366 0.166046 0.166966 0.175726 0.176406 0.184566 0.189886 0.199046 0.210046 0.221766 0.227806…
185	Top left	trajectory, trial 23, Left Correct	[-0.68349188 -0.6875 -0.70025937 -0.7252906 -0.73724063 -0.73724063 -0.76275937 -0.76275937 -0.7747094 -0.7747094 -0.7747094 -0.7877906 -0.7877906 -0.7877906 -0.7877906 -0.7877906 -0.79974063 -0.79974063 -0.79974063 -0.79974063 -0.79974063 -0.79974063 -0.79974063 -0.80849188 -0.80849188 -0.8125 -0.8125 -0.8125 -0.80849188 -0.80849188 -0.80849188 -0.80849188 -0.80849188 -0.80849188 -0.80849188 -0.…
186	Top left	Time, trial 24, Left Correct	[0. 0.011952 0.018712 0.024832 0.024992 0.034312 0.038712 0.053432 0.054992 0.063352 0.064832 0.075512 0.080992 0.083312 0.086592 0.093512 0.101232 0.114712 0.125392 0.127792 0.140272 0.140592 0.145552 0.152232 0.165912 0.175872 0.180072 0.180512 0.190592 0.210152 0.210592 0.217392 0.219272 0.232792 0.246992 0.247512 0.258712 0.261552 0.271472 0.280952 0.282232 0.292992 0.298112 0.301712 0.326792…
187	Top left	trajectory, trial 24, Left Correct	[-0.62099188 -0.67474063 -0.70025937 -0.7252906 -0.7252906 -0.74599188 -0.75400812 -0.7747094 -0.7747094 -0.7877906 -0.7877906 -0.79974063 -0.79974063 -0.79974063 -0.79974063 -0.79974063 -0.79974063 -0.79974063 -0.79974063 -0.79974063 -0.79974063 -0.79974063 -0.79974063 -0.79974063 -0.79974063 -0.79974063 -0.79974063 -0.79974063 -0.79974063 -0.79974063 -0.79974063 -0.79974063 -0.79974063 -0.79974…
188	Top left	Time, trial 27, Left Correct	[0.000000e+00 9.650000e-04 7.285000e-03 9.485000e-03 1.816500e-02 2.092500e-02 3.312500e-02 4.044500e-02 4.104500e-02 4.376500e-02 5.004500e-02 5.996500e-02 6.612500e-02 7.312500e-02 7.364500e-02 7.756500e-02 9.116500e-02 9.504500e-02 1.048050e-01 1.136850e-01 1.202850e-01 1.219250e-01 1.310850e-01 1.479250e-01 1.580050e-01 1.594450e-01 1.687250e-01 1.699650e-01 1.778050e-01 1.849250e-01 1.936050…
189	Top left	trajectory, trial 27, Left Correct	[-0.625 -0.62900812 -0.6627906 -0.67474063 -0.70025937 -0.7122094 -0.74599188 -0.76275937 -0.76275937 -0.76275937 -0.7747094 -0.7877906 -0.7877906 -0.7877906 -0.7877906 -0.7877906 -0.79974063 -0.79974063 -0.79974063 -0.79974063 -0.79974063 -0.79974063 -0.79974063 -0.79974063 -0.79974063 -0.79974063 -0.79974063 -0.79974063 -0.79974063 -0.79974063 -0.79974063 -0.79974063 -0.79974063 -0.79974063 -0.…
190	Top left	Time, trial 28, Left Correct	[0. 0.003059 0.003339 0.018219 0.027899 0.028459 0.046379 0.049859 0.056059 0.060539 0.074259 0.075339 0.080139 0.089939 0.091979 0.097779 0.102459 0.110099 0.117339 0.118419 0.126659 0.127499 0.141179 0.143859 0.157979 0.160819 0.167659 0.180499 0.189619 0.191099 0.202219 0.205379 0.206259 0.212739 0.215299 0.219059 0.221619 0.232539 0.244459 0.250979 0.251859 0.261459 0.263739 0.272299 0.282819…
191	Top left	trajectory, trial 28, Left Correct	[-0.6497094 -0.6627906 -0.6627906 -0.7122094 -0.73724063 -0.73724063 -0.7747094 -0.7747094 -0.7877906 -0.7877906 -0.79974063 -0.79974063 -0.79974063 -0.79974063 -0.79974063 -0.79974063 -0.79974063 -0.79974063 -0.79974063 -0.79974063 -0.79974063 -0.79974063 -0.79974063 -0.79974063 -0.79974063 -0.79974063 -0.79974063 -0.79974063 -0.79974063 -0.79974063 -0.79974063 -0.79974063 -0.79974063 -0.7997406…
192	Top left	Time, trial 30, Left Correct	[0. 0.006791 0.011031 0.015631 0.020551 0.024911 0.033231 0.040751 0.052671 0.054511 0.056031 0.063991 0.067231 0.073391 0.090951 0.092631 0.098311 0.099631 0.111551 0.113711 0.119871 0.127551 0.132231 0.145031 0.149271 0.159951 0.165191 0.168751 0.173471 0.175031 0.180911 0.182871 0.183351 0.186791 0.189391 0.194111 0.196351 0.202551 0.205231 0.210591 0.219391 0.219471 0.226591 0.240031 0.244311…
193	Top left	trajectory, trial 30, Left Correct	[-0.62900812 -0.6627906 -0.68349188 -0.70025937 -0.7122094 -0.7252906 -0.74599188 -0.76275937 -0.7877906 -0.7877906 -0.7877906 -0.7877906 -0.7877906 -0.7877906 -0.79974063 -0.79974063 -0.79974063 -0.79974063 -0.79974063 -0.79974063 -0.79974063 -0.79974063 -0.79974063 -0.79974063 -0.79974063 -0.79974063 -0.79974063 -0.79974063 -0.79974063 -0.79974063 -0.79974063 -0.79974063 -0.79974063 -0.79974063…
194	Top left	Time, trial 31, Left Correct	[0. 0.004559 0.014119 0.017679 0.028719 0.038639 0.038799 0.047279 0.055919 0.065319 0.066119 0.090079 0.100319 0.101439 0.109719 0.129359 0.133159 0.140239 0.143279 0.151279 0.162599 0.167359 0.172679 0.173319 0.179519 0.188719 0.209599 0.211519 0.217599 0.226799 0.235799 0.244759 0.252119 0.263719 0.272679 0.279839 0.282719 0.290999 0.295959 0.300166]
195	Top left	trajectory, trial 31, Left Correct	[-0.54974063 -0.56650812 -0.62099188 -0.63775937 -0.6875 -0.7252906 -0.7252906 -0.74599188 -0.76275937 -0.7747094 -0.7747094 -0.7877906 -0.7877906 -0.7877906 -0.7877906 -0.79974063 -0.79974063 -0.79974063 -0.79974063 -0.79974063 -0.79974063 -0.79974063 -0.79974063 -0.79974063 -0.79974063 -0.79974063 -0.79974063 -0.79974063 -0.79974063 -0.79974063 -0.79974063 -0.79974063 -0.79974063 -0.7877906 -0.…
196	Top left	Time, trial 32, Left Correct	[0.000000e+00 3.452000e-03 1.585200e-02 2.957200e-02 3.325200e-02 4.137200e-02 4.633200e-02 5.457200e-02 5.997200e-02 6.477200e-02 6.645200e-02 7.281200e-02 7.865200e-02 8.189200e-02 8.925200e-02 9.569200e-02 1.052920e-01 1.056520e-01 1.141720e-01 1.228920e-01 1.263720e-01 1.326520e-01 1.373720e-01 1.395720e-01 1.490920e-01 1.537720e-01 1.573720e-01 1.664920e-01 1.683320e-01 1.760920e-01 1.782120…
197	Top left	trajectory, trial 32, Left Correct	[-0.62099188 -0.63775937 -0.69150812 -0.73724063 -0.74599188 -0.76275937 -0.7747094 -0.7877906 -0.79974063 -0.79974063 -0.79974063 -0.79974063 -0.79974063 -0.79974063 -0.79974063 -0.79974063 -0.79974063 -0.79974063 -0.79974063 -0.79974063 -0.79974063 -0.79974063 -0.79974063 -0.79974063 -0.79974063 -0.79974063 -0.79974063 -0.79974063 -0.79974063 -0.79974063 -0.79974063 -0.79974063 -0.79974063 -0.7…
198	Top left	Time, trial 33, Left Correct	[0.000000e+00 6.260000e-04 1.002600e-02 2.110600e-02 2.678600e-02 3.646600e-02 4.402600e-02 5.298600e-02 5.730600e-02 5.794600e-02 6.922600e-02 7.506600e-02 9.414600e-02 1.028660e-01 1.059060e-01 1.109460e-01 1.226660e-01 1.367060e-01 1.381860e-01 1.446260e-01 1.524260e-01 1.606260e-01 1.652260e-01 1.763060e-01 1.773460e-01 1.874260e-01 2.007060e-01 2.011860e-01 2.069060e-01 2.137060e-01 2.261860…
199	Top left	trajectory, trial 33, Left Correct	[-0.62099188 -0.625 -0.6627906 -0.70025937 -0.7122094 -0.73724063 -0.75 -0.76275937 -0.7747094 -0.7747094 -0.7877906 -0.7877906 -0.79974063 -0.79974063 -0.79974063 -0.79974063 -0.79974063 -0.79974063 -0.79974063 -0.79974063 -0.79974063 -0.79974063 -0.79974063 -0.79974063 -0.79974063 -0.79974063 -0.79974063 -0.79974063 -0.79974063 -0.79974063 -0.79974063 -0.79974063 -0.79974063 -0.79974063 -0.7997…
200	Top left	Time, trial 34, Left Correct	[0.000000e+00 1.291000e-03 4.891000e-03 6.891000e-03 1.745100e-02 3.101100e-02 3.541100e-02 3.597100e-02 4.217100e-02 5.369100e-02 5.741100e-02 6.385100e-02 7.001100e-02 8.237100e-02 8.401100e-02 9.461100e-02 9.581100e-02 1.007710e-01 1.062110e-01 1.104510e-01 1.164110e-01 1.231310e-01 1.276910e-01 1.283710e-01 1.468910e-01 1.580910e-01 1.668910e-01 1.710910e-01 1.790110e-01 1.806110e-01 1.867310…
201	Top left	trajectory, trial 34, Left Correct	[-0.62900812 -0.63775937 -0.6627906 -0.67474063 -0.7122094 -0.75400812 -0.76275937 -0.76275937 -0.7747094 -0.7877906 -0.7877906 -0.7877906 -0.7877906 -0.79974063 -0.79974063 -0.79974063 -0.79974063 -0.79974063 -0.79974063 -0.79974063 -0.79974063 -0.79974063 -0.79974063 -0.79974063 -0.79974063 -0.79974063 -0.79974063 -0.79974063 -0.79974063 -0.79974063 -0.79974063 -0.79974063 -0.79974063 -0.799740…
202	Top left	Time, trial 35, Left Correct	[0.000000e+00 1.792000e-03 3.392000e-03 1.423200e-02 1.915200e-02 2.475200e-02 2.923200e-02 3.351200e-02 4.131200e-02 4.655200e-02 5.275200e-02 5.647200e-02 5.647200e-02 6.331200e-02 6.835200e-02 7.395200e-02 7.479200e-02 7.803200e-02 8.279200e-02 9.179200e-02 1.007520e-01 1.131520e-01 1.131520e-01 1.135120e-01 1.187520e-01 1.218720e-01 1.251520e-01 1.373120e-01 1.381920e-01 1.477520e-01 1.502320…
203	Top left	trajectory, trial 35, Left Correct	[-0.6627906 -0.67474063 -0.68349188 -0.7252906 -0.73724063 -0.75400812 -0.76275937 -0.7747094 -0.7877906 -0.79974063 -0.80849188 -0.8125 -0.8125 -0.80849188 -0.80849188 -0.80849188 -0.80849188 -0.80849188 -0.80849188 -0.80849188 -0.80849188 -0.8125 -0.8125 -0.8125 -0.80849188 -0.80849188 -0.80849188 -0.79974063 -0.79974063 -0.79974063 -0.79974063 -0.79974063 -0.79974063 -0.79974063 -0.79974063 -0…
204	Top left	Time, trial 37, Left Correct	[0. 0.006199 0.012439 0.020799 0.023999 0.031719 0.038119 0.042719 0.046319 0.052559 0.064719 0.076919 0.085279 0.095039 0.096639 0.106759 0.113959 0.118479 0.129239 0.139039 0.139679 0.146479 0.162199 0.169159 0.175119 0.184679 0.188199 0.206799 0.209599 0.211359 0.220279 0.231359 0.242799 0.248479 0.264999 0.274359 0.277919 0.291039 0.295599 0.300165]
205	Top left	trajectory, trial 37, Left Correct	[-0.12900812 -0.1002906 -0.07525937 -0.0377906 -0.0247094 -0.01275937 -0.00400812 0.00400812 0.01275937 0.01275937 0.0247094 0.0377906 0.04974063 0.05849188 0.05849188 0.05849188 0.0625 0.06650812 0.0625 0.0625 0.0625 0.06650812 0.05849188 0.05849188 0.0625 0.06650812 0.06650812 0.07525937 0.07525937 0.07525937 0.06650812 0.0625 0.06650812 0.0625 0.05849188 0.06650812 0.06650812 0.06650812 0.0625…
206	Top left	Time, trial 38, Left Correct	[0.000000e+00 1.520000e-04 7.192000e-03 8.192000e-03 2.155200e-02 2.731200e-02 3.383200e-02 4.115200e-02 4.499200e-02 5.431200e-02 5.907200e-02 7.063200e-02 7.523200e-02 8.095200e-02 8.503200e-02 9.103200e-02 1.014720e-01 1.016720e-01 1.104320e-01 1.205920e-01 1.253520e-01 1.306720e-01 1.373120e-01 1.389520e-01 1.407520e-01 1.410720e-01 1.482720e-01 1.563520e-01 1.652320e-01 1.663920e-01 1.697920…
207	Top left	trajectory, trial 38, Left Correct	[-0.57525937 -0.57525937 -0.62099188 -0.625 -0.67474063 -0.70025937 -0.7252906 -0.74599188 -0.75400812 -0.7747094 -0.7877906 -0.79974063 -0.80849188 -0.8125 -0.8125 -0.8125 -0.8125 -0.8125 -0.8125 -0.8125 -0.8125 -0.8125 -0.8125 -0.8125 -0.8125 -0.8125 -0.8125 -0.8125 -0.8125 -0.8125 -0.8125 -0.8125 -0.8125 -0.8125 -0.8125 -0.8125 -0.80849188 -0.80849188 -0.80849188 -0.80849188 -0.80849188 -0.808…
208	Top left	Time, trial 39, Left Correct	[0. 0.003639 0.004519 0.008159 0.011159 0.014599 0.017759 0.019399 0.028199 0.033599 0.037799 0.039119 0.047319 0.048799 0.051399 0.056559 0.060559 0.069919 0.070959 0.073719 0.082199 0.084079 0.087439 0.095959 0.096039 0.108879 0.110519 0.118999 0.121679 0.122239 0.126039 0.134839 0.136959 0.143799 0.145279 0.145679 0.149919 0.150679 0.160999 0.163439 0.174159 0.179119 0.181919 0.186879 0.188799…
209	Top left	trajectory, trial 39, Left Correct	[-0.6627906 -0.68349188 -0.6875 -0.70025937 -0.7122094 -0.7252906 -0.73724063 -0.74599188 -0.76275937 -0.7747094 -0.7877906 -0.7877906 -0.79974063 -0.79974063 -0.79974063 -0.79974063 -0.79974063 -0.79974063 -0.79974063 -0.79974063 -0.79974063 -0.79974063 -0.79974063 -0.79974063 -0.79974063 -0.79974063 -0.79974063 -0.79974063 -0.79974063 -0.79974063 -0.79974063 -0.79974063 -0.79974063 -0.79974063 …
210	Top left	Time, trial 41, Left Correct	[0. 0.003279 0.013319 0.016799 0.018639 0.018759 0.027479 0.030159 0.035159 0.039959 0.040639 0.048119 0.054119 0.059999 0.060959 0.068639 0.078119 0.084839 0.091999 0.098279 0.107919 0.110279 0.112239 0.120279 0.126159 0.132479 0.139759 0.146999 0.150199 0.161399 0.164999 0.166919 0.170879 0.174519 0.177519 0.190839 0.194679 0.196159 0.202399 0.203519 0.209159 0.217119 0.224879 0.233359 0.237159…
211	Top left	trajectory, trial 41, Left Correct	[-0.6002906 -0.61224063 -0.6497094 -0.6627906 -0.67474063 -0.67474063 -0.70025937 -0.7122094 -0.7252906 -0.73724063 -0.73724063 -0.75400812 -0.76275937 -0.7747094 -0.7747094 -0.7877906 -0.79974063 -0.79974063 -0.79974063 -0.79974063 -0.79974063 -0.79974063 -0.79974063 -0.79974063 -0.79974063 -0.79974063 -0.79974063 -0.79974063 -0.79974063 -0.79974063 -0.79974063 -0.79974063 -0.79974063 -0.7997406…
212	Top left	Time, trial 42, Left Correct	[0. 0.002599 0.006439 0.007719 0.018839 0.020399 0.027319 0.034119 0.036479 0.044799 0.052439 0.052519 0.058919 0.066719 0.067799 0.070759 0.078359 0.080719 0.084679 0.089919 0.094759 0.096399 0.101279 0.102119 0.107479 0.109039 0.111919 0.116679 0.117879 0.123279 0.123319 0.125879 0.128359 0.130959 0.133999 0.137199 0.142759 0.142919 0.147199 0.151759 0.152599 0.156519 0.163319 0.170199 0.171559…
213	Top left	trajectory, trial 42, Left Correct	[-0.6627906 -0.67474063 -0.69150812 -0.70025937 -0.74599188 -0.75 -0.76275937 -0.7747094 -0.7747094 -0.7877906 -0.79974063 -0.79974063 -0.79974063 -0.79974063 -0.79974063 -0.79974063 -0.79974063 -0.79974063 -0.79974063 -0.79974063 -0.79974063 -0.79974063 -0.79974063 -0.79974063 -0.79974063 -0.79974063 -0.79974063 -0.79974063 -0.79974063 -0.80849188 -0.80849188 -0.80849188 -0.80849188 -0.80849188 …
214	Top left	Time, trial 43, Left Correct	[0. 0.002532 0.004572 0.013852 0.019732 0.023492 0.025852 0.036412 0.050252 0.050652 0.060892 0.068572 0.071292 0.082812 0.083292 0.094612 0.097932 0.104012 0.106612 0.118732 0.124492 0.136652 0.136732 0.151852 0.155652 0.165132 0.170532 0.174652 0.179932 0.180572 0.192412 0.203852 0.220372 0.223452 0.234612 0.236412 0.239132 0.247692 0.248052 0.251692 0.260132 0.264092 0.264852 0.269652 0.271852…
215	Top left	trajectory, trial 43, Left Correct	[-0.6627906 -0.67474063 -0.68349188 -0.7122094 -0.7252906 -0.73724063 -0.74599188 -0.76275937 -0.7747094 -0.7747094 -0.7877906 -0.7877906 -0.7877906 -0.79974063 -0.79974063 -0.79974063 -0.79974063 -0.79974063 -0.79974063 -0.79974063 -0.79974063 -0.79974063 -0.79974063 -0.79974063 -0.79974063 -0.79974063 -0.79974063 -0.79974063 -0.79974063 -0.79974063 -0.79974063 -0.79974063 -0.79974063 -0.7997406…
216	Top left	Time, trial 44, Left Correct	[0. 0.015486 0.016286 0.022246 0.031006 0.031246 0.059686 0.063526 0.067726 0.092086 0.103606 0.107806 0.111926 0.112246 0.114206 0.123526 0.149526 0.159126 0.160646 0.180446 0.184406 0.185046 0.192246 0.200286 0.205126 0.205326 0.209526 0.231206 0.238286 0.249566 0.263086 0.265366 0.268006 0.291886 0.294326 0.297006 0.303166 0.314886 0.319086 0.340326 0.343206 0.349886 0.353326 0.357006 0.363206…
217	Top left	trajectory, trial 44, Left Correct	[-0.62099188 -0.6875 -0.69150812 -0.7122094 -0.73724063 -0.73724063 -0.7747094 -0.7747094 -0.7747094 -0.7877906 -0.79974063 -0.79974063 -0.79974063 -0.79974063 -0.79974063 -0.79974063 -0.7877906 -0.7877906 -0.7877906 -0.7877906 -0.7877906 -0.7877906 -0.7877906 -0.7877906 -0.7877906 -0.7877906 -0.7877906 -0.7877906 -0.7877906 -0.7877906 -0.7877906 -0.7877906 -0.7877906 -0.79974063 -0.79974063 -0.7…
218	Top left	Time, trial 45, Left Correct	[0. 0.0051 0.00622 0.0151 0.01602 0.0211 0.0233 0.03066 0.03342 0.03734 0.0405 0.0503 0.05466 0.06022 0.06258 0.07514 0.07714 0.08858 0.0923 0.09562 0.10406 0.10598 0.11022 0.11614 0.11686 0.12382 0.1315 0.13914 0.1467 0.14674 0.1497 0.15198 0.1529 0.15714 0.16946 0.17218 0.1801 0.1823 0.19138 0.19374 0.19798 0.20702 0.20818 0.2203 0.23186 0.23506 0.23962 0.24798 0.24974 0.2633 0.27758 0.27846 0.…
219	Top left	trajectory, trial 45, Left Correct	[-0.6627906 -0.6875 -0.69150812 -0.7252906 -0.7252906 -0.73724063 -0.74599188 -0.76275937 -0.76275937 -0.7747094 -0.7747094 -0.7877906 -0.7877906 -0.79974063 -0.79974063 -0.79974063 -0.79974063 -0.79974063 -0.79974063 -0.79974063 -0.79974063 -0.79974063 -0.79974063 -0.79974063 -0.79974063 -0.79974063 -0.79974063 -0.79974063 -0.80849188 -0.80849188 -0.80849188 -0.80849188 -0.80849188 -0.80849188 -…
220	Top left	Time, trial 46, Left Correct	[0. 0.009086 0.009366 0.017806 0.025086 0.028166 0.039166 0.041366 0.045766 0.054846 0.060686 0.061246 0.071486 0.078966 0.081646 0.088806 0.094046 0.100366 0.108526 0.108886 0.115686 0.120446 0.122326 0.130486 0.130846 0.137486 0.139126 0.142286 0.143286 0.147726 0.150686 0.158286 0.158606 0.165246 0.167926 0.172646 0.185766 0.196406 0.196886 0.204206 0.205566 0.211846 0.219206 0.228486 0.230526…
221	Top left	trajectory, trial 46, Left Correct	[-0.6497094 -0.69150812 -0.69150812 -0.7252906 -0.74599188 -0.75400812 -0.7747094 -0.7747094 -0.7747094 -0.7877906 -0.7877906 -0.7877906 -0.79974063 -0.79974063 -0.79974063 -0.79974063 -0.79974063 -0.79974063 -0.79974063 -0.79974063 -0.79974063 -0.79974063 -0.79974063 -0.79974063 -0.79974063 -0.79974063 -0.79974063 -0.79974063 -0.79974063 -0.79974063 -0.79974063 -0.79974063 -0.79974063 -0.7997406…
222	Top left	Time, trial 47, Left Correct	[0.000000e+00 8.860000e-04 1.408600e-02 1.904600e-02 2.520600e-02 2.744600e-02 3.916600e-02 4.524600e-02 5.588600e-02 6.060600e-02 6.356600e-02 6.796600e-02 7.972600e-02 8.824600e-02 9.008600e-02 9.760600e-02 1.074460e-01 1.134460e-01 1.202860e-01 1.240060e-01 1.324860e-01 1.383260e-01 1.456860e-01 1.538860e-01 1.627260e-01 1.636860e-01 1.712860e-01 1.727660e-01 1.793260e-01 1.808460e-01 1.883660…
223	Top left	trajectory, trial 47, Left Correct	[-0.62099188 -0.625 -0.68349188 -0.70025937 -0.7252906 -0.73724063 -0.76275937 -0.7747094 -0.7877906 -0.7877906 -0.7877906 -0.7877906 -0.79974063 -0.79974063 -0.79974063 -0.79974063 -0.79974063 -0.79974063 -0.79974063 -0.79974063 -0.79974063 -0.79974063 -0.79974063 -0.79974063 -0.79974063 -0.79974063 -0.79974063 -0.79974063 -0.79974063 -0.79974063 -0.79974063 -0.79974063 -0.79974063 -0.79974063 -…
224	Top left	Time, trial 48, Left Correct	[0. 0.005241 0.012961 0.025161 0.035761 0.052841 0.053161 0.056721 0.058361 0.064401 0.076601 0.077001 0.085161 0.104041 0.113201 0.119961 0.120401 0.125841 0.131921 0.139281 0.141641 0.149161 0.149561 0.165041 0.168121 0.174921 0.179241 0.187241 0.187921 0.193841 0.202561 0.202641 0.207921 0.211321 0.214001 0.214401 0.230201 0.238841 0.245561 0.251761 0.263521 0.287721 0.289521 0.307201 0.310241…
225	Top left	trajectory, trial 48, Left Correct	[-0.11224063 -0.0872094 -0.0625 -0.0247094 -0.01275937 0.04974063 0.04974063 0.05849188 0.0625 0.0625 0.05849188 0.05849188 0.04974063 0.04974063 0.05849188 0.06650812 0.06650812 0.06650812 0.0625 0.0625 0.05849188 0.04974063 0.04974063 0.0377906 0.0377906 0.04974063 0.04974063 0.05849188 0.05849188 0.0625 0.07525937 0.07525937 0.07525937 0.07525937 0.07525937 0.07525937 0.04974063 0.0377906 0.03…
226	Top left	Time, trial 49, Left Correct	[0. 0.004759 0.005879 0.010599 0.010679 0.015759 0.020799 0.028879 0.032159 0.036839 0.043559 0.047759 0.053719 0.055439 0.060159 0.060839 0.065719 0.066439 0.070879 0.074279 0.074679 0.080279 0.085879 0.088679 0.093959 0.097359 0.107719 0.114839 0.120159 0.126239 0.127319 0.134919 0.138119 0.142439 0.143599 0.143999 0.147719 0.149919 0.153719 0.158559 0.158599 0.164199 0.164279 0.169599 0.172239…
227	Top left	trajectory, trial 49, Left Correct	[-0.6627906 -0.68349188 -0.6875 -0.70025937 -0.70025937 -0.7122094 -0.7252906 -0.74599188 -0.75400812 -0.76275937 -0.7747094 -0.7747094 -0.7877906 -0.7877906 -0.7877906 -0.7877906 -0.7877906 -0.7877906 -0.7877906 -0.7877906 -0.7877906 -0.7877906 -0.7877906 -0.7877906 -0.7877906 -0.7877906 -0.79974063 -0.79974063 -0.79974063 -0.79974063 -0.79974063 -0.80849188 -0.80849188 -0.80849188 -0.80849188 -…
228	Top left	Time, trial 50, Left Correct	[0.000000e+00 3.130000e-04 3.033000e-03 7.753000e-03 2.599300e-02 3.659300e-02 4.551300e-02 4.919300e-02 5.055300e-02 5.707300e-02 6.275300e-02 7.535300e-02 7.651300e-02 8.827300e-02 9.983300e-02 1.012730e-01 1.093530e-01 1.164730e-01 1.287530e-01 1.288730e-01 1.385930e-01 1.403930e-01 1.519530e-01 1.586730e-01 1.668330e-01 1.849930e-01 1.893130e-01 1.906330e-01 1.929130e-01 1.944330e-01 2.008330…
229	Top left	trajectory, trial 50, Left Correct	[-0.25 -0.25 -0.24599188 -0.23724063 -0.19150812 -0.1627906 -0.13775937 -0.12900812 -0.125 -0.0872094 -0.0625 -0.01275937 -0.01275937 0.01275937 -0. -0. 0.01275937 0.0247094 0.04974063 0.04974063 0.05849188 0.05849188 0.05849188 0.04974063 0.0377906 0.0247094 0.0247094 0.0247094 0.01275937 0.01275937 0.01275937 0.01275937 0.01275937 -0. -0.00400812 -0.00400812 -0.00400812 -0.01275937 -0.0377906 -…
230	Top left	Time, trial 51, Left Correct	[0. 0.004922 0.006842 0.010882 0.017322 0.025882 0.039842 0.040482 0.045802 0.061802 0.062282 0.063242 0.074962 0.083282 0.083882 0.084042 0.090202 0.103082 0.112562 0.116122 0.124362 0.132442 0.140722 0.148562 0.153882 0.160282 0.166002 0.166282 0.178482 0.179842 0.190962 0.195842 0.198442 0.202922 0.211562 0.221042 0.224442 0.229082 0.230282 0.236602 0.242722 0.247002 0.248962 0.249402 0.252722…
231	Top left	trajectory, trial 51, Left Correct	[-0.63775937 -0.6627906 -0.67474063 -0.69150812 -0.7122094 -0.73724063 -0.76275937 -0.76275937 -0.7747094 -0.7877906 -0.7877906 -0.7877906 -0.79974063 -0.79974063 -0.79974063 -0.79974063 -0.79974063 -0.79974063 -0.79974063 -0.79974063 -0.79974063 -0.79974063 -0.79974063 -0.79974063 -0.79974063 -0.79974063 -0.79974063 -0.79974063 -0.79974063 -0.79974063 -0.79974063 -0.79974063 -0.79974063 -0.79974…
232	Top left	Time, trial 52, Left Correct	[0. 0.003792 0.012312 0.016032 0.018952 0.032592 0.045592 0.054152 0.055072 0.056432 0.061032 0.076712 0.078992 0.085032 0.090912 0.096232 0.101712 0.102232 0.108352 0.113312 0.118672 0.131312 0.137152 0.142112 0.150832 0.156992 0.167192 0.171712 0.179072 0.179592 0.180272 0.184192 0.184312 0.193752 0.199232 0.207392 0.207512 0.216312 0.224392 0.230432 0.237872 0.245192 0.249952 0.257432 0.263112…
233	Top left	trajectory, trial 52, Left Correct	[-0.62099188 -0.63775937 -0.67474063 -0.6875 -0.70025937 -0.74599188 -0.7747094 -0.7877906 -0.7877906 -0.7877906 -0.7877906 -0.79974063 -0.79974063 -0.79974063 -0.79974063 -0.79974063 -0.79974063 -0.79974063 -0.79974063 -0.79974063 -0.79974063 -0.79974063 -0.79974063 -0.79974063 -0.79974063 -0.79974063 -0.79974063 -0.79974063 -0.79974063 -0.79974063 -0.79974063 -0.79974063 -0.79974063 -0.79974063…
234	Top left	Time, trial 53, Left Correct	[0. 0.001961 0.007961 0.015081 0.015481 0.016321 0.025921 0.028041 0.032361 0.039281 0.043521 0.045321 0.050121 0.051761 0.063961 0.068041 0.072841 0.085041 0.089721 0.090361 0.090481 0.098401 0.106321 0.107681 0.118241 0.118761 0.124801 0.132961 0.133681 0.142881 0.148321 0.150921 0.154601 0.157201 0.161681 0.164961 0.172761 0.188201 0.188321 0.194201 0.206201 0.208681 0.209161 0.216241 0.224881…
235	Top left	trajectory, trial 53, Left Correct	[-0.6497094 -0.6627906 -0.69150812 -0.7252906 -0.7252906 -0.7252906 -0.75 -0.75400812 -0.76275937 -0.7747094 -0.7747094 -0.7747094 -0.7747094 -0.7747094 -0.7877906 -0.7877906 -0.7877906 -0.79974063 -0.79974063 -0.79974063 -0.79974063 -0.79974063 -0.79974063 -0.79974063 -0.79974063 -0.79974063 -0.79974063 -0.79974063 -0.79974063 -0.79974063 -0.79974063 -0.79974063 -0.79974063 -0.79974063 -0.799740…
236	Top left	Time, trial 54, Left Correct	[0. 0.007346 0.014266 0.019866 0.030066 0.030746 0.032906 0.037946 0.041746 0.046946 0.056386 0.065186 0.070146 0.072986 0.083866 0.085146 0.091946 0.100386 0.103466 0.112426 0.114346 0.122106 0.144066 0.148146 0.149306 0.164146 0.175626 0.185026 0.194146 0.194466 0.204226 0.217946 0.223306 0.242466 0.243546 0.244786 0.254066 0.261306 0.267386 0.275266 0.282186 0.284426 0.286786 0.289586 0.295106…
237	Top left	trajectory, trial 54, Left Correct	[-0.62900812 -0.6627906 -0.69150812 -0.7122094 -0.73724063 -0.73724063 -0.73724063 -0.74599188 -0.75400812 -0.76275937 -0.7747094 -0.7877906 -0.7877906 -0.7877906 -0.79974063 -0.79974063 -0.79974063 -0.79974063 -0.79974063 -0.79974063 -0.79974063 -0.79974063 -0.79974063 -0.79974063 -0.79974063 -0.79974063 -0.79974063 -0.79974063 -0.79974063 -0.79974063 -0.79974063 -0.79974063 -0.79974063 -0.79974…
238	Top left	Time, trial 55, Left Correct	[0. 0.004479 0.012839 0.015839 0.019159 0.020679 0.022759 0.030319 0.040719 0.049439 0.051839 0.055479 0.059159 0.066919 0.070479 0.074639 0.077039 0.082119 0.091359 0.097599 0.098839 0.104159 0.110319 0.115719 0.115799 0.122039 0.127599 0.135759 0.148119 0.148719 0.151319 0.158199 0.163079 0.165879 0.178079 0.182279 0.185359 0.192799 0.199719 0.205799 0.208039 0.215319 0.223959 0.233479 0.244039…
239	Top left	trajectory, trial 55, Left Correct	[-0.6497094 -0.67474063 -0.7122094 -0.7252906 -0.73724063 -0.74599188 -0.75 -0.76275937 -0.7747094 -0.7877906 -0.7877906 -0.7877906 -0.7877906 -0.79974063 -0.79974063 -0.79974063 -0.79974063 -0.79974063 -0.79974063 -0.79974063 -0.79974063 -0.79974063 -0.79974063 -0.79974063 -0.79974063 -0.79974063 -0.79974063 -0.79974063 -0.79974063 -0.79974063 -0.79974063 -0.79974063 -0.79974063 -0.79974063 -0.7…
240	Top left	Time, trial 56, Left Correct	[0. 0.003506 0.003506 0.012786 0.016066 0.023626 0.031826 0.035226 0.040066 0.044506 0.044626 0.048826 0.052506 0.056346 0.056786 0.066306 0.071066 0.071786 0.078226 0.080786 0.087426 0.093946 0.094626 0.105506 0.116506 0.119986 0.131626 0.143586 0.151466 0.153346 0.167426 0.177706 0.189786 0.201546 0.207586 0.209546 0.215946 0.217826 0.232546 0.236626 0.252306 0.253746 0.276746 0.279466 0.292266…
241	Top left	trajectory, trial 56, Left Correct	[-0.61224063 -0.625 -0.625 -0.67474063 -0.6875 -0.7122094 -0.73724063 -0.74599188 -0.75400812 -0.76275937 -0.76275937 -0.7747094 -0.7747094 -0.7747094 -0.7747094 -0.7877906 -0.7877906 -0.7877906 -0.7877906 -0.7877906 -0.7877906 -0.7877906 -0.7877906 -0.79974063 -0.79974063 -0.79974063 -0.79974063 -0.79974063 -0.79974063 -0.79974063 -0.79974063 -0.79974063 -0.79974063 -0.79974063 -0.79974063 -0.79…
242	Top left	Time, trial 58, Left Correct	[0. 0.006466 0.011986 0.020466 0.021266 0.025626 0.030306 0.030946 0.036706 0.047026 0.049746 0.056426 0.064306 0.069466 0.073026 0.087226 0.092146 0.096986 0.100146 0.108026 0.115946 0.119626 0.127986 0.133426 0.143226 0.150226 0.156226 0.161106 0.170186 0.172386 0.174026 0.178026 0.185346 0.185946 0.190906 0.192466 0.202106 0.207946 0.208306 0.217346 0.217706 0.223266 0.224106 0.228906 0.229506…
243	Top left	trajectory, trial 58, Left Correct	[-0.62900812 -0.6627906 -0.6875 -0.7252906 -0.7252906 -0.73724063 -0.75 -0.75 -0.76275937 -0.7747094 -0.7747094 -0.7877906 -0.7877906 -0.7877906 -0.7877906 -0.79974063 -0.79974063 -0.79974063 -0.79974063 -0.79974063 -0.79974063 -0.79974063 -0.79974063 -0.79974063 -0.79974063 -0.79974063 -0.79974063 -0.79974063 -0.79974063 -0.79974063 -0.79974063 -0.79974063 -0.79974063 -0.79974063 -0.79974063 -0.…
244	Top left	Time, trial 59, Left Correct	[0. 0.009285 0.009605 0.017085 0.020885 0.031525 0.049645 0.051045 0.066165 0.081765 0.090605 0.102405 0.103525 0.107525 0.114645 0.121325 0.129565 0.148365 0.169165 0.188245 0.191525 0.199365 0.206205 0.208405 0.212725 0.222165 0.232045 0.242285 0.249565 0.266525 0.279285 0.294085 0.300965 0.301325 0.311685 0.324085 0.338725 0.353645 0.361645 0.370965 0.375445 0.389405 0.400925 0.402685 0.408685…
245	Top left	trajectory, trial 59, Left Correct	[-0.5872094 -0.62099188 -0.62099188 -0.6497094 -0.6627906 -0.70025937 -0.74599188 -0.75 -0.7747094 -0.7877906 -0.7877906 -0.7877906 -0.7877906 -0.7877906 -0.7877906 -0.7877906 -0.7877906 -0.7877906 -0.7877906 -0.79974063 -0.79974063 -0.79974063 -0.79974063 -0.79974063 -0.79974063 -0.79974063 -0.79974063 -0.79974063 -0.79974063 -0.79974063 -0.79974063 -0.79974063 -0.79974063 -0.79974063 -0.7997406…
246	Top left	Time, trial 60, Left Correct	[0.000000e+00 3.920000e-04 1.643200e-02 2.075200e-02 4.435200e-02 7.435200e-02 8.687200e-02 1.056720e-01 1.087120e-01 1.117120e-01 1.277120e-01 1.388720e-01 1.449920e-01 1.577520e-01 1.736720e-01 1.773920e-01 1.873520e-01 2.003120e-01 2.057920e-01 2.073120e-01 2.157120e-01 2.204320e-01 2.265120e-01 2.382320e-01 2.425920e-01 2.505120e-01 2.567920e-01 2.599120e-01 2.662320e-01 2.847520e-01 2.951920…
247	Top left	trajectory, trial 60, Left Correct	[-0.6497094 -0.6497094 -0.70025937 -0.7122094 -0.75 -0.7747094 -0.7877906 -0.7877906 -0.7877906 -0.7877906 -0.79974063 -0.79974063 -0.79974063 -0.79974063 -0.79974063 -0.79974063 -0.79974063 -0.79974063 -0.79974063 -0.79974063 -0.79974063 -0.79974063 -0.79974063 -0.79974063 -0.79974063 -0.79974063 -0.79974063 -0.79974063 -0.79974063 -0.79974063 -0.79974063 -0.79974063 -0.79974063 -0.79974063 -0.7…
248	Top left	Time, trial 61, Left Correct	[0. 0.006172 0.011892 0.015452 0.017012 0.026852 0.033172 0.041212 0.052612 0.058012 0.065732 0.071052 0.075252 0.082692 0.089972 0.090132 0.094452 0.097652 0.112252 0.117692 0.121452 0.127852 0.137692 0.148132 0.161612 0.172292 0.180932 0.189692 0.201052 0.203972 0.208132 0.213372 0.220812 0.222252 0.223492 0.226652 0.238452 0.246852 0.247692 0.260812 0.260852 0.271892 0.274452 0.278132 0.287852…
249	Top left	trajectory, trial 61, Left Correct	[-0.61224063 -0.63775937 -0.6627906 -0.68349188 -0.6875 -0.7122094 -0.7252906 -0.74599188 -0.76275937 -0.7747094 -0.7877906 -0.7877906 -0.7877906 -0.79974063 -0.79974063 -0.79974063 -0.79974063 -0.79974063 -0.79974063 -0.79974063 -0.79974063 -0.79974063 -0.79974063 -0.79974063 -0.79974063 -0.79974063 -0.79974063 -0.79974063 -0.79974063 -0.79974063 -0.79974063 -0.79974063 -0.79974063 -0.79974063 -…
250	Top left	Time, trial 63, Left Correct	[0.000000e+00 2.406000e-03 3.926000e-03 8.766000e-03 1.392600e-02 1.932600e-02 2.120600e-02 3.416600e-02 3.872600e-02 4.884600e-02 6.828600e-02 8.552600e-02 8.680600e-02 9.768600e-02 1.040060e-01 1.088060e-01 1.134860e-01 1.227660e-01 1.270060e-01 1.324060e-01 1.484460e-01 1.518860e-01 1.583660e-01 1.608460e-01 1.667660e-01 1.693260e-01 1.743260e-01 1.932060e-01 2.003660e-01 2.052060e-01 2.092060…
251	Top left	trajectory, trial 63, Left Correct	[-0.0247094 -0.01275937 -0.01275937 -0. 0.01275937 0.0247094 0.0247094 0.0377906 0.0377906 0.0247094 0.01275937 -0.00400812 -0.00400812 0.00400812 0.01275937 0.00400812 -0. -0.00400812 0.00400812 0.01275937 0.01275937 0.01275937 0.01275937 0.01275937 0.00400812 -0. 0.00400812 0.01275937 0.01275937 0.00400812 -0.00400812 -0.00400812 -0. 0.00400812 0.00400812 -0.00400812 -0. 0.01275937 0.0247094 0.…
252	Top left	Time, trial 64, Left Correct	[0. 0.006953 0.020913 0.025593 0.029153 0.032833 0.038873 0.051233 0.066953 0.069233 0.078393 0.096553 0.098633 0.108513 0.113153 0.125513 0.131633 0.148113 0.155433 0.168033 0.177113 0.179913 0.182553 0.188153 0.189153 0.212713 0.231113 0.231713 0.239673 0.246113 0.248993 0.255873 0.256193 0.270393 0.281513 0.295113 0.295993 0.298313 0.315353 0.329233 0.335553 0.349953 0.351833 0.354953 0.356473…
253	Top left	trajectory, trial 64, Left Correct	[-0.12099188 -0.0872094 -0.0247094 -0.0247094 -0.01275937 -0. 0.01275937 0.0247094 0.0377906 0.0377906 0.0247094 0.01275937 0.01275937 0.0247094 0.0377906 0.0377906 0.0247094 0.01275937 0.00400812 0.0247094 0.0377906 0.0377906 0.0377906 0.0247094 0.0247094 0.04974063 0.0625 0.0625 0.05849188 0.04974063 0.04974063 0.05849188 0.05849188 0.05849188 0.0377906 0.0247094 0.0247094 0.0247094 0.0377906 0…
254	Top left	Time, trial 65, Left Correct	[0. 0.005472 0.013112 0.027272 0.029312 0.038032 0.044032 0.045512 0.056952 0.064312 0.073632 0.079032 0.083512 0.095232 0.096232 0.099592 0.113552 0.120512 0.124192 0.126432 0.130152 0.139392 0.140552 0.146392 0.154112 0.158192 0.160552 0.169472 0.172672 0.178992 0.181192 0.187312 0.196832 0.205352 0.206032 0.211552 0.220232 0.227112 0.230992 0.233992 0.234552 0.243992 0.248632 0.257552 0.261712…
255	Top left	trajectory, trial 65, Left Correct	[-0.625 -0.6497094 -0.68349188 -0.73724063 -0.74599188 -0.76275937 -0.7747094 -0.7747094 -0.7877906 -0.7877906 -0.79974063 -0.79974063 -0.79974063 -0.80849188 -0.80849188 -0.80849188 -0.80849188 -0.80849188 -0.80849188 -0.80849188 -0.80849188 -0.8125 -0.8125 -0.8125 -0.80849188 -0.80849188 -0.80849188 -0.80849188 -0.80849188 -0.80849188 -0.80849188 -0.80849188 -0.80849188 -0.8125 -0.8125 -0.8125 …
256	Top left	Time, trial 66, Left Correct	[0. 0.003679 0.004239 0.009519 0.011239 0.020319 0.023359 0.028719 0.030799 0.037159 0.039839 0.044879 0.045359 0.058679 0.061119 0.065879 0.073599 0.076279 0.079999 0.084719 0.087119 0.088559 0.094479 0.098559 0.105199 0.105959 0.114159 0.120079 0.125519 0.135799 0.139759 0.146199 0.147159 0.152759 0.155959 0.158839 0.163479 0.167439 0.175159 0.184559 0.186359 0.194119 0.200319 0.201239 0.206839…
257	Top left	trajectory, trial 66, Left Correct	[-0.62900812 -0.6497094 -0.6497094 -0.68349188 -0.69150812 -0.7252906 -0.73724063 -0.75 -0.75400812 -0.76275937 -0.76275937 -0.7747094 -0.7747094 -0.7877906 -0.7877906 -0.7877906 -0.79974063 -0.79974063 -0.79974063 -0.79974063 -0.79974063 -0.79974063 -0.79974063 -0.79974063 -0.79974063 -0.79974063 -0.79974063 -0.79974063 -0.79974063 -0.79974063 -0.79974063 -0.79974063 -0.79974063 -0.79974063 -0.7…
258	Top left	Time, trial 67, Left Correct	[0.000000e+00 1.605000e-03 6.365000e-03 8.045000e-03 1.804500e-02 2.244500e-02 2.452500e-02 2.492500e-02 2.892500e-02 3.180500e-02 3.760500e-02 4.216500e-02 4.904500e-02 6.420500e-02 6.688500e-02 7.028500e-02 7.868500e-02 8.456500e-02 9.804500e-02 1.036050e-01 1.078050e-01 1.133650e-01 1.146850e-01 1.173250e-01 1.232050e-01 1.336850e-01 1.344850e-01 1.426050e-01 1.463250e-01 1.468450e-01 1.534050…
259	Top left	trajectory, trial 67, Left Correct	[-0.63775937 -0.6497094 -0.67474063 -0.68349188 -0.7252906 -0.73724063 -0.74599188 -0.74599188 -0.75 -0.75400812 -0.76275937 -0.76275937 -0.7747094 -0.7877906 -0.7877906 -0.7877906 -0.7877906 -0.7877906 -0.79974063 -0.79974063 -0.79974063 -0.79974063 -0.79974063 -0.79974063 -0.79974063 -0.79974063 -0.79974063 -0.79974063 -0.79974063 -0.79974063 -0.79974063 -0.79974063 -0.79974063 -0.79974063 -0.7…
260	Top left	Time, trial 69, Left Correct	[0.000000e+00 9.590000e-04 5.959000e-03 1.271900e-02 1.607900e-02 2.495900e-02 2.599900e-02 2.835900e-02 2.907900e-02 2.979900e-02 3.387900e-02 4.031900e-02 4.543900e-02 4.995900e-02 4.999900e-02 5.315900e-02 5.739900e-02 6.351900e-02 6.607900e-02 7.035900e-02 7.259900e-02 7.487900e-02 7.843900e-02 8.031900e-02 8.839900e-02 9.247900e-02 9.803900e-02 1.055990e-01 1.058790e-01 1.098390e-01 1.136390…
261	Top left	trajectory, trial 69, Left Correct	[-0.62099188 -0.625 -0.6497094 -0.67474063 -0.6875 -0.7122094 -0.7122094 -0.7122094 -0.7122094 -0.7122094 -0.7252906 -0.73724063 -0.74599188 -0.75400812 -0.75400812 -0.76275937 -0.7747094 -0.7877906 -0.7877906 -0.7877906 -0.7877906 -0.7877906 -0.7877906 -0.7877906 -0.79974063 -0.79974063 -0.79974063 -0.79974063 -0.79974063 -0.79974063 -0.79974063 -0.79974063 -0.79974063 -0.79974063 -0.79974063 -0…
262	Top left	Time, trial 70, Left Correct	[0. 0.003526 0.012286 0.013006 0.020926 0.028926 0.039086 0.052846 0.054566 0.066486 0.072446 0.075686 0.081086 0.085206 0.092726 0.095526 0.102166 0.103126 0.104046 0.118966 0.131126 0.135846 0.136126 0.141006 0.148046 0.155046 0.160846 0.166926 0.168646 0.175966 0.177646 0.183846 0.190926 0.200126 0.202766 0.209366 0.214606 0.217526 0.224726 0.225166 0.234686 0.243486 0.253566 0.255566 0.265606…
263	Top left	trajectory, trial 70, Left Correct	[-0.62900812 -0.6497094 -0.6875 -0.69150812 -0.7122094 -0.73724063 -0.75400812 -0.7747094 -0.7747094 -0.7877906 -0.79974063 -0.79974063 -0.79974063 -0.79974063 -0.79974063 -0.79974063 -0.79974063 -0.79974063 -0.79974063 -0.79974063 -0.79974063 -0.79974063 -0.79974063 -0.79974063 -0.79974063 -0.79974063 -0.79974063 -0.79974063 -0.79974063 -0.79974063 -0.79974063 -0.79974063 -0.79974063 -0.79974063…
264	Top left	Time, trial 72, Left Correct	[0. 0.018105 0.021985 0.053025 0.059625 0.067545 0.078305 0.078625 0.091905 0.099825 0.114065 0.132385 0.142945 0.165025 0.180225 0.188105 0.212265 0.231185 0.237585 0.257545 0.258665 0.264705 0.274025 0.287225 0.289585 0.298545 0.300065 0.301905 0.322745 0.331185 0.341105 0.355865 0.379265 0.388945 0.393985 0.394585 0.399185 0.412065 0.420465 0.445945 0.453505 0.480425 0.490465 0.492465 0.498345…
265	Top left	trajectory, trial 72, Left Correct	[-0.12900812 -0.04974063 -0.0377906 0.0247094 0.0377906 0.0377906 0.0377906 0.0377906 0.0377906 0.0377906 0.0377906 0.0377906 0.04974063 0.0377906 0.0377906 0.0377906 0.0377906 0.05849188 0.05849188 0.05849188 0.05849188 0.04974063 0.0377906 0.0377906 0.0377906 0.0247094 0.0247094 0.0247094 0.0247094 0.0247094 0.0247094 0.0247094 0.0377906 0.04974063 0.04974063 0.04974063 0.0377906 0.0247094 0.01…
266	Top left	Time, trial 73, Left Correct	[0. 0.008279 0.009879 0.012759 0.019719 0.023959 0.037039 0.048039 0.052319 0.059799 0.067879 0.074759 0.090639 0.094839 0.095279 0.107199 0.117879 0.123439 0.132759 0.138399 0.141759 0.150959 0.157199 0.163199 0.171879 0.176759 0.182919 0.190399 0.197399 0.203159 0.213919 0.226799 0.235439 0.243559 0.249319 0.250479 0.257839 0.264359 0.276799 0.293159 0.293519 0.303999 0.313159 0.334999 0.341999…
267	Top left	trajectory, trial 73, Left Correct	[-0.63775937 -0.67474063 -0.68349188 -0.69150812 -0.7122094 -0.7252906 -0.75400812 -0.7747094 -0.7747094 -0.7877906 -0.7877906 -0.7877906 -0.7877906 -0.7877906 -0.7877906 -0.7877906 -0.7877906 -0.7877906 -0.7877906 -0.7877906 -0.7877906 -0.7747094 -0.76275937 -0.75400812 -0.73724063 -0.7252906 -0.7122094 -0.6875 -0.6627906 -0.63775937 -0.5872094 -0.51275937 -0.4622094 -0.4127906 -0.37900812 -0.37…
268	Top left	Time, trial 75, Left Correct	[0. 0.006159 0.017519 0.024879 0.041719 0.057279 0.059119 0.062999 0.077519 0.086919 0.095759 0.109879 0.117399 0.120279 0.123759 0.129239 0.137559 0.140279 0.146919 0.150799 0.152039 0.158959 0.166239 0.169879 0.173399 0.175599 0.177719 0.188959 0.194519 0.202919 0.208919 0.215279 0.218439 0.221279 0.227439 0.235399 0.238039 0.246439 0.247719 0.253799 0.263959 0.280359 0.288119 0.295399 0.324319…
269	Top left	trajectory, trial 75, Left Correct	[-0.1002906 -0.07525937 -0.0247094 0.00400812 0.0247094 0.04974063 0.04974063 0.04974063 0.0377906 0.0377906 0.0377906 0.0377906 0.04974063 0.04974063 0.04974063 0.0377906 0.0247094 0.0247094 0.0377906 0.0377906 0.0377906 0.0377906 0.0377906 0.0377906 0.0377906 0.0377906 0.0377906 0.0377906 0.0377906 0.0377906 0.0377906 0.0377906 0.0377906 0.0377906 0.0377906 0.0377906 0.0377906 0.0377906 0.03779…
270	Top left	Time, trial 76, Left Correct	[0. 0.007913 0.017313 0.020193 0.028993 0.031553 0.041553 0.049393 0.059473 0.064793 0.077593 0.081633 0.099073 0.099993 0.109233 0.112953 0.116433 0.121193 0.125833 0.131833 0.137113 0.144633 0.150273 0.156633 0.163953 0.173193 0.179673 0.193233 0.197313 0.202073 0.208153 0.209593 0.215073 0.224593 0.232913 0.234753 0.242113 0.242513 0.247993 0.251953 0.256953 0.262713 0.269913 0.277033 0.277593…
271	Top left	trajectory, trial 76, Left Correct	[-0.23724063 -0.2122094 -0.17474063 -0.1627906 -0.1002906 -0.0872094 -0.04974063 -0.0247094 0.00400812 0.00400812 0.00400812 0.00400812 -0.00400812 -0.00400812 0.01275937 0.0247094 0.0377906 0.0377906 0.0377906 0.0377906 0.0377906 0.0377906 0.04974063 0.04974063 0.04974063 0.04974063 0.0377906 0.0247094 0.0247094 0.0377906 0.04974063 0.04974063 0.04974063 0.0377906 0.0377906 0.0377906 0.0247094 0…
272	Top left	Time, trial 77, Left Correct	[0. 0.003673 0.008873 0.017873 0.023233 0.025553 0.034673 0.044353 0.055313 0.062593 0.063993 0.072953 0.084033 0.089953 0.094073 0.096153 0.105233 0.105713 0.112033 0.125433 0.126353 0.138473 0.143713 0.147033 0.154553 0.166313 0.176953 0.180033 0.185753 0.187953 0.197553 0.197873 0.203193 0.213513 0.220553 0.225233 0.226793 0.237793 0.238073 0.248713 0.252313 0.253033 0.257793 0.258033 0.265633…
273	Top left	trajectory, trial 77, Left Correct	[-0.61224063 -0.62900812 -0.6497094 -0.68349188 -0.70025937 -0.7122094 -0.73724063 -0.75400812 -0.7747094 -0.7877906 -0.7877906 -0.7877906 -0.79974063 -0.79974063 -0.79974063 -0.79974063 -0.79974063 -0.79974063 -0.79974063 -0.79974063 -0.79974063 -0.79974063 -0.79974063 -0.79974063 -0.79974063 -0.79974063 -0.79974063 -0.79974063 -0.79974063 -0.79974063 -0.79974063 -0.79974063 -0.79974063 -0.79974…
274	Top left	Time, trial 78, Left Correct	[0. 0.004399 0.006879 0.010479 0.011959 0.018799 0.020079 0.031599 0.035519 0.041159 0.054959 0.057399 0.061359 0.063399 0.071919 0.077719 0.093759 0.097119 0.107159 0.108999 0.118119 0.119079 0.122679 0.124439 0.130399 0.142439 0.166719 0.166839 0.174959 0.176719 0.179559 0.188039 0.193799 0.197239 0.205679 0.209799 0.210319 0.232439 0.237599 0.247359 0.248039 0.265039 0.269039 0.272879 0.276679…
275	Top left	trajectory, trial 78, Left Correct	[-0.62900812 -0.6497094 -0.6627906 -0.68349188 -0.6875 -0.7122094 -0.7122094 -0.74599188 -0.75400812 -0.76275937 -0.7877906 -0.7877906 -0.7877906 -0.7877906 -0.7877906 -0.7877906 -0.7877906 -0.7877906 -0.7877906 -0.7877906 -0.7877906 -0.7877906 -0.7877906 -0.7877906 -0.7877906 -0.7877906 -0.79974063 -0.79974063 -0.79974063 -0.79974063 -0.79974063 -0.79974063 -0.79974063 -0.79974063 -0.79974063 -0…
276	Top left	Time, trial 79, Left Correct	[0. 0.006679 0.009479 0.022439 0.034759 0.035039 0.040559 0.048719 0.054639 0.064159 0.064719 0.073919 0.080199 0.088639 0.092959 0.095919 0.105119 0.105839 0.110399 0.112359 0.120879 0.123559 0.127719 0.132239 0.133119 0.138319 0.143159 0.143959 0.146079 0.148719 0.155559 0.156199 0.161959 0.161999 0.162039 0.170599 0.183199 0.184599 0.191119 0.200199 0.207199 0.208279 0.217839 0.226799 0.230879…
277	Top left	trajectory, trial 79, Left Correct	[-0.57525937 -0.6002906 -0.61224063 -0.67474063 -0.7252906 -0.7252906 -0.73724063 -0.75400812 -0.76275937 -0.7747094 -0.7747094 -0.7877906 -0.7877906 -0.79974063 -0.79974063 -0.79974063 -0.79974063 -0.79974063 -0.79974063 -0.79974063 -0.79974063 -0.79974063 -0.79974063 -0.79974063 -0.79974063 -0.79974063 -0.79974063 -0.79974063 -0.79974063 -0.79974063 -0.79974063 -0.79974063 -0.80849188 -0.808491…
278	Top left	Time, trial 80, Left Correct	[0.000000e+00 1.232000e-03 1.271200e-02 2.327200e-02 2.935200e-02 3.199200e-02 4.183200e-02 5.019200e-02 6.431200e-02 7.135200e-02 9.283200e-02 9.987200e-02 1.091520e-01 1.213520e-01 1.298320e-01 1.437520e-01 1.460320e-01 1.550320e-01 1.585920e-01 1.657520e-01 1.761520e-01 1.785920e-01 1.913520e-01 1.945920e-01 2.060720e-01 2.125920e-01 2.185920e-01 2.383520e-01 2.479520e-01 2.581120e-01 2.624320…
279	Top left	trajectory, trial 80, Left Correct	[-0.62099188 -0.625 -0.67474063 -0.7122094 -0.73724063 -0.74599188 -0.76275937 -0.7747094 -0.7877906 -0.7877906 -0.79974063 -0.79974063 -0.79974063 -0.79974063 -0.79974063 -0.79974063 -0.79974063 -0.79974063 -0.79974063 -0.79974063 -0.79974063 -0.79974063 -0.79974063 -0.79974063 -0.79974063 -0.79974063 -0.79974063 -0.79974063 -0.79974063 -0.79974063 -0.79974063 -0.79974063 -0.79974063 -0.79974063…
280	Top left	Time, trial 81, Left Correct	[0. 0.004039 0.008519 0.012399 0.015719 0.018399 0.021399 0.026519 0.036839 0.038519 0.046199 0.052039 0.060639 0.068079 0.072599 0.074639 0.088919 0.096399 0.105959 0.116079 0.116199 0.122639 0.133119 0.139999 0.143679 0.145919 0.146439 0.160799 0.168519 0.177159 0.177759 0.179679 0.185799 0.195719 0.195799 0.199879 0.207479 0.208199 0.217519 0.221759 0.224439 0.226159 0.228999 0.233359 0.233879…
281	Top left	trajectory, trial 81, Left Correct	[-0.62900812 -0.6497094 -0.6627906 -0.67474063 -0.68349188 -0.69150812 -0.70025937 -0.7122094 -0.74599188 -0.75 -0.76275937 -0.7747094 -0.7877906 -0.7877906 -0.7877906 -0.7877906 -0.79974063 -0.79974063 -0.79974063 -0.79974063 -0.79974063 -0.79974063 -0.79974063 -0.79974063 -0.79974063 -0.79974063 -0.79974063 -0.80849188 -0.80849188 -0.80849188 -0.80849188 -0.80849188 -0.80849188 -0.8125 -0.8125 …
282	Top left	Time, trial 83, Left Correct	[0. 0.005112 0.006072 0.011192 0.020792 0.022992 0.027112 0.031272 0.041752 0.042992 0.052392 0.058192 0.069072 0.077912 0.078832 0.086232 0.094072 0.098712 0.109072 0.113752 0.113912 0.124312 0.128312 0.139232 0.148792 0.151632 0.160952 0.165152 0.169272 0.178752 0.180792 0.195072 0.202152 0.212192 0.220472 0.222312 0.227992 0.240952 0.247272 0.248032 0.253312 0.260072 0.274312 0.286112 0.286792…
283	Top left	trajectory, trial 83, Left Correct	[-0.6627906 -0.6875 -0.69150812 -0.7122094 -0.73724063 -0.74599188 -0.75400812 -0.76275937 -0.7747094 -0.7747094 -0.7877906 -0.7877906 -0.79974063 -0.79974063 -0.79974063 -0.79974063 -0.79974063 -0.79974063 -0.79974063 -0.79974063 -0.79974063 -0.79974063 -0.79974063 -0.79974063 -0.79974063 -0.79974063 -0.79974063 -0.79974063 -0.79974063 -0.79974063 -0.79974063 -0.79974063 -0.79974063 -0.79974063 …
284	Top left	Time, trial 85, Left Correct	[0. 0.002713 0.006993 0.009673 0.019033 0.030513 0.032033 0.038873 0.046473 0.049633 0.057033 0.072473 0.082153 0.084593 0.085433 0.097153 0.108913 0.116593 0.116753 0.124553 0.126513 0.133953 0.138433 0.138593 0.149633 0.155593 0.166873 0.169633 0.200713 0.202833 0.216833 0.220753 0.226833 0.241313 0.242433 0.242513 0.252313 0.260713 0.266193 0.269273 0.273073 0.276193 0.289273 0.296833 0.298153…
285	Top left	trajectory, trial 85, Left Correct	[-0.1497094 -0.13775937 -0.11224063 -0.1002906 -0.0625 -0.0247094 -0.0247094 0.01275937 0.0377906 0.0377906 0.04974063 0.05849188 0.06650812 0.06650812 0.06650812 0.0625 0.06650812 0.07525937 0.07525937 0.07525937 0.07525937 0.0872094 0.0872094 0.0872094 0.1002906 0.1002906 0.0872094 0.0872094 0.07525937 0.07525937 0.07525937 0.07525937 0.07525937 0.07525937 0.07525937 0.07525937 0.06650812 0.066…
286	Top left	Time, trial 86, Left Correct	[0. 0.004832 0.007192 0.025232 0.037632 0.058032 0.060272 0.062872 0.093952 0.095152 0.097752 0.108272 0.115032 0.130192 0.130912 0.137112 0.141992 0.149992 0.159752 0.174592 0.177832 0.187512 0.235992 0.236032 0.252512 0.258552 0.269792 0.270672 0.270872 0.289632 0.309552 0.324432 0.328192 0.353032 0.376472 0.380272 0.384592 0.410112 0.412752 0.433232 0.457472 0.458592 0.472032 0.473432 0.490072…
287	Top left	trajectory, trial 86, Left Correct	[-0.0872094 -0.0625 -0.04974063 0.01275937 0.01275937 0.0247094 0.0247094 0.0247094 0.0377906 0.0377906 0.0377906 0.04974063 0.05849188 0.06650812 0.06650812 0.06650812 0.05849188 0.04974063 0.05849188 0.05849188 0.05849188 0.05849188 -0.00400812 -0.00400812 0.00400812 0.00400812 0.01275937 0.01275937 0.01275937 0.0247094 0.01275937 -0. -0.00400812 0.01275937 0.0247094 0.0247094 0.01275937 0.0377…
288	Top left	Time, trial 88, Left Correct	[0. 0.000679 0.008279 0.009239 0.020839 0.023119 0.030039 0.030439 0.032559 0.036799 0.048279 0.056039 0.074359 0.074479 0.087039 0.094479 0.104919 0.105279 0.107599 0.111999 0.139799 0.146959 0.155359 0.161159 0.165999 0.173719 0.174519 0.176279 0.177039 0.183279 0.194039 0.199599 0.215839 0.216759 0.223679 0.223919 0.230719 0.236319 0.248799 0.253159 0.262319 0.263679 0.267799 0.267959 0.275919…
289	Top left	trajectory, trial 88, Left Correct	[-0.1627906 -0.1627906 -0.125 -0.12099188 -0.07525937 -0.07525937 -0.06650812 -0.06650812 -0.05849188 -0.04974063 -0.0247094 -0.01275937 0.01275937 0.01275937 0.00400812 0.00400812 0.0247094 0.0247094 0.0247094 0.0247094 -0.00400812 0.00400812 0.01275937 0.0247094 0.0247094 0.0377906 0.0377906 0.0377906 0.0377906 0.0377906 0.04974063 0.05849188 0.05849188 0.05849188 0.04974063 0.04974063 0.058491…
290	Bottom left	Time, trial 0, Left Error	[0. 0.001486 0.007286 0.025566 0.029726 0.066006 0.066766 0.085806 0.090046 0.093126 0.108486 0.113926 0.132326 0.136966 0.138206 0.147886 0.161006 0.180526 0.182606 0.190726 0.192126 0.199006 0.222766 0.231886 0.243486 0.264966 0.271806 0.281806 0.296166 0.306086 0.311286 0.326206 0.337646 0.345646 0.351686 0.368606 0.375686 0.386846 0.405646 0.415686 0.416486 0.420446 0.428606 0.428966 0.436806…
291	Bottom left	trajectory, trial 0, Left Error	[-0.05849188 -0.04974063 -0.01275937 0.0247094 0.0377906 0.06650812 0.06650812 0.0872094 0.0872094 0.0872094 0.1002906 0.1002906 0.1002906 0.1002906 0.1002906 0.0872094 0.07525937 0.07525937 0.07525937 0.07525937 0.07525937 0.06650812 0.05849188 0.0625 0.04974063 0.0377906 0.0377906 0.0377906 0.0377906 0.0377906 0.0377906 0.05849188 0.05849188 0.06650812 0.0625 0.06650812 0.0625 0.05849188 0.0752…
292	Bottom left	Time, trial 8, Left Error	[0. 0.005799 0.018399 0.025239 0.035119 0.059199 0.070359 0.081359 0.098359 0.105759 0.140119 0.143719 0.151239 0.161839 0.169439 0.179719 0.198279 0.199359 0.212439 0.215399 0.225319 0.249199 0.274639 0.285719 0.296439 0.297559 0.300165]
293	Bottom left	trajectory, trial 8, Left Error	[-0.1497094 -0.12099188 -0.06650812 -0.0377906 -0. 0.01275937 0.0247094 0.0247094 0.0377906 0.0377906 0.0625 0.0625 0.0625 0.04974063 0.04974063 0.04974063 0.06650812 0.06650812 0.06650812 0.0625 0.05849188 0.04974063 0.05849188 0.07525937 0.07525937 0.07525937 0.07525937]
294	Bottom left	Time, trial 9, Left Error	[0. 0.002286 0.020526 0.024926 0.033406 0.051526 0.051966 0.060006 0.090006 0.098366 0.107766 0.137886 0.140166 0.157286 0.168326 0.171766 0.172246 0.178286 0.181886 0.194926 0.223566 0.225646 0.237126 0.240606 0.241166 0.252406 0.264806 0.272006 0.290406 0.300966 0.308686 0.316806 0.326886 0.334686 0.347086 0.352286 0.356126 0.365246 0.375286 0.376126 0.379486 0.388006 0.388126 0.402646 0.414486…
295	Bottom left	trajectory, trial 9, Left Error	[0.01275937 0.0247094 0.05849188 0.05849188 0.0625 0.07525937 0.07525937 0.07525937 0.07525937 0.07525937 0.07525937 0.07525937 0.07525937 0.07525937 0.0872094 0.0872094 0.0872094 0.0872094 0.07525937 0.0625 0.07525937 0.07525937 0.0872094 0.0872094 0.0872094 0.06650812 0.0625 0.06650812 0.04974063 0.04974063 0.05849188 0.06650812 0.0625 0.0625 0.07525937 0.0872094 0.0872094 0.0872094 0.0872094 0…
296	Bottom left	Time, trial 10, Left Error	[0. 0.005485 0.015285 0.033165 0.057445 0.067165 0.075965 0.088205 0.093245 0.101645 0.104925 0.112165 0.143885 0.154365 0.167005 0.184925 0.211445 0.234205 0.238365 0.250165 0.273645 0.289405 0.289645 0.297925 0.314965 0.324805 0.333165 0.351005 0.358005 0.364965 0.368005 0.384925 0.407645 0.425245 0.431605 0.442125 0.463085 0.473645 0.474285 0.480965 0.496765 0.515005 0.525005 0.541925 0.552445…
297	Bottom left	trajectory, trial 10, Left Error	[-0.2122094 -0.19150812 -0.1497094 -0.07525937 -0.01275937 0.00400812 -0.00400812 0.01275937 0.0247094 0.0247094 0.0247094 0.0247094 0.0247094 0.0247094 0.0247094 0.0247094 0.0247094 0.0377906 0.0377906 0.0377906 0.0377906 0.04974063 0.04974063 0.0377906 0.0377906 0.0377906 0.0377906 0.0377906 0.0377906 0.0377906 0.0377906 0.0377906 0.0377906 0.04974063 0.05849188 0.04974063 0.04974063 0.05849188…
298	Bottom left	Time, trial 13, Left Error	[0.000000e+00 5.930000e-04 5.993000e-03 1.335300e-02 1.767300e-02 2.135300e-02 2.707300e-02 3.355300e-02 4.059300e-02 5.163300e-02 5.723300e-02 6.611300e-02 7.247300e-02 7.759300e-02 8.783300e-02 9.507300e-02 1.058330e-01 1.097930e-01 1.148730e-01 1.255130e-01 1.273530e-01 1.350730e-01 1.380730e-01 1.481930e-01 1.641130e-01 1.652330e-01 1.757530e-01 1.762730e-01 1.863930e-01 1.965930e-01 1.992330…
299	Bottom left	trajectory, trial 13, Left Error	[-0.0247094 -0.0247094 -0.01275937 0.00400812 0.01275937 0.01275937 0.00400812 -0. -0.00400812 0.01275937 0.0247094 0.0377906 0.04974063 0.04974063 0.0625 0.07525937 0.07525937 0.07525937 0.07525937 0.07525937 0.07525937 0.07525937 0.07525937 0.06650812 0.07525937 0.07525937 0.07525937 0.07525937 0.06650812 0.07525937 0.07525937 0.07525937 0.07525937 0.07525937 0.0872094 0.0872094 0.11224063 0.11…
300	Bottom left	Time, trial 24, Left Error	[0. 0.000313 0.010393 0.025473 0.034433 0.040753 0.046113 0.047153 0.047433 0.066553 0.068513 0.075433 0.083073 0.092553 0.099593 0.110153 0.127553 0.129193 0.131153 0.140073 0.145913 0.154273 0.161033 0.162753 0.167753 0.176673 0.179073 0.184633 0.193953 0.194713 0.195393 0.203393 0.212113 0.212233 0.213113 0.214553 0.233953 0.241393 0.242073 0.244153 0.244313 0.257873 0.271513 0.282793 0.289113…
301	Bottom left	trajectory, trial 24, Left Error	[0.5247094 0.5247094 0.61224063 0.70025937 0.73724063 0.75400812 0.76275937 0.76275937 0.76275937 0.7747094 0.7747094 0.7747094 0.7747094 0.7747094 0.7747094 0.7747094 0.7747094 0.7747094 0.7747094 0.7747094 0.7747094 0.7747094 0.7747094 0.7747094 0.7747094 0.7747094 0.7747094 0.7747094 0.7747094 0.7747094 0.7747094 0.7747094 0.7747094 0.7747094 0.7747094 0.7747094 0.7747094 0.7747094 0.7747094 0…
302	Bottom left	Time, trial 26, Left Error	[0. 0.007512 0.008392 0.018872 0.033192 0.034592 0.042672 0.053952 0.061272 0.063232 0.069392 0.076392 0.082952 0.100032 0.104112 0.104672 0.113392 0.116632 0.121432 0.123912 0.127352 0.130272 0.145432 0.148112 0.150352 0.162832 0.163872 0.168392 0.170112 0.171232 0.179392 0.187592 0.208992 0.223912 0.224352 0.225512 0.228192 0.243512 0.245672 0.247752 0.256512 0.259992 0.272192 0.279072 0.282872…
303	Bottom left	trajectory, trial 26, Left Error	[-0.0377906 -0.00400812 -0. 0.0247094 0.05849188 0.0625 0.07525937 0.07525937 0.0872094 0.0872094 0.0872094 0.0872094 0.0872094 0.0872094 0.0872094 0.0872094 0.07525937 0.07525937 0.07525937 0.06650812 0.05849188 0.05849188 0.07525937 0.07525937 0.07525937 0.0872094 0.0872094 0.0872094 0.0872094 0.0872094 0.0872094 0.07525937 0.0625 0.07525937 0.07525937 0.07525937 0.07525937 0.04974063 0.0497406…
304	Bottom left	Time, trial 27, Left Error	[0. 0.006579 0.021659 0.029219 0.036939 0.046219 0.051859 0.060259 0.068499 0.079619 0.119379 0.120539 0.127179 0.137419 0.139819 0.150659 0.155699 0.164059 0.171139 0.177979 0.185939 0.186859 0.191699 0.201059 0.216139 0.216819 0.223339 0.229699 0.239699 0.256059 0.257179 0.265859 0.274219 0.278179 0.288539 0.296099 0.309259 0.311899 0.321259 0.329139 0.335179 0.342619 0.347059 0.351219 0.352859…
305	Bottom left	trajectory, trial 27, Left Error	[-0.12099188 -0.0872094 -0.0247094 -0. 0.00400812 0.01275937 0.01275937 0.0247094 0.0377906 0.04974063 0.0625 0.0625 0.0625 0.06650812 0.0625 0.05849188 0.04974063 0.04974063 0.04974063 0.04974063 0.04974063 0.04974063 0.0377906 0.0247094 0.04974063 0.04974063 0.04974063 0.04974063 0.04974063 0.04974063 0.04974063 0.0377906 0.0247094 0.0247094 0.0247094 0.0247094 0.01275937 0.00400812 -0.0247094 …
306	Bottom left	Time, trial 29, Left Error	[0. 0.004493 0.007493 0.007853 0.016733 0.017693 0.020053 0.028333 0.029133 0.039333 0.044533 0.048093 0.063533 0.065653 0.067213 0.072453 0.081893 0.093093 0.096573 0.099493 0.105293 0.108733 0.111533 0.114293 0.115613 0.132333 0.133693 0.139213 0.143933 0.157853 0.168293 0.171493 0.183773 0.188413 0.195173 0.195813 0.203133 0.204653 0.210533 0.223533 0.237653 0.240053 0.250413 0.261053 0.262013…
307	Bottom left	trajectory, trial 29, Left Error	[0.0377906 0.04974063 0.0625 0.0625 0.06650812 0.06650812 0.0625 0.05849188 0.05849188 0.07525937 0.0872094 0.0872094 0.0872094 0.0872094 0.0872094 0.07525937 0.07525937 0.0872094 0.0872094 0.0872094 0.0872094 0.0872094 0.0872094 0.0872094 0.0872094 0.0872094 0.0872094 0.0872094 0.07525937 0.07525937 0.0872094 0.0872094 0.1002906 0.1002906 0.1002906 0.1002906 0.1002906 0.1002906 0.1002906 0.08720…
308	Bottom left	Time, trial 30, Left Error	[0.00000000e+00 2.59999997e-05 3.46000000e-04 8.26000000e-04 9.38600000e-03 1.12660000e-02 3.54660000e-02 3.67860000e-02 4.27860000e-02 4.72660000e-02 5.83060000e-02 6.09060000e-02 7.73860000e-02 7.87860000e-02 9.09060000e-02 9.23460000e-02 9.37860000e-02 1.01026000e-01 1.04986000e-01 1.13986000e-01 1.28506000e-01 1.37746000e-01 1.41906000e-01 1.46306000e-01 1.49506000e-01 1.55306000e-01 1.559060…
309	Bottom left	trajectory, trial 30, Left Error	[-0.24599188 -0.24599188 -0.24599188 -0.24599188 -0.2122094 -0.20025937 -0.0247094 -0.0247094 0.00400812 0.0247094 0.04974063 0.05849188 0.07525937 0.07525937 0.0872094 0.0872094 0.0872094 0.0872094 0.0872094 0.07525937 0.07525937 0.0872094 0.1002906 0.11224063 0.11224063 0.125 0.125 0.125 0.12099188 0.12900812 0.13775937 0.13775937 0.13775937 0.12900812 0.12099188 0.12099188 0.12099188 0.1002906…
310	Bottom left	Time, trial 31, Left Error	[0. 0.007072 0.008872 0.023592 0.036472 0.039072 0.039392 0.040192 0.046552 0.052392 0.066392 0.076472 0.080592 0.090552 0.102272 0.131272 0.133192 0.141272 0.143832 0.146272 0.154592 0.158512 0.177952 0.185312 0.197672 0.212432 0.214872 0.219872 0.231872 0.235192 0.249432 0.252792 0.255552 0.256152 0.268152 0.269712 0.272432 0.281912 0.287032 0.290832 0.294312 0.322072 0.333632 0.337752 0.338632…
311	Bottom left	trajectory, trial 31, Left Error	[-0.0247094 0.00400812 0.01275937 0.04974063 0.0872094 0.0872094 0.0872094 0.0872094 0.07525937 0.05849188 0.0247094 0.01275937 0.00400812 0.01275937 0.0247094 0.05849188 0.0625 0.07525937 0.07525937 0.07525937 0.06650812 0.0625 0.06650812 0.0625 0.0625 0.07525937 0.07525937 0.0872094 0.1002906 0.1002906 0.12099188 0.125 0.125 0.125 0.11224063 0.11224063 0.11224063 0.11224063 0.11224063 0.1122406…
312	Bottom left	Time, trial 42, Left Error	[0. 0.001825 0.009425 0.011225 0.016105 0.021065 0.024705 0.031105 0.035025 0.039625 0.042465 0.046465 0.050625 0.055185 0.058385 0.065305 0.073825 0.076225 0.083305 0.087825 0.088505 0.091345 0.097345 0.109065 0.116185 0.128345 0.129865 0.130585 0.132345 0.139185 0.146305 0.147145 0.147865 0.148665 0.157265 0.159065 0.165305 0.169265 0.172425 0.177905 0.178065 0.184225 0.188745 0.196385 0.197905…
313	Bottom left	trajectory, trial 42, Left Error	[0.5247094 0.5377906 0.6002906 0.61224063 0.6497094 0.68349188 0.70025937 0.7252906 0.73724063 0.74599188 0.75 0.75400812 0.76275937 0.76275937 0.76275937 0.7747094 0.7747094 0.7747094 0.7747094 0.7747094 0.7747094 0.7747094 0.7747094 0.7747094 0.7747094 0.7747094 0.7747094 0.7747094 0.7747094 0.7747094 0.7747094 0.7747094 0.7747094 0.7747094 0.7747094 0.7747094 0.7747094 0.7747094 0.7747094 0.77…
314	Bottom left	Time, trial 48, Left Error	[0. 0.012279 0.025879 0.027959 0.033519 0.042839 0.049759 0.051959 0.055839 0.057999 0.067159 0.068799 0.077519 0.080679 0.081479 0.089119 0.093959 0.094039 0.100839 0.103239 0.108679 0.111479 0.111799 0.128879 0.135799 0.136239 0.144399 0.147039 0.148719 0.153039 0.155079 0.159159 0.169239 0.172959 0.180159 0.189999 0.190719 0.192719 0.195319 0.205439 0.214759 0.214759 0.215599 0.220199 0.223239…
315	Bottom left	trajectory, trial 48, Left Error	[-0.37099188 -0.37099188 -0.375 -0.37099188 -0.36224063 -0.3502906 -0.3372094 -0.32525937 -0.30849188 -0.29974063 -0.26275937 -0.25400812 -0.1875 -0.1627906 -0.1627906 -0.12900812 -0.11224063 -0.11224063 -0.0625 -0.04974063 -0.01275937 -0.00400812 -0.00400812 0.0377906 0.04974063 0.04974063 0.05849188 0.0625 0.06650812 0.07525937 0.07525937 0.07525937 0.0625 0.05849188 0.06650812 0.0872094 0.0872…
316	Bottom left	Time, trial 53, Left Error	[0. 0.000959 0.013199 0.019319 0.026959 0.034839 0.041639 0.044519 0.052319 0.052919 0.058479 0.060119 0.072119 0.090999 0.100039 0.106999 0.113919 0.118039 0.126319 0.135079 0.142359 0.146639 0.149799 0.158439 0.163439 0.166759 0.173519 0.176119 0.178559 0.187119 0.192119 0.196759 0.198919 0.202839 0.208679 0.209959 0.212479 0.214199 0.220879 0.226479 0.227639 0.230559 0.238399 0.238439 0.242839…
317	Bottom left	trajectory, trial 53, Left Error	[-0.62099188 -0.625 -0.67474063 -0.70025937 -0.7252906 -0.74599188 -0.75400812 -0.76275937 -0.7747094 -0.7747094 -0.7747094 -0.7747094 -0.7877906 -0.79974063 -0.79974063 -0.79974063 -0.79974063 -0.79974063 -0.79974063 -0.79974063 -0.79974063 -0.79974063 -0.79974063 -0.79974063 -0.79974063 -0.79974063 -0.79974063 -0.79974063 -0.79974063 -0.79974063 -0.79974063 -0.79974063 -0.79974063 -0.79974063 -…
318	Bottom left	Time, trial 57, Left Error	[0.00000000e+00 3.89999996e-05 4.71900000e-03 6.27900000e-03 1.12390000e-02 1.65990000e-02 2.03990000e-02 3.34790000e-02 4.91190000e-02 5.41990000e-02 5.89990000e-02 7.06790000e-02 7.20790000e-02 8.02390000e-02 9.40790000e-02 1.03319000e-01 1.08399000e-01 1.12999000e-01 1.15959000e-01 1.31079000e-01 1.31439000e-01 1.42759000e-01 1.45239000e-01 1.48399000e-01 1.52559000e-01 1.63679000e-01 1.648790…
319	Bottom left	trajectory, trial 57, Left Error	[0.05849188 0.05849188 0.0625 0.0625 0.0625 0.06650812 0.0625 0.0625 0.06650812 0.07525937 0.07525937 0.07525937 0.07525937 0.06650812 0.06650812 0.07525937 0.07525937 0.07525937 0.07525937 0.0872094 0.0872094 0.0872094 0.0872094 0.0872094 0.1002906 0.12099188 0.125 0.125 0.12099188 0.12099188 0.12099188 0.11224063 0.11224063 0.1002906 0.1002906 0.07525937 0.0625 0.0625 0.0625 0.06650812 0.075259…
320	Bottom left	Time, trial 59, Left Error	[0. 0.008133 0.014373 0.016213 0.028573 0.030533 0.043173 0.044413 0.052053 0.057453 0.068253 0.071013 0.080933 0.084093 0.087413 0.091333 0.097173 0.108213 0.114533 0.120573 0.123773 0.127293 0.134093 0.136813 0.139773 0.152293 0.157773 0.162413 0.166333 0.179853 0.182813 0.193133 0.200493 0.203333 0.212893 0.227173 0.228093 0.235733 0.243973 0.257973 0.259693 0.259813 0.260973 0.271493 0.276213…
321	Bottom left	trajectory, trial 59, Left Error	[-0.0625 -0.0247094 0.00400812 0.01275937 0.0377906 0.0377906 0.04974063 0.04974063 0.04974063 0.04974063 0.0625 0.06650812 0.07525937 0.07525937 0.07525937 0.06650812 0.0625 0.05849188 0.05849188 0.0625 0.0625 0.06650812 0.07525937 0.07525937 0.07525937 0.0872094 0.0872094 0.0872094 0.0872094 0.07525937 0.07525937 0.0625 0.05849188 0.05849188 0.05849188 0.06650812 0.06650812 0.07525937 0.0872094…
322	Bottom left	Time, trial 61, Left Error	[0.000000e+00 1.599000e-03 1.167900e-02 1.719900e-02 2.103900e-02 2.715900e-02 3.823900e-02 4.291900e-02 4.339900e-02 4.551900e-02 5.119900e-02 6.091900e-02 6.435900e-02 7.083900e-02 7.143900e-02 7.663900e-02 8.155900e-02 8.327900e-02 9.311900e-02 1.064790e-01 1.196790e-01 1.211590e-01 1.211990e-01 1.261590e-01 1.284790e-01 1.428390e-01 1.468390e-01 1.608790e-01 1.650390e-01 1.662390e-01 1.705590…
323	Bottom left	trajectory, trial 61, Left Error	[0.5247094 0.5377906 0.625 0.6627906 0.68349188 0.7122094 0.73724063 0.74599188 0.74599188 0.75 0.75400812 0.76275937 0.76275937 0.76275937 0.76275937 0.76275937 0.76275937 0.76275937 0.76275937 0.76275937 0.75400812 0.75400812 0.75400812 0.76275937 0.76275937 0.7747094 0.7747094 0.7747094 0.7747094 0.7747094 0.7747094 0.7747094 0.7747094 0.7747094 0.7747094 0.7747094 0.7747094 0.7747094 0.774709…
324	Bottom left	Time, trial 69, Left Error	[0. 0.009599 0.022359 0.030079 0.038279 0.047119 0.049599 0.058559 0.065359 0.068519 0.072239 0.079039 0.086119 0.088719 0.093999 0.101279 0.108639 0.117199 0.125519 0.132759 0.136719 0.145839 0.151039 0.159919 0.176879 0.192839 0.200639 0.202119 0.208039 0.218399 0.220839 0.227839 0.238199 0.240639 0.243879 0.255039 0.267679 0.274119 0.275719 0.281039 0.286719 0.299439 0.310559 0.327639 0.328919…
325	Bottom left	trajectory, trial 69, Left Error	[-0.1627906 -0.125 -0.07525937 -0.05849188 -0.0247094 0.01275937 0.01275937 0.0247094 0.0377906 0.0377906 0.0377906 0.0377906 0.0377906 0.0377906 0.0377906 0.0377906 0.0377906 0.0377906 0.0377906 0.04974063 0.04974063 0.0377906 0.0377906 0.0377906 0.0377906 0.04974063 0.05849188 0.0625 0.05849188 0.05849188 0.05849188 0.05849188 0.0625 0.06650812 0.0625 0.05849188 0.05849188 0.0625 0.05849188 0.0…
326	Bottom left	Time, trial 70, Left Error	[0. 0.009152 0.013672 0.023272 0.035072 0.035232 0.042072 0.052392 0.062472 0.070192 0.077992 0.082912 0.085312 0.107312 0.108672 0.117752 0.125672 0.143952 0.154112 0.163472 0.163992 0.166672 0.179192 0.179472 0.188832 0.192512 0.194992 0.206352 0.212392 0.214992 0.215672 0.220312 0.220512 0.229352 0.233592 0.255592 0.261832 0.270192 0.271072 0.289912 0.297232 0.301752 0.302712 0.307832 0.310632…
327	Bottom left	trajectory, trial 70, Left Error	[-0.12900812 -0.0872094 -0.06650812 -0.0247094 0.01275937 0.01275937 0.01275937 0.00400812 -0.00400812 0.00400812 0.01275937 0.0247094 0.0247094 -0. -0. 0.01275937 0.0247094 0.04974063 0.0377906 0.0247094 0.0247094 0.0247094 0.0377906 0.0377906 0.0377906 0.04974063 0.05849188 0.05849188 0.0625 0.05849188 0.05849188 0.0625 0.0625 0.0625 0.06650812 0.04974063 0.04974063 0.0377906 0.0377906 0.058491…
328	Bottom left	Time, trial 71, Left Error	[0.000000e+00 1.590000e-04 9.599000e-03 1.335900e-02 1.815900e-02 3.403900e-02 3.723900e-02 4.055900e-02 4.127900e-02 4.763900e-02 6.575900e-02 7.551900e-02 8.835900e-02 1.037190e-01 1.215190e-01 1.301190e-01 1.365590e-01 1.390390e-01 1.546390e-01 1.603590e-01 1.606390e-01 1.742390e-01 1.874390e-01 1.896390e-01 2.001990e-01 2.194790e-01 2.199590e-01 2.266790e-01 2.325590e-01 2.376790e-01 2.411990…
329	Bottom left	trajectory, trial 71, Left Error	[-0.11224063 -0.11224063 -0.1002906 -0.0872094 -0.0625 -0.01275937 -0.00400812 0.01275937 0.01275937 0.0247094 0.0247094 0.0247094 0.0377906 0.04974063 0.0377906 0.0377906 0.04974063 0.05849188 0.05849188 0.0625 0.0625 0.04974063 0.04974063 0.04974063 0.04974063 0.0625 0.0625 0.07525937 0.07525937 0.07525937 0.07525937 0.04974063 0.0377906 0.04974063 0.04974063 0.04974063 0.05849188 0.04974063 0.…
330	Bottom left	Time, trial 72, Left Error	[0. 0.00982 0.02462 0.02566 0.03938 0.05346 0.06362 0.0767 0.0883 0.09746 0.09982 0.10478 0.11358 0.12542 0.13698 0.13986 0.14162 0.14686 0.16522 0.17582 0.18814 0.19338 0.1947 0.19926 0.19982 0.23582 0.23774 0.24722 0.25338 0.26942 0.28106 0.28494 0.29258 0.30886 0.31526 0.32986 0.3309 0.3509 0.35862 0.39626 0.40354 0.4071 0.42542 0.43262 0.44422 0.45778 0.47254 0.47478 0.4855 0.4979 0.51114 0.5…
331	Bottom left	trajectory, trial 72, Left Error	[-0.11224063 -0.06650812 -0.00400812 -0. 0.01275937 0.0247094 0.0247094 0.0377906 0.04974063 0.05849188 0.0625 0.05849188 0.04974063 0.04974063 0.05849188 0.0625 0.0625 0.05849188 0.04974063 0.04974063 0.05849188 0.0625 0.0625 0.05849188 0.05849188 0.05849188 0.05849188 0.04974063 0.04974063 0.04974063 0.04974063 0.04974063 0.04974063 0.0625 0.06650812 0.06650812 0.06650812 0.05849188 0.04974063 …
332	Bottom left	Time, trial 74, Left Error	[0. 0.003512 0.006552 0.016752 0.025272 0.041792 0.046672 0.048112 0.049152 0.054312 0.059392 0.068832 0.073792 0.076912 0.086192 0.103432 0.111432 0.115312 0.123792 0.138992 0.147432 0.152552 0.156952 0.161472 0.165432 0.168712 0.180272 0.186472 0.194952 0.196832 0.203192 0.209112 0.215472 0.217592 0.226512 0.244632 0.245512 0.251512 0.256152 0.269192 0.271592 0.280112 0.285232 0.313032 0.314672…
333	Bottom left	trajectory, trial 74, Left Error	[-0.0872094 -0.06650812 -0.05849188 -0.0247094 -0. 0.04974063 0.0625 0.06650812 0.06650812 0.06650812 0.06650812 0.07525937 0.07525937 0.06650812 0.05849188 0.04974063 0.04974063 0.04974063 0.04974063 0.0625 0.07525937 0.0872094 0.0872094 0.0872094 0.0872094 0.0872094 0.0872094 0.07525937 0.07525937 0.07525937 0.07525937 0.07525937 0.07525937 0.07525937 0.06650812 0.07525937 0.07525937 0.07525937…
334	Bottom left	Time, trial 86, Left Error	[0. 0.004592 0.010792 0.011672 0.015112 0.027592 0.031832 0.046752 0.047552 0.053832 0.055192 0.055592 0.075832 0.077752 0.082112 0.083952 0.092192 0.093032 0.107312 0.109992 0.117872 0.126392 0.130032 0.137272 0.143312 0.158232 0.167352 0.168112 0.182112 0.184192 0.189272 0.196552 0.197192 0.204392 0.220792 0.222872 0.229112 0.235792 0.235912 0.239192 0.241952 0.248472 0.248872 0.254112 0.262432…
335	Bottom left	trajectory, trial 86, Left Error	[-0.63775937 -0.6627906 -0.6875 -0.69150812 -0.70025937 -0.73724063 -0.74599188 -0.76275937 -0.76275937 -0.7747094 -0.7747094 -0.7747094 -0.7877906 -0.7877906 -0.7877906 -0.7877906 -0.7877906 -0.7877906 -0.79974063 -0.79974063 -0.79974063 -0.79974063 -0.79974063 -0.79974063 -0.79974063 -0.79974063 -0.79974063 -0.79974063 -0.79974063 -0.79974063 -0.79974063 -0.79974063 -0.79974063 -0.79974063 -0.7…
336	Bottom left	Time, trial 87, Left Error	[0. 0.007832 0.025512 0.034752 0.040792 0.048112 0.053872 0.053992 0.057472 0.060872 0.070632 0.092952 0.099232 0.105672 0.105792 0.113272 0.117312 0.119632 0.123632 0.128832 0.152672 0.160992 0.162632 0.164552 0.168312 0.173032 0.187512 0.194632 0.196752 0.203472 0.209712 0.211032 0.217312 0.235152 0.240872 0.248672 0.254392 0.254872 0.256592 0.262552 0.263032 0.293552 0.298712 0.302192 0.305992…
337	Bottom left	trajectory, trial 87, Left Error	[0.00400812 0.0377906 0.07525937 0.0872094 0.0872094 0.1002906 0.1002906 0.1002906 0.1002906 0.0872094 0.07525937 0.07525937 0.0872094 0.0872094 0.0872094 0.1002906 0.1002906 0.1002906 0.1002906 0.0872094 0.07525937 0.0872094 0.0872094 0.0872094 0.0872094 0.0872094 0.0872094 0.0872094 0.0872094 0.0872094 0.0872094 0.0872094 0.07525937 0.0872094 0.0872094 0.1002906 0.11224063 0.11224063 0.11224063…
338	Bottom left	Time, trial 5, Left Error	[0.000000e+00 1.079000e-03 1.039900e-02 1.691900e-02 2.431900e-02 2.515900e-02 3.015900e-02 4.719900e-02 5.187900e-02 5.639900e-02 6.063900e-02 6.691900e-02 7.511900e-02 7.631900e-02 7.831900e-02 9.071900e-02 9.419900e-02 9.647900e-02 1.044790e-01 1.229190e-01 1.243190e-01 1.395190e-01 1.410390e-01 1.603990e-01 1.612790e-01 1.623590e-01 1.652790e-01 1.705190e-01 1.736790e-01 1.767590e-01 1.780390…
339	Bottom left	trajectory, trial 5, Left Error	[-0.0625 -0.05849188 -0.01275937 -0. 0.01275937 0.01275937 0.01275937 -0.0377906 -0.05849188 -0.0872094 -0.12900812 -0.1875 -0.26275937 -0.2747094 -0.2877906 -0.36224063 -0.3997094 -0.4127906 -0.4752906 -0.61224063 -0.62099188 -0.6875 -0.69150812 -0.75 -0.75 -0.75400812 -0.76275937 -0.7747094 -0.7747094 -0.7747094 -0.7747094 -0.7877906 -0.7877906 -0.7877906 -0.79974063 -0.79974063 -0.79974063 -0.…
340	Bottom left	Time, trial 7, Left Error	[0. 0.011906 0.016546 0.026026 0.029426 0.041546 0.047946 0.058106 0.062746 0.070066 0.074426 0.077226 0.085866 0.090626 0.100866 0.102146 0.113026 0.116306 0.118026 0.131706 0.139546 0.143946 0.148666 0.159986 0.174386 0.179466 0.198066 0.200866 0.211346 0.212226 0.216906 0.221266 0.231946 0.253746 0.258746 0.263106 0.265706 0.290946 0.295586 0.313266 0.324946 0.328626 0.346506 0.347866 0.350706…
341	Bottom left	trajectory, trial 7, Left Error	[-0.11224063 -0.05849188 -0.0377906 -0.00400812 -0. 0.01275937 0.0247094 0.0377906 0.0377906 0.04974063 0.05849188 0.05849188 0.05849188 0.04974063 0.0377906 0.0377906 0.04974063 0.05849188 0.05849188 0.06650812 0.07525937 0.07525937 0.06650812 0.0625 0.06650812 0.06650812 0.07525937 0.07525937 0.07525937 0.07525937 0.07525937 0.06650812 0.05849188 0.0625 0.06650812 0.06650812 0.0625 0.04974063 0…
342	Bottom left	Time, trial 8, Left Error	[0.000000e+00 2.599000e-03 1.407900e-02 2.103900e-02 2.755900e-02 3.075900e-02 4.131900e-02 5.107900e-02 6.091900e-02 6.923900e-02 7.811900e-02 8.223900e-02 8.959900e-02 9.723900e-02 9.899900e-02 1.016390e-01 1.082390e-01 1.096790e-01 1.195990e-01 1.512790e-01 1.578390e-01 1.691590e-01 1.779590e-01 1.869190e-01 1.973990e-01 2.045190e-01 2.131990e-01 2.223990e-01 2.277590e-01 2.353190e-01 2.362390…
343	Bottom left	trajectory, trial 8, Left Error	[-0.3125 -0.30849188 -0.2877906 -0.2747094 -0.26275937 -0.24599188 -0.18349188 -0.125 -0.06650812 -0.0247094 0.01275937 0.0247094 0.0377906 0.05849188 0.0625 0.06650812 0.06650812 0.0625 0.04974063 0.0377906 0.0377906 0.0377906 0.0377906 0.0377906 0.0377906 0.0377906 0.0377906 0.04974063 0.05849188 0.06650812 0.06650812 0.06650812 0.07525937 0.07525937 0.07525937 0.0625 0.05849188 0.04974063 0.04…
344	Bottom left	Time, trial 10, Left Error	[0. 0.009665 0.013305 0.017065 0.023425 0.025505 0.026465 0.028985 0.057105 0.059425 0.068265 0.071105 0.084225 0.094065 0.097705 0.102745 0.109785 0.122425 0.128305 0.150105 0.151985 0.154625 0.176985 0.177785 0.182865 0.188905 0.190225 0.213585 0.229065 0.233305 0.250545 0.257305 0.257705 0.264225 0.270665 0.275705 0.281985 0.289625 0.300185 0.302265 0.311065 0.316625 0.330825 0.339625 0.348865…
345	Bottom left	trajectory, trial 10, Left Error	[0.01275937 0.04974063 0.06650812 0.07525937 0.07525937 0.07525937 0.07525937 0.07525937 0.0872094 0.0872094 0.0872094 0.0872094 0.0872094 0.0872094 0.0872094 0.07525937 0.06650812 0.06650812 0.06650812 0.0872094 0.0872094 0.0872094 0.0872094 0.0872094 0.0872094 0.0872094 0.0872094 0.06650812 0.07525937 0.07525937 0.0872094 0.0872094 0.0872094 0.0872094 0.0872094 0.0872094 0.07525937 0.06650812 0…
346	Bottom left	Time, trial 11, Left Error	[0. 0.003432 0.013112 0.024072 0.036992 0.051272 0.060152 0.066592 0.084952 0.086112 0.090872 0.113752 0.123192 0.147152 0.157232 0.162792 0.167992 0.171672 0.172992 0.182232 0.199912 0.209632 0.217472 0.221192 0.225832 0.239312 0.259912 0.268352 0.277392 0.285072 0.292952 0.299272 0.326272 0.328032 0.333872 0.337872 0.357672 0.359112 0.373512 0.379632 0.400592 0.410232 0.418232 0.420112 0.423552…
347	Bottom left	trajectory, trial 11, Left Error	[-0.2122094 -0.20025937 -0.1627906 -0.11224063 -0.06650812 -0.0247094 -0.00400812 0.01275937 0.05849188 0.0625 0.0625 0.0377906 0.0377906 0.0377906 0.04974063 0.05849188 0.06650812 0.06650812 0.06650812 0.05849188 0.05849188 0.06650812 0.07525937 0.07525937 0.06650812 0.04974063 0.04974063 0.05849188 0.06650812 0.0625 0.06650812 0.0625 0.07525937 0.07525937 0.07525937 0.07525937 0.07525937 0.0752…
348	Bottom left	Time, trial 15, Left Error	[0. 0.010845 0.011005 0.015245 0.015485 0.019005 0.023805 0.027725 0.030405 0.046805 0.049725 0.073765 0.076965 0.085045 0.094725 0.099565 0.112845 0.119925 0.129605 0.135845 0.139445 0.139725 0.141165 0.145085 0.157645 0.168605 0.170005 0.180285 0.185245 0.193685 0.196205 0.198765 0.210765 0.210845 0.212645 0.215405 0.223645 0.223645 0.229245 0.232245 0.234965 0.235165 0.251965 0.252325 0.255005…
349	Bottom left	trajectory, trial 15, Left Error	[0.54974063 0.63775937 0.63775937 0.6627906 0.6627906 0.68349188 0.7122094 0.7252906 0.73724063 0.76275937 0.76275937 0.7747094 0.7747094 0.7747094 0.7747094 0.7747094 0.7747094 0.7747094 0.7747094 0.7747094 0.7747094 0.7747094 0.7747094 0.7747094 0.7747094 0.7747094 0.7747094 0.7747094 0.7747094 0.7747094 0.7747094 0.7747094 0.76275937 0.76275937 0.76275937 0.76275937 0.75 0.75 0.75 0.75 0.75 0.…
350	Bottom left	Time, trial 17, Left Error	[0. 0.000413 0.009253 0.017373 0.028973 0.034093 0.047733 0.061533 0.074453 0.098053 0.101413 0.106733 0.114293 0.126293 0.139893 0.157533 0.170853 0.178413 0.179653 0.185373 0.189933 0.199733 0.212373 0.227693 0.231173 0.237093 0.247373 0.248013 0.252413 0.261773 0.275653 0.286253 0.290853 0.300165]
351	Bottom left	trajectory, trial 17, Left Error	[-0.24599188 -0.24599188 -0.2122094 -0.18349188 -0.13775937 -0.12099188 -0.06650812 -0.0247094 0.00400812 0.04974063 0.05849188 0.05849188 0.0625 0.04974063 0.0377906 0.0377906 0.0377906 0.0377906 0.0377906 0.05849188 0.0625 0.05849188 0.05849188 0.07525937 0.0872094 0.0872094 0.11224063 0.11224063 0.11224063 0.1002906 0.07525937 0.07525937 0.06650812 0.0625 ]
352	Bottom left	Time, trial 19, Left Error	[0. 0.005152 0.005192 0.011752 0.018832 0.025312 0.026792 0.040672 0.044432 0.054232 0.056672 0.060192 0.068312 0.074472 0.077792 0.078392 0.084232 0.096952 0.104232 0.104312 0.112152 0.114192 0.121432 0.126872 0.130952 0.135592 0.140512 0.147072 0.159512 0.160032 0.161312 0.167952 0.174912 0.177312 0.182992 0.185312 0.191392 0.200832 0.207112 0.216552 0.222032 0.222232 0.222952 0.231792 0.239712…
353	Bottom left	trajectory, trial 19, Left Error	[0.5872094 0.62900812 0.62900812 0.67474063 0.70025937 0.7252906 0.7252906 0.75 0.75400812 0.76275937 0.76275937 0.76275937 0.76275937 0.76275937 0.76275937 0.76275937 0.76275937 0.76275937 0.76275937 0.76275937 0.76275937 0.76275937 0.76275937 0.76275937 0.76275937 0.76275937 0.76275937 0.76275937 0.76275937 0.76275937 0.76275937 0.76275937 0.76275937 0.76275937 0.76275937 0.76275937 0.76275937 …
354	Bottom left	Time, trial 21, Left Error	[0. 0.012886 0.020966 0.023726 0.043926 0.051086 0.055726 0.058006 0.093326 0.101006 0.101726 0.118846 0.134046 0.134606 0.141126 0.146126 0.154966 0.172806 0.180006 0.189526 0.205806 0.206206 0.221086 0.226966 0.235606 0.245046 0.252086 0.267566 0.277246 0.301726 0.305566 0.317646 0.335566 0.343646 0.349646 0.355446 0.376046 0.387726 0.390966 0.391766 0.413246 0.428086 0.445206 0.458286 0.461366…
355	Bottom left	trajectory, trial 21, Left Error	[-0.6002906 -0.6627906 -0.69150812 -0.70025937 -0.73724063 -0.74599188 -0.74599188 -0.74599188 -0.73724063 -0.7252906 -0.7252906 -0.68349188 -0.62900812 -0.625 -0.5872094 -0.54974063 -0.4752906 -0.3372094 -0.2877906 -0.2252906 -0.11224063 -0.11224063 -0.05849188 -0.0377906 -0.01275937 0.01275937 0.0247094 0.0377906 0.0377906 0.05849188 0.05849188 0.05849188 0.07525937 0.07525937 0.06650812 0.0625…
356	Bottom left	Time, trial 25, Left Error	[0. 0.002806 0.004766 0.006526 0.009046 0.012846 0.018926 0.022006 0.023366 0.031526 0.031806 0.038006 0.038406 0.039046 0.042166 0.055446 0.057446 0.061846 0.064646 0.067006 0.080566 0.091046 0.093486 0.097646 0.101926 0.111926 0.116206 0.128726 0.138446 0.138806 0.139966 0.144286 0.148926 0.159286 0.165126 0.168206 0.171406 0.178126 0.183166 0.187286 0.190566 0.194926 0.207166 0.208126 0.210366…
357	Bottom left	trajectory, trial 25, Left Error	[0.63775937 0.6627906 0.67474063 0.6875 0.70025937 0.7122094 0.73724063 0.74599188 0.75 0.76275937 0.76275937 0.76275937 0.76275937 0.76275937 0.76275937 0.76275937 0.76275937 0.76275937 0.76275937 0.76275937 0.76275937 0.76275937 0.76275937 0.76275937 0.76275937 0.76275937 0.76275937 0.76275937 0.76275937 0.76275937 0.76275937 0.76275937 0.76275937 0.76275937 0.76275937 0.76275937 0.76275937 0.7…
358	Bottom left	Time, trial 26, Left Error	[0. 0.005292 0.007292 0.014732 0.016532 0.018372 0.021892 0.027292 0.034532 0.041812 0.042212 0.049412 0.050332 0.050532 0.054892 0.060012 0.067372 0.070972 0.074372 0.081172 0.085572 0.100812 0.104212 0.104732 0.110892 0.113092 0.119092 0.120492 0.120972 0.134732 0.137052 0.140492 0.148692 0.152732 0.156292 0.166292 0.170132 0.177932 0.179852 0.182172 0.183132 0.186772 0.191372 0.195812 0.201412…
359	Bottom left	trajectory, trial 26, Left Error	[0.5377906 0.5872094 0.6002906 0.6497094 0.6627906 0.67474063 0.69150812 0.7122094 0.73724063 0.74599188 0.74599188 0.75 0.75 0.75 0.75400812 0.76275937 0.76275937 0.76275937 0.76275937 0.76275937 0.76275937 0.76275937 0.76275937 0.76275937 0.76275937 0.76275937 0.76275937 0.76275937 0.76275937 0.76275937 0.76275937 0.76275937 0.76275937 0.76275937 0.76275937 0.76275937 0.76275937 0.76275937 0.76…
360	Bottom left	Time, trial 29, Left Error	[0. 0.013126 0.014966 0.020046 0.022606 0.025326 0.037246 0.046126 0.053246 0.053686 0.057846 0.064926 0.073686 0.074086 0.099966 0.122926 0.135006 0.152406 0.155126 0.166646 0.173806 0.178126 0.182806 0.185726 0.198766 0.201846 0.209286 0.216446 0.223526 0.239766 0.247766 0.253206 0.258366 0.266326 0.282806 0.292206 0.297606 0.302286 0.305566 0.313686 0.322086 0.330726 0.338406 0.344286 0.354686…
361	Bottom left	trajectory, trial 29, Left Error	[-0.00400812 0.04974063 0.05849188 0.07525937 0.07525937 0.07525937 0.07525937 0.07525937 0.07525937 0.07525937 0.07525937 0.06650812 0.05849188 0.05849188 0.0377906 0.04974063 0.0625 0.0625 0.06650812 0.05849188 0.05849188 0.05849188 0.0625 0.05849188 0.04974063 0.04974063 0.0377906 0.0377906 0.0377906 0.0247094 0.0247094 0.0247094 0.0247094 0.0247094 0.0377906 0.0377906 0.0377906 0.0377906 0.03…
362	Bottom left	Time, trial 36, Left Error	[0. 0.005319 0.010599 0.010679 0.027199 0.034079 0.044479 0.045959 0.059359 0.062159 0.072679 0.076679 0.082159 0.082999 0.096559 0.098599 0.112239 0.115039 0.117679 0.141039 0.155199 0.169679 0.184279 0.193759 0.203559 0.216599 0.220239 0.230879 0.247039 0.273399 0.275879 0.276279 0.284599 0.296279 0.298359 0.300166]
363	Bottom left	trajectory, trial 36, Left Error	[-0.11224063 -0.0872094 -0.0625 -0.0625 -0. 0.0247094 0.05849188 0.05849188 0.0872094 0.0872094 0.1002906 0.1002906 0.1002906 0.1002906 0.0872094 0.0872094 0.07525937 0.07525937 0.07525937 0.05849188 0.06650812 0.05849188 0.0625 0.07525937 0.07525937 0.0872094 0.0872094 0.07525937 0.07525937 0.07525937 0.07525937 0.07525937 0.06650812 0.07525937 0.07525937 0.07525937]
364	Bottom left	Time, trial 40, Left Error	[0. 0.004019 0.010979 0.013859 0.013979 0.015739 0.016379 0.024659 0.029699 0.036619 0.042739 0.045219 0.052179 0.059139 0.062659 0.073459 0.078059 0.083779 0.087899 0.095299 0.102499 0.104019 0.105979 0.114379 0.116939 0.126779 0.128419 0.136899 0.142299 0.146379 0.151259 0.152819 0.156699 0.158859 0.167339 0.170379 0.172219 0.179779 0.182099 0.182739 0.183819 0.187659 0.196699 0.199259 0.202899…
365	Bottom left	trajectory, trial 40, Left Error	[0.54974063 0.5872094 0.6497094 0.67474063 0.67474063 0.6875 0.69150812 0.7252906 0.73724063 0.74599188 0.75 0.75400812 0.76275937 0.76275937 0.76275937 0.76275937 0.76275937 0.76275937 0.76275937 0.7747094 0.7747094 0.7747094 0.7747094 0.7747094 0.7747094 0.7747094 0.7747094 0.7747094 0.7747094 0.7747094 0.7747094 0.7747094 0.7747094 0.7747094 0.7747094 0.7747094 0.7747094 0.7747094 0.7747094 0.…
366	Bottom left	Time, trial 57, Left Error	[0. 0.002073 0.002193 0.005433 0.013313 0.017593 0.019873 0.034313 0.037953 0.043873 0.044953 0.049193 0.049913 0.050913 0.060353 0.068593 0.074473 0.075073 0.082273 0.082633 0.088073 0.088953 0.089393 0.095993 0.096033 0.105033 0.111393 0.113993 0.114713 0.117193 0.128793 0.133873 0.141433 0.143313 0.150753 0.157433 0.157793 0.160993 0.163513 0.166353 0.175753 0.177073 0.186153 0.187433 0.189673…
367	Bottom left	trajectory, trial 57, Left Error	[0.55849188 0.57525937 0.57525937 0.6002906 0.6627906 0.69150812 0.70025937 0.73724063 0.74599188 0.75 0.75 0.75 0.75 0.75 0.75400812 0.75400812 0.75400812 0.75400812 0.75400812 0.75400812 0.75400812 0.75400812 0.75400812 0.75400812 0.75400812 0.76275937 0.76275937 0.76275937 0.76275937 0.76275937 0.76275937 0.76275937 0.76275937 0.76275937 0.76275937 0.76275937 0.76275937 0.76275937 0.76275937 0…
368	Bottom left	Time, trial 62, Left Error	[0. 0.005039 0.011319 0.014319 0.026119 0.030999 0.034559 0.035279 0.037239 0.049519 0.061879 0.064159 0.065359 0.075119 0.075439 0.079839 0.084559 0.090799 0.101599 0.109279 0.109999 0.110519 0.114439 0.124919 0.127559 0.130559 0.139519 0.139919 0.140359 0.145719 0.153159 0.165079 0.166239 0.172959 0.180159 0.182919 0.187759 0.189479 0.196079 0.199879 0.201879 0.202279 0.209079 0.209679 0.215879…
369	Bottom left	trajectory, trial 62, Left Error	[-0.04974063 -0.0247094 0.00400812 0.01275937 0.0377906 0.04974063 0.04974063 0.04974063 0.05849188 0.07525937 0.11224063 0.11224063 0.11224063 0.12099188 0.12099188 0.13775937 0.1627906 0.20025937 0.2877906 0.36224063 0.37099188 0.37900812 0.4127906 0.51275937 0.5377906 0.5625 0.62099188 0.625 0.62900812 0.6627906 0.70025937 0.73724063 0.73724063 0.75 0.76275937 0.76275937 0.76275937 0.76275937 …
370	Bottom left	Time, trial 68, Left Error	[0. 0.003912 0.010712 0.014752 0.030272 0.044872 0.048432 0.052032 0.057032 0.068992 0.079952 0.088872 0.109992 0.126752 0.133352 0.148032 0.162952 0.169032 0.174952 0.183312 0.184472 0.192672 0.209072 0.210032 0.216752 0.229152 0.244072 0.244472 0.251592 0.261912 0.281352 0.296232 0.299152 0.305992 0.312552 0.319272 0.334192 0.347072 0.347832 0.363952 0.368192 0.384392 0.399912 0.405992 0.413552…
371	Bottom left	trajectory, trial 68, Left Error	[-0.12099188 -0.1002906 -0.06650812 -0.05849188 -0.0247094 0.0247094 0.0247094 0.0247094 0.0247094 0.0247094 0.0247094 0.0247094 0.0377906 0.05849188 0.05849188 0.06650812 0.0625 0.06650812 0.05849188 0.04974063 0.04974063 0.0377906 0.01275937 0.01275937 0.0247094 0.0377906 0.05849188 0.05849188 0.05849188 0.06650812 0.05849188 0.06650812 0.06650812 0.06650812 0.07525937 0.07525937 0.05849188 0.0…
372	Bottom left	Time, trial 71, Left Error	[0. 0.005426 0.015266 0.017666 0.019066 0.030346 0.035266 0.044226 0.047266 0.053106 0.053906 0.069706 0.078746 0.090746 0.094706 0.101146 0.117466 0.121826 0.129666 0.137706 0.139906 0.150066 0.154266 0.156386 0.167186 0.174186 0.178266 0.179026 0.186306 0.192946 0.203786 0.205586 0.214466 0.217026 0.222986 0.233866 0.240826 0.246546 0.247826 0.255106 0.262586 0.267746 0.270466 0.274946 0.284626…
373	Bottom left	trajectory, trial 71, Left Error	[-0.61224063 -0.63775937 -0.68349188 -0.69150812 -0.70025937 -0.7252906 -0.73724063 -0.75 -0.75400812 -0.76275937 -0.76275937 -0.7747094 -0.7877906 -0.7877906 -0.7877906 -0.7877906 -0.79974063 -0.79974063 -0.79974063 -0.79974063 -0.79974063 -0.79974063 -0.79974063 -0.79974063 -0.79974063 -0.79974063 -0.79974063 -0.79974063 -0.79974063 -0.79974063 -0.79974063 -0.79974063 -0.79974063 -0.79974063 -0…
374	Bottom left	Time, trial 74, Left Error	[0.000000e+00 9.260000e-04 1.184600e-02 1.924600e-02 2.444600e-02 2.696600e-02 3.352600e-02 4.120600e-02 4.968600e-02 6.020600e-02 6.100600e-02 6.680600e-02 7.140600e-02 7.704600e-02 7.948600e-02 8.428600e-02 9.148600e-02 9.176600e-02 9.944600e-02 1.082860e-01 1.107260e-01 1.126460e-01 1.195260e-01 1.237660e-01 1.314860e-01 1.387260e-01 1.419660e-01 1.463260e-01 1.478060e-01 1.568860e-01 1.656060…
375	Bottom left	trajectory, trial 74, Left Error	[-0.125 -0.12099188 -0.0625 -0.0247094 -0.00400812 0.00400812 0.01275937 0.0247094 0.0377906 0.05849188 0.05849188 0.05849188 0.05849188 0.04974063 0.04974063 0.05849188 0.06650812 0.06650812 0.07525937 0.0872094 0.0872094 0.0872094 0.07525937 0.07525937 0.07525937 0.07525937 0.07525937 0.07525937 0.07525937 0.06650812 0.06650812 0.06650812 0.06650812 0.0625 0.04974063 0.0377906 0.0377906 0.03779…
376	Bottom left	Time, trial 82, Left Error	[0. 0.004673 0.010553 0.014153 0.022793 0.024633 0.026753 0.033873 0.035633 0.052433 0.065513 0.069633 0.070473 0.079353 0.081153 0.083913 0.096193 0.106353 0.107033 0.113433 0.117153 0.124633 0.132593 0.133873 0.135593 0.138273 0.151593 0.154553 0.158513 0.167553 0.169033 0.171233 0.175673 0.179393 0.182953 0.191553 0.196153 0.204953 0.210313 0.217753 0.228513 0.230233 0.230433 0.235593 0.240793…
377	Bottom left	trajectory, trial 82, Left Error	[-0.11224063 -0.0872094 -0.05849188 -0.0377906 -0.0247094 -0.0247094 -0.01275937 0.00400812 0.01275937 0.04974063 0.0872094 0.0872094 0.0872094 0.0872094 0.0872094 0.0872094 0.07525937 0.07525937 0.07525937 0.06650812 0.0625 0.05849188 0.05849188 0.05849188 0.05849188 0.0625 0.0872094 0.0872094 0.0872094 0.1002906 0.1002906 0.1002906 0.1002906 0.1002906 0.1002906 0.0872094 0.07525937 0.06650812 0…
378	Bottom left	Time, trial 84, Left Error	[0. 0.000946 0.003666 0.004106 0.011426 0.017066 0.021706 0.022666 0.028706 0.029266 0.031866 0.037026 0.041946 0.042226 0.044746 0.051626 0.059186 0.064346 0.070986 0.076586 0.077826 0.082546 0.090186 0.099586 0.103626 0.106866 0.115546 0.130186 0.131906 0.152066 0.158826 0.165986 0.174426 0.177466 0.182306 0.191906 0.198946 0.204226 0.208866 0.219906 0.227106 0.235706 0.246826 0.262106 0.269866…
379	Bottom left	trajectory, trial 84, Left Error	[-0.6627906 -0.6627906 -0.67474063 -0.67474063 -0.70025937 -0.7252906 -0.73724063 -0.73724063 -0.75 -0.75 -0.75400812 -0.76275937 -0.7747094 -0.7747094 -0.7747094 -0.7877906 -0.79974063 -0.79974063 -0.79974063 -0.79974063 -0.79974063 -0.79974063 -0.79974063 -0.79974063 -0.79974063 -0.79974063 -0.79974063 -0.79974063 -0.79974063 -0.79974063 -0.79974063 -0.79974063 -0.79974063 -0.79974063 -0.799740…
380	Bottom left	Time, trial 87, Left Error	[0. 0.003072 0.009832 0.013872 0.020552 0.026152 0.027392 0.033672 0.039592 0.125512 0.126112 0.132632 0.143272 0.149712 0.214672 0.230992 0.244232 0.253032 0.263072 0.264272 0.270792 0.287752 0.294432 0.306192 0.313752 0.323312 0.339472 0.339872 0.343352 0.352672 0.354592 0.372832 0.384072 0.396912 0.414192 0.422752 0.426552 0.431592 0.438592 0.455472 0.461472 0.470432 0.479552 0.491192 0.493872…
381	Bottom left	trajectory, trial 87, Left Error	[-0.1497094 -0.13775937 -0.12900812 -0.11224063 -0.0872094 -0.06650812 -0.0625 -0.04974063 -0.0377906 0.0377906 0.0377906 0.0377906 0.0377906 0.0377906 0.04974063 0.0377906 0.0377906 0.0377906 0.0377906 0.0377906 0.0377906 0.0377906 0.0377906 0.0377906 0.0377906 0.0377906 0.04974063 0.04974063 0.04974063 0.0377906 0.0377906 0.00400812 0.01275937 0.01275937 0.0247094 0.0247094 0.0247094 0.0247094 …
382	Top Right	Time, trial 0, Right Correct	[0. 0.011319 0.016679 0.022719 0.023999 0.028519 0.031199 0.041239 0.043359 0.055199 0.055959 0.058359 0.065199 0.065519 0.068879 0.068879 0.074719 0.086279 0.086559 0.092039 0.105199 0.112319 0.112359 0.112639 0.130559 0.148279 0.148719 0.150519 0.157359 0.160759 0.162959 0.165159 0.172639 0.176079 0.180399 0.187559 0.192679 0.198439 0.199879 0.207199 0.219279 0.222119 0.225959 0.231639 0.237239…
383	Top Right	trajectory, trial 0, Right Correct	[0.5872094 0.67474063 0.70025937 0.7252906 0.7252906 0.73724063 0.73724063 0.75 0.75 0.75400812 0.75400812 0.75400812 0.75400812 0.75400812 0.75 0.75 0.75400812 0.75400812 0.75400812 0.75400812 0.75400812 0.75400812 0.75400812 0.75400812 0.76275937 0.7747094 0.7747094 0.7747094 0.7747094 0.7747094 0.7747094 0.7747094 0.7747094 0.7747094 0.7747094 0.7747094 0.7747094 0.7747094 0.7747094 0.7747094 …
384	Top Right	Time, trial 1, Right Correct	[0.000000e+00 1.866000e-03 5.106000e-03 6.906000e-03 1.298600e-02 1.502600e-02 2.834600e-02 3.726600e-02 4.910600e-02 5.206600e-02 5.478600e-02 6.170600e-02 6.458600e-02 7.222600e-02 7.858600e-02 8.294600e-02 9.022600e-02 9.978600e-02 1.109460e-01 1.215060e-01 1.245060e-01 1.364660e-01 1.427460e-01 1.437860e-01 1.547060e-01 1.645060e-01 1.657060e-01 1.674660e-01 1.713060e-01 1.779060e-01 1.881860…
385	Top Right	trajectory, trial 1, Right Correct	[0.13775937 0.12900812 0.125 0.12099188 0.11224063 0.11224063 0.0872094 0.0872094 0.1002906 0.1002906 0.1002906 0.1002906 0.1002906 0.0872094 0.0872094 0.0872094 0.07525937 0.07525937 0.0872094 0.0872094 0.0872094 0.1002906 0.1002906 0.1002906 0.1002906 0.12099188 0.125 0.125 0.12099188 0.11224063 0.11224063 0.11224063 0.0872094 0.07525937 0.0872094 0.0872094 0.0872094 0.07525937 0.06650812 0.066…
386	Top Right	Time, trial 4, Right Correct	[0. 0.008352 0.016992 0.017792 0.026872 0.037672 0.051032 0.057232 0.064632 0.081272 0.097712 0.109352 0.112592 0.112832 0.122872 0.135632 0.147152 0.156752 0.163912 0.164712 0.171872 0.179832 0.189552 0.207592 0.218072 0.220832 0.232992 0.235792 0.241152 0.249272 0.258752 0.261672 0.270112 0.285272 0.292752 0.296392 0.307592 0.307632 0.313592 0.313712 0.319952 0.324992 0.333992 0.334472 0.338872…
387	Top Right	trajectory, trial 4, Right Correct	[0.12099188 0.1002906 0.0872094 0.0872094 0.06650812 0.05849188 0.05849188 0.0625 0.05849188 0.04974063 0.05849188 0.07525937 0.07525937 0.07525937 0.05849188 0.04974063 0.04974063 0.04974063 0.05849188 0.05849188 0.04974063 0.04974063 0.04974063 0.04974063 0.0625 0.06650812 0.06650812 0.0625 0.05849188 0.05849188 0.06650812 0.0625 0.05849188 0.05849188 0.06650812 0.06650812 0.06650812 0.06650812…
388	Top Right	Time, trial 5, Right Correct	[0. 0.015679 0.027879 0.039239 0.042359 0.043719 0.051799 0.078759 0.078959 0.091359 0.108199 0.117919 0.128239 0.138919 0.151599 0.154559 0.160359 0.164719 0.166119 0.170159 0.176199 0.188879 0.203679 0.205919 0.210399 0.215199 0.218759 0.224479 0.240159 0.253199 0.264439 0.268279 0.283559 0.323759 0.331799 0.337839 0.349639 0.356919 0.360679 0.364039 0.377599 0.386559 0.398959 0.414879 0.421159…
389	Top Right	trajectory, trial 5, Right Correct	[0.1002906 0.07525937 0.06650812 0.07525937 0.07525937 0.07525937 0.06650812 0.0625 0.0625 0.05849188 0.0625 0.06650812 0.07525937 0.07525937 0.0872094 0.0872094 0.0872094 0.0872094 0.0872094 0.0872094 0.07525937 0.06650812 0.07525937 0.07525937 0.07525937 0.06650812 0.0625 0.05849188 0.04974063 0.04974063 0.05849188 0.04974063 0.0377906 0.04974063 0.0625 0.0625 0.06650812 0.07525937 0.07525937 0…
390	Top Right	Time, trial 6, Right Correct	[0. 0.010626 0.022746 0.023386 0.032706 0.033026 0.034466 0.044106 0.051746 0.057866 0.066226 0.076266 0.082546 0.100586 0.100626 0.112906 0.121746 0.126186 0.133306 0.136706 0.144306 0.155266 0.160306 0.162186 0.162746 0.187026 0.196066 0.210506 0.211666 0.215946 0.219146 0.227946 0.231506 0.239026 0.249186 0.252946 0.254786 0.263466 0.266706 0.273026 0.286146 0.287626 0.297226 0.305706 0.306586…
391	Top Right	trajectory, trial 6, Right Correct	[0.125 0.1002906 0.1002906 0.1002906 0.1002906 0.1002906 0.1002906 0.0872094 0.07525937 0.07525937 0.06650812 0.0625 0.06650812 0.05849188 0.05849188 0.04974063 0.04974063 0.04974063 0.05849188 0.05849188 0.05849188 0.06650812 0.07525937 0.07525937 0.07525937 0.05849188 0.05849188 0.07525937 0.07525937 0.0872094 0.0872094 0.1002906 0.1002906 0.1002906 0.1002906 0.1002906 0.1002906 0.1002906 0.100…
392	Top Right	Time, trial 7, Right Correct	[0. 0.004953 0.013713 0.019273 0.025513 0.038233 0.042233 0.050513 0.054953 0.068313 0.082553 0.095913 0.097753 0.115033 0.123953 0.130153 0.134233 0.148673 0.151593 0.159633 0.167873 0.171633 0.176113 0.187513 0.188593 0.206273 0.209033 0.215353 0.216993 0.234953 0.241833 0.250313 0.258073 0.267753 0.274313 0.276833 0.277633 0.289473 0.300873 0.323313 0.328553 0.330033 0.333833 0.352513 0.354553…
393	Top Right	trajectory, trial 7, Right Correct	[0.17474063 0.1627906 0.13775937 0.12099188 0.11224063 0.0872094 0.0872094 0.07525937 0.06650812 0.04974063 0.04974063 0.04974063 0.04974063 0.04974063 0.05849188 0.06650812 0.0625 0.0625 0.05849188 0.04974063 0.04974063 0.04974063 0.04974063 0.04974063 0.04974063 0.04974063 0.04974063 0.04974063 0.04974063 0.04974063 0.04974063 0.04974063 0.05849188 0.05849188 0.0625 0.06650812 0.06650812 0.0584…
394	Top Right	Time, trial 10, Right Correct	[0. 0.005079 0.012559 0.034999 0.036839 0.042879 0.072639 0.086279 0.094959 0.109079 0.119479 0.129319 0.140199 0.154879 0.165919 0.174759 0.179799 0.189319 0.192679 0.196359 0.216759 0.227879 0.248439 0.256679 0.257159 0.272679 0.277639 0.293999 0.308399 0.311519 0.316679 0.329639 0.336759 0.343319 0.357759 0.359599 0.365479 0.375879 0.376239 0.382239 0.383239 0.390639 0.398039 0.402759 0.407959…
395	Top Right	trajectory, trial 10, Right Correct	[0.0872094 0.07525937 0.06650812 0.05849188 0.05849188 0.04974063 0.0247094 0.0247094 0.0247094 0.0247094 0.0247094 0.0247094 0.0247094 0.0247094 0.0247094 0.0247094 0.0247094 0.0377906 0.0377906 0.0377906 0.0377906 0.0377906 0.04974063 0.05849188 0.05849188 0.04974063 0.04974063 0.04974063 0.05849188 0.0625 0.05849188 0.04974063 0.04974063 0.05849188 0.07525937 0.07525937 0.07525937 0.0872094 0.…
396	Top Right	Time, trial 11, Right Correct	[0. 0.002066 0.009306 0.014626 0.017426 0.028986 0.040746 0.049986 0.063906 0.064786 0.074826 0.086626 0.097866 0.103986 0.109026 0.118346 0.119226 0.128026 0.136146 0.136386 0.137946 0.142746 0.154866 0.166266 0.172546 0.175626 0.182986 0.190826 0.191986 0.201586 0.205506 0.213786 0.226346 0.234626 0.242586 0.242746 0.254786 0.261906 0.268786 0.278586 0.279106 0.290826 0.301106 0.306026 0.310066…
397	Top Right	trajectory, trial 11, Right Correct	[0.19150812 0.18349188 0.1497094 0.12900812 0.12099188 0.0872094 0.06650812 0.0625 0.06650812 0.06650812 0.06650812 0.04974063 0.0377906 0.0377906 0.0377906 0.0377906 0.0377906 0.0377906 0.0377906 0.0377906 0.0377906 0.0377906 0.0377906 0.04974063 0.04974063 0.04974063 0.04974063 0.05849188 0.05849188 0.04974063 0.04974063 0.04974063 0.04974063 0.05849188 0.0625 0.0625 0.0625 0.0625 0.06650812 0.…
398	Top Right	Time, trial 12, Right Correct	[0.000000e+00 1.056000e-03 3.016000e-03 8.656000e-03 2.013600e-02 2.157600e-02 2.993600e-02 3.329600e-02 3.981600e-02 4.117600e-02 5.721600e-02 5.937600e-02 7.065600e-02 8.313600e-02 8.461600e-02 9.741600e-02 1.010560e-01 1.052560e-01 1.092960e-01 1.190960e-01 1.209760e-01 1.250160e-01 1.280560e-01 1.323360e-01 1.401760e-01 1.480960e-01 1.640160e-01 1.641760e-01 1.666560e-01 1.805360e-01 1.848160…
399	Top Right	trajectory, trial 12, Right Correct	[0.6002906 0.61224063 0.625 0.6627906 0.7122094 0.7122094 0.73724063 0.74599188 0.75400812 0.75400812 0.76275937 0.76275937 0.7747094 0.7747094 0.7747094 0.7747094 0.7747094 0.7747094 0.7747094 0.7747094 0.7747094 0.7747094 0.7747094 0.7747094 0.7747094 0.7747094 0.7747094 0.7747094 0.7747094 0.7747094 0.7747094 0.76275937 0.76275937 0.76275937 0.76275937 0.76275937 0.76275937 0.75400812 0.754008…
400	Top Right	Time, trial 13, Right Correct	[0. 0.002686 0.004246 0.013406 0.016766 0.017766 0.036006 0.043886 0.047926 0.054006 0.065206 0.066726 0.070806 0.071166 0.077246 0.082326 0.093846 0.094526 0.104206 0.104726 0.119206 0.127086 0.132966 0.136446 0.136446 0.140646 0.146206 0.153646 0.154646 0.160046 0.160606 0.163926 0.172886 0.173806 0.175886 0.178326 0.188526 0.200646 0.201086 0.202286 0.204806 0.210326 0.220486 0.224406 0.228606…
401	Top Right	trajectory, trial 13, Right Correct	[0.56650812 0.5872094 0.6002906 0.67474063 0.6875 0.69150812 0.74599188 0.75400812 0.76275937 0.7747094 0.7747094 0.7747094 0.7747094 0.7747094 0.7747094 0.7747094 0.7747094 0.7747094 0.7747094 0.7747094 0.76275937 0.75400812 0.75400812 0.75 0.75 0.75400812 0.76275937 0.76275937 0.76275937 0.76275937 0.76275937 0.76275937 0.76275937 0.76275937 0.76275937 0.76275937 0.7747094 0.7747094 0.7747094 0…
402	Top Right	Time, trial 16, Right Correct	[0. 0.007399 0.007839 0.013199 0.023959 0.037159 0.043959 0.049319 0.049999 0.059639 0.073759 0.078279 0.087399 0.097079 0.098039 0.105919 0.112479 0.118319 0.122799 0.129679 0.129879 0.135919 0.140839 0.142599 0.150559 0.153799 0.158959 0.163639 0.168399 0.176719 0.181639 0.190519 0.190799 0.195959 0.202799 0.210079 0.220359 0.223199 0.229399 0.230279 0.237399 0.238199 0.250439 0.261439 0.265919…
403	Top Right	trajectory, trial 16, Right Correct	[ 0.12099188 0.1002906 0.1002906 0.0872094 0.06650812 0.04974063 0.04974063 0.04974063 0.04974063 0.0377906 0.0247094 0.0247094 0.0247094 0.01275937 0.01275937 -0.01275937 -0.0377906 -0.05849188 -0.0872094 -0.13775937 -0.13775937 -0.1627906 -0.17474063 -0.1875 -0.23724063 -0.25400812 -0.29974063 -0.3372094 -0.375 -0.44150812 -0.48724063 -0.5625 -0.56650812 -0.6002906 -0.63775937 -0.67474063 -0.71…
404	Top Right	Time, trial 17, Right Correct	[0. 0.005705 0.010585 0.010825 0.019785 0.020065 0.026545 0.033585 0.050625 0.052545 0.060465 0.062025 0.065545 0.073705 0.079985 0.085385 0.092145 0.096105 0.105105 0.112265 0.112865 0.128145 0.131585 0.146825 0.161425 0.167545 0.176305 0.182105 0.192225 0.201425 0.203025 0.205505 0.222585 0.231665 0.235585 0.236385 0.240425 0.245665 0.256105 0.257745 0.263545 0.268425 0.280865 0.283305 0.286385…
405	Top Right	trajectory, trial 17, Right Correct	[0.18349188 0.1627906 0.1497094 0.1497094 0.12900812 0.12900812 0.11224063 0.1002906 0.1002906 0.1002906 0.1002906 0.1002906 0.1002906 0.1002906 0.1002906 0.11224063 0.12099188 0.12099188 0.11224063 0.1002906 0.1002906 0.0872094 0.0872094 0.06650812 0.06650812 0.0625 0.05849188 0.05849188 0.05849188 0.06650812 0.06650812 0.06650812 0.07525937 0.1002906 0.1002906 0.1002906 0.1002906 0.1002906 0.10…
406	Top Right	Time, trial 18, Right Correct	[0. 0.006099 0.014739 0.027619 0.030739 0.031539 0.048979 0.056059 0.058019 0.061059 0.065299 0.071699 0.074499 0.076819 0.080299 0.090459 0.093539 0.098499 0.102699 0.106059 0.114739 0.123059 0.125459 0.133979 0.145099 0.148099 0.153939 0.158779 0.166339 0.169539 0.174019 0.182419 0.185859 0.191499 0.194739 0.197619 0.205299 0.215339 0.218779 0.225779 0.229099 0.229859 0.241379 0.243299 0.246379…
407	Top Right	trajectory, trial 18, Right Correct	[0.54974063 0.6002906 0.6627906 0.7122094 0.7252906 0.7252906 0.75400812 0.76275937 0.76275937 0.76275937 0.76275937 0.7747094 0.7747094 0.7747094 0.7747094 0.7747094 0.7747094 0.7747094 0.7747094 0.7747094 0.7747094 0.7747094 0.7747094 0.7747094 0.7747094 0.7747094 0.7747094 0.7747094 0.7747094 0.7747094 0.7747094 0.7747094 0.7747094 0.7747094 0.7747094 0.7747094 0.7747094 0.7747094 0.7747094 0.…
408	Top Right	Time, trial 19, Right Correct	[0.000000e+00 2.120000e-04 7.532000e-03 2.661200e-02 3.277200e-02 3.485200e-02 3.569200e-02 3.857200e-02 4.653200e-02 5.093200e-02 5.741200e-02 6.113200e-02 6.185200e-02 6.893200e-02 7.605200e-02 8.369200e-02 8.685200e-02 8.749200e-02 9.261200e-02 1.023720e-01 1.136120e-01 1.136520e-01 1.137720e-01 1.229320e-01 1.318520e-01 1.418120e-01 1.443320e-01 1.496520e-01 1.658120e-01 1.722120e-01 1.762520…
409	Top Right	trajectory, trial 19, Right Correct	[0.6497094 0.6497094 0.6875 0.74599188 0.75400812 0.75400812 0.75400812 0.75400812 0.76275937 0.76275937 0.76275937 0.76275937 0.76275937 0.76275937 0.76275937 0.76275937 0.76275937 0.76275937 0.76275937 0.76275937 0.75400812 0.75400812 0.75400812 0.76275937 0.7747094 0.7747094 0.7747094 0.7747094 0.7747094 0.7747094 0.7747094 0.7747094 0.7747094 0.7747094 0.7747094 0.7747094 0.7747094 0.7747094 …
410	Top Right	Time, trial 21, Right Correct	[0. 0.005633 0.007113 0.011113 0.017593 0.032993 0.033313 0.039393 0.042993 0.051793 0.055833 0.058153 0.071193 0.071513 0.071513 0.076553 0.091553 0.094353 0.101593 0.105713 0.108073 0.123073 0.124633 0.125873 0.135753 0.141153 0.144873 0.145073 0.145593 0.149673 0.159353 0.168713 0.172913 0.181753 0.187753 0.194873 0.203953 0.205433 0.207593 0.215273 0.215513 0.224753 0.225993 0.239393 0.239633…
411	Top Right	trajectory, trial 21, Right Correct	[0.5377906 0.57525937 0.5872094 0.61224063 0.6497094 0.7122094 0.7122094 0.7252906 0.73724063 0.74599188 0.75 0.75 0.75 0.75 0.75 0.75400812 0.76275937 0.76275937 0.76275937 0.76275937 0.76275937 0.76275937 0.76275937 0.76275937 0.76275937 0.76275937 0.76275937 0.76275937 0.76275937 0.76275937 0.76275937 0.76275937 0.76275937 0.76275937 0.76275937 0.76275937 0.76275937 0.76275937 0.76275937 0.762…
412	Top Right	Time, trial 23, Right Correct	[0. 0.005039 0.005439 0.011199 0.014199 0.016799 0.025959 0.026399 0.031759 0.046959 0.052279 0.062439 0.063839 0.065479 0.074639 0.081959 0.085239 0.087479 0.091839 0.101519 0.108039 0.109679 0.117199 0.117919 0.122439 0.123159 0.130079 0.140079 0.140479 0.144719 0.156439 0.162439 0.165839 0.165839 0.171679 0.177119 0.185079 0.191399 0.193999 0.198799 0.200399 0.202879 0.207519 0.216039 0.221119…
413	Top Right	trajectory, trial 23, Right Correct	[0.62099188 0.6627906 0.6627906 0.6875 0.70025937 0.7122094 0.73724063 0.73724063 0.74599188 0.76275937 0.76275937 0.76275937 0.76275937 0.76275937 0.76275937 0.76275937 0.76275937 0.76275937 0.76275937 0.76275937 0.76275937 0.76275937 0.76275937 0.76275937 0.76275937 0.76275937 0.76275937 0.76275937 0.76275937 0.76275937 0.75400812 0.75 0.75 0.75 0.75400812 0.75400812 0.76275937 0.76275937 0.762…
414	Top Right	Time, trial 24, Right Correct	[0. 0.002833 0.003673 0.009873 0.009953 0.019873 0.021353 0.022873 0.028073 0.030793 0.032153 0.032953 0.034553 0.041753 0.050633 0.053193 0.058113 0.062633 0.068713 0.069313 0.069473 0.073753 0.078353 0.079553 0.080153 0.086233 0.091793 0.097833 0.104073 0.108753 0.111153 0.117273 0.118233 0.120713 0.123393 0.126753 0.131353 0.131713 0.136433 0.141193 0.141513 0.146633 0.148233 0.149233 0.154913…
415	Top Right	trajectory, trial 24, Right Correct	[0.5377906 0.55849188 0.56650812 0.625 0.625 0.68349188 0.6875 0.69150812 0.7122094 0.7252906 0.7252906 0.7252906 0.7252906 0.73724063 0.75 0.75400812 0.76275937 0.76275937 0.76275937 0.76275937 0.76275937 0.76275937 0.76275937 0.76275937 0.76275937 0.76275937 0.76275937 0.76275937 0.76275937 0.76275937 0.76275937 0.76275937 0.76275937 0.76275937 0.76275937 0.76275937 0.76275937 0.76275937 0.7627…
416	Top Right	Time, trial 26, Right Correct	[0.000000e+00 9.660000e-04 9.566000e-03 1.136600e-02 1.312600e-02 2.048600e-02 2.528600e-02 2.732600e-02 3.544600e-02 3.588600e-02 3.808600e-02 4.700600e-02 4.832600e-02 6.016600e-02 6.296600e-02 6.340600e-02 6.676600e-02 6.744600e-02 7.512600e-02 8.264600e-02 8.924600e-02 9.400600e-02 1.000060e-01 1.038860e-01 1.090460e-01 1.109260e-01 1.165660e-01 1.197660e-01 1.208860e-01 1.246860e-01 1.296460…
417	Top Right	trajectory, trial 26, Right Correct	[0.61224063 0.62099188 0.68349188 0.69150812 0.70025937 0.7252906 0.73724063 0.73724063 0.75 0.75 0.75400812 0.76275937 0.76275937 0.76275937 0.76275937 0.76275937 0.76275937 0.76275937 0.76275937 0.76275937 0.76275937 0.76275937 0.76275937 0.76275937 0.76275937 0.76275937 0.76275937 0.76275937 0.76275937 0.76275937 0.76275937 0.76275937 0.76275937 0.76275937 0.75400812 0.75400812 0.75 0.75 0.75 …
418	Top Right	Time, trial 28, Right Correct	[0.000000e+00 4.390000e-04 5.999000e-03 1.263900e-02 1.927900e-02 2.519900e-02 3.659900e-02 4.875900e-02 6.839900e-02 7.263900e-02 8.467900e-02 9.767900e-02 1.129990e-01 1.273590e-01 1.343990e-01 1.414790e-01 1.583590e-01 1.594790e-01 1.717990e-01 1.859990e-01 1.945590e-01 1.981590e-01 2.049590e-01 2.158790e-01 2.261590e-01 2.332390e-01 2.362390e-01 2.465190e-01 2.509990e-01 2.615990e-01 2.695190…
419	Top Right	trajectory, trial 28, Right Correct	[0.13775937 0.13775937 0.11224063 0.0872094 0.07525937 0.0625 0.04974063 0.0377906 0.0377906 0.0377906 0.0377906 0.0377906 0.0377906 0.0377906 0.0377906 0.0377906 0.04974063 0.04974063 0.04974063 0.04974063 0.05849188 0.0625 0.05849188 0.04974063 0.04974063 0.04974063 0.04974063 0.05849188 0.0625 0.05849188 0.05849188 0.0625 0.06650812 0.0625 0.06650812 0.06650812 0.0625 0.05849188 0.05849188 0.0…
420	Top Right	Time, trial 32, Right Correct	[0. 0.010992 0.014552 0.014992 0.018432 0.024512 0.026792 0.031832 0.036312 0.041472 0.052672 0.058672 0.064472 0.076352 0.078152 0.090432 0.095272 0.103072 0.105192 0.114592 0.118712 0.120592 0.125872 0.126272 0.133312 0.140232 0.144192 0.154552 0.159192 0.163312 0.167032 0.169752 0.187992 0.193112 0.195712 0.201352 0.211272 0.212072 0.212752 0.230192 0.238432 0.243152 0.243632 0.244912 0.255472…
421	Top Right	trajectory, trial 32, Right Correct	[0.57525937 0.6627906 0.6875 0.6875 0.70025937 0.7252906 0.7252906 0.73724063 0.74599188 0.75400812 0.76275937 0.76275937 0.76275937 0.76275937 0.76275937 0.76275937 0.76275937 0.76275937 0.76275937 0.76275937 0.76275937 0.76275937 0.76275937 0.76275937 0.76275937 0.76275937 0.76275937 0.76275937 0.76275937 0.76275937 0.76275937 0.76275937 0.76275937 0.76275937 0.76275937 0.76275937 0.76275937 0.…
422	Top Right	Time, trial 35, Right Correct	[0. 0.007145 0.010665 0.019225 0.024065 0.026705 0.027665 0.034105 0.034145 0.040065 0.041465 0.041825 0.057825 0.057985 0.063785 0.073705 0.077385 0.077985 0.086625 0.095545 0.098225 0.103745 0.112545 0.114865 0.115345 0.122505 0.124865 0.127225 0.130225 0.131385 0.136545 0.138505 0.143785 0.145345 0.154505 0.160505 0.164745 0.167625 0.179305 0.182705 0.188385 0.189185 0.193305 0.197985 0.200745…
423	Top Right	trajectory, trial 35, Right Correct	[0.57525937 0.62900812 0.6497094 0.69150812 0.7122094 0.7252906 0.7252906 0.74599188 0.74599188 0.75400812 0.75400812 0.75400812 0.76275937 0.76275937 0.76275937 0.76275937 0.76275937 0.76275937 0.76275937 0.76275937 0.76275937 0.76275937 0.76275937 0.76275937 0.76275937 0.76275937 0.76275937 0.76275937 0.76275937 0.76275937 0.76275937 0.76275937 0.76275937 0.76275937 0.7747094 0.7747094 0.774709…
424	Top Right	Time, trial 36, Right Correct	[0.000000e+00 5.670000e-04 8.687000e-03 1.356700e-02 1.420700e-02 2.296700e-02 2.368700e-02 4.436700e-02 4.840700e-02 6.232700e-02 7.240700e-02 7.668700e-02 8.400700e-02 8.796700e-02 8.940700e-02 9.168700e-02 9.312700e-02 9.524700e-02 1.032070e-01 1.062870e-01 1.195270e-01 1.459670e-01 1.504470e-01 1.555670e-01 1.610870e-01 1.668870e-01 1.734870e-01 1.763270e-01 1.850870e-01 1.956470e-01 1.972470…
425	Top Right	trajectory, trial 36, Right Correct	[0.13775937 0.13775937 0.12099188 0.11224063 0.11224063 0.1002906 0.1002906 0.07525937 0.06650812 0.06650812 0.07525937 0.0872094 0.0872094 0.1002906 0.1002906 0.1002906 0.1002906 0.1002906 0.0872094 0.0872094 0.06650812 0.05849188 0.0625 0.0625 0.06650812 0.0625 0.05849188 0.05849188 0.05849188 0.06650812 0.06650812 0.05849188 0.04974063 0.04974063 0.06650812 0.07525937 0.07525937 0.07525937 0.0…
426	Top Right	Time, trial 37, Right Correct	[0. 0.003199 0.015919 0.021879 0.035359 0.047919 0.062919 0.074519 0.084719 0.094519 0.095879 0.104399 0.110919 0.117159 0.123119 0.131919 0.135079 0.138119 0.143159 0.149319 0.165319 0.167599 0.177119 0.178799 0.184959 0.187959 0.199079 0.199199 0.202519 0.206439 0.207479 0.208359 0.209479 0.217479 0.221519 0.222919 0.231119 0.240399 0.248159 0.248239 0.254279 0.264479 0.275759 0.279559 0.282719…
427	Top Right	trajectory, trial 37, Right Correct	[0.12099188 0.11224063 0.0872094 0.07525937 0.05849188 0.04974063 0.04974063 0.04974063 0.05849188 0.06650812 0.06650812 0.06650812 0.07525937 0.07525937 0.07525937 0.0872094 0.0872094 0.0872094 0.07525937 0.07525937 0.0872094 0.0872094 0.0872094 0.0872094 0.0872094 0.0872094 0.0872094 0.0872094 0.0872094 0.1002906 0.1002906 0.1002906 0.1002906 0.0872094 0.0872094 0.0872094 0.0872094 0.07525937 0…
428	Top Right	Time, trial 38, Right Correct	[0. 0.006666 0.014826 0.015586 0.022346 0.026706 0.040706 0.044266 0.053986 0.058306 0.063026 0.076666 0.080786 0.085026 0.092986 0.108386 0.115586 0.121026 0.123026 0.134146 0.135426 0.138706 0.142266 0.146306 0.155026 0.167346 0.169026 0.175346 0.195426 0.200266 0.203506 0.204986 0.208106 0.216666 0.224266 0.239306 0.245946 0.247546 0.247586 0.249226 0.251146 0.257106 0.262146 0.263426 0.267266…
429	Top Right	trajectory, trial 38, Right Correct	[0.1497094 0.13775937 0.12900812 0.12900812 0.12099188 0.11224063 0.1002906 0.1002906 0.1002906 0.1002906 0.1002906 0.1002906 0.1002906 0.1002906 0.0872094 0.0872094 0.1002906 0.1002906 0.1002906 0.1002906 0.1002906 0.1002906 0.1002906 0.1002906 0.0872094 0.1002906 0.1002906 0.1002906 0.1002906 0.11224063 0.11224063 0.11224063 0.1002906 0.0872094 0.07525937 0.06650812 0.06650812 0.06650812 0.0665…
430	Top Right	Time, trial 40, Right Correct	[0.000000e+00 1.246000e-03 1.140600e-02 1.488600e-02 2.380600e-02 3.228600e-02 3.348600e-02 3.916600e-02 5.320600e-02 6.156600e-02 6.596600e-02 7.372600e-02 8.260600e-02 8.608600e-02 9.068600e-02 1.078060e-01 1.178460e-01 1.345260e-01 1.475260e-01 1.575260e-01 1.601660e-01 1.823660e-01 1.859660e-01 1.860860e-01 1.927660e-01 1.952460e-01 2.144060e-01 2.231260e-01 2.242860e-01 2.289260e-01 2.330060…
431	Top Right	trajectory, trial 40, Right Correct	[ 0.1627906 0.1627906 0.12900812 0.12099188 0.1002906 0.1002906 0.1002906 0.0872094 0.0872094 0.0872094 0.07525937 0.06650812 0.0625 0.0625 0.05849188 0.05849188 0.04974063 0.04974063 0.05849188 0.06650812 0.07525937 0.1002906 0.11224063 0.11224063 0.11224063 0.11224063 0.1002906 0.1002906 0.1002906 0.1002906 0.0872094 0.0872094 0.07525937 0.0625 0.05849188 0.0625 0.07525937 0.07525937 0.07525937…
432	Top Right	Time, trial 41, Right Correct	[0.000000e+00 1.130000e-04 9.793000e-03 1.559300e-02 1.655300e-02 2.131300e-02 3.511300e-02 4.823300e-02 5.051300e-02 6.467300e-02 6.511300e-02 8.151300e-02 8.771300e-02 1.019130e-01 1.051530e-01 1.113530e-01 1.139930e-01 1.241130e-01 1.369530e-01 1.409130e-01 1.594330e-01 1.648330e-01 1.725930e-01 1.849530e-01 2.038730e-01 2.148730e-01 2.161530e-01 2.225130e-01 2.321930e-01 2.522730e-01 2.527530…
433	Top Right	trajectory, trial 41, Right Correct	[0.13775937 0.13775937 0.11224063 0.1002906 0.1002906 0.0872094 0.07525937 0.07525937 0.07525937 0.05849188 0.05849188 0.04974063 0.04974063 0.04974063 0.04974063 0.04974063 0.04974063 0.04974063 0.04974063 0.04974063 0.0625 0.05849188 0.05849188 0.06650812 0.05849188 0.0625 0.0625 0.06650812 0.06650812 0.0872094 0.0872094 0.0872094 0.07525937 0.06650812 0.06650812 0.06650812 0.0872094 0.0872094 …
434	Top Right	Time, trial 43, Right Correct	[0. 0.006239 0.020479 0.021959 0.023599 0.026399 0.044199 0.045079 0.048719 0.056079 0.056559 0.063679 0.072959 0.081679 0.085759 0.089119 0.106199 0.108079 0.113439 0.117879 0.118399 0.121079 0.122079 0.126679 0.129559 0.138319 0.149439 0.154119 0.161639 0.162639 0.168679 0.180959 0.181959 0.185919 0.190079 0.195719 0.196039 0.196759 0.208239 0.211199 0.217839 0.221719 0.221839 0.238639 0.242799…
435	Top Right	trajectory, trial 43, Right Correct	[0.61224063 0.6627906 0.73724063 0.74599188 0.75 0.75400812 0.7747094 0.7747094 0.7747094 0.7747094 0.7747094 0.7747094 0.7747094 0.7747094 0.7747094 0.7747094 0.7747094 0.7747094 0.7747094 0.7747094 0.7747094 0.7747094 0.7747094 0.7747094 0.7747094 0.7747094 0.7747094 0.7747094 0.7747094 0.7747094 0.7747094 0.76275937 0.76275937 0.76275937 0.76275937 0.76275937 0.76275937 0.76275937 0.76275937 0…
436	Top Right	Time, trial 45, Right Correct	[0. 0.007645 0.012645 0.021205 0.026045 0.034325 0.038845 0.047645 0.049045 0.049525 0.050765 0.054445 0.075205 0.081125 0.084085 0.085325 0.091405 0.101805 0.105005 0.105125 0.113045 0.116085 0.120525 0.123245 0.130525 0.133525 0.139605 0.148725 0.150165 0.155645 0.156765 0.161205 0.161845 0.163165 0.166085 0.168925 0.171765 0.172325 0.172445 0.179965 0.195485 0.200365 0.219365 0.219565 0.231285…
437	Top Right	trajectory, trial 45, Right Correct	[0.6002906 0.6627906 0.69150812 0.7252906 0.73724063 0.75400812 0.76275937 0.76275937 0.76275937 0.76275937 0.76275937 0.76275937 0.7747094 0.7747094 0.7747094 0.7747094 0.7747094 0.7747094 0.7747094 0.7747094 0.7747094 0.7747094 0.7747094 0.7747094 0.7747094 0.7747094 0.7747094 0.7747094 0.7747094 0.7747094 0.7747094 0.7747094 0.7747094 0.7747094 0.7747094 0.7747094 0.7747094 0.7747094 0.7747094…
438	Top Right	Time, trial 46, Right Correct	[0.000000e+00 5.860000e-04 4.226000e-03 6.106000e-03 1.002600e-02 1.162600e-02 1.362600e-02 1.922600e-02 2.770600e-02 2.990600e-02 3.462600e-02 3.534600e-02 3.730600e-02 3.878600e-02 3.926600e-02 4.222600e-02 4.518600e-02 4.746600e-02 5.634600e-02 6.066600e-02 6.838600e-02 6.922600e-02 6.974600e-02 8.326600e-02 8.402600e-02 8.902600e-02 9.190600e-02 9.274600e-02 9.622600e-02 1.077060e-01 1.100660…
439	Top Right	trajectory, trial 46, Right Correct	[0.5625 0.56650812 0.6002906 0.61224063 0.63775937 0.6497094 0.6627906 0.69150812 0.7252906 0.73724063 0.74599188 0.74599188 0.75 0.75 0.75 0.75400812 0.75400812 0.75400812 0.76275937 0.76275937 0.76275937 0.76275937 0.76275937 0.76275937 0.76275937 0.76275937 0.76275937 0.76275937 0.76275937 0.76275937 0.76275937 0.76275937 0.76275937 0.76275937 0.76275937 0.76275937 0.76275937 0.76275937 0.7627…
440	Top Right	Time, trial 47, Right Correct	[0. 0.001759 0.012959 0.013799 0.031239 0.031519 0.035239 0.039439 0.046439 0.051279 0.056519 0.061279 0.067159 0.072559 0.075119 0.079519 0.092119 0.094759 0.096599 0.097159 0.101039 0.109159 0.110799 0.123919 0.129919 0.135359 0.136919 0.145759 0.151319 0.153639 0.154199 0.154799 0.163559 0.167319 0.177639 0.178999 0.185839 0.186079 0.188159 0.191519 0.198119 0.200119 0.203039 0.215199 0.217159…
441	Top Right	trajectory, trial 47, Right Correct	[0.5377906 0.54974063 0.625 0.62900812 0.7122094 0.7122094 0.7252906 0.73724063 0.75 0.75400812 0.76275937 0.76275937 0.76275937 0.76275937 0.76275937 0.76275937 0.76275937 0.76275937 0.76275937 0.76275937 0.76275937 0.76275937 0.76275937 0.76275937 0.76275937 0.76275937 0.76275937 0.76275937 0.76275937 0.76275937 0.76275937 0.76275937 0.76275937 0.76275937 0.76275937 0.76275937 0.76275937 0.7627…
442	Top Right	Time, trial 48, Right Correct	[0.00000000e+00 6.50000002e-05 5.85000000e-04 1.01850000e-02 1.03850000e-02 2.48650000e-02 3.30250000e-02 3.97050000e-02 4.03050000e-02 4.40650000e-02 5.63450000e-02 5.65850000e-02 6.77050000e-02 7.33850000e-02 7.59050000e-02 7.73050000e-02 8.33450000e-02 8.91050000e-02 9.14650000e-02 9.59050000e-02 1.02545000e-01 1.15225000e-01 1.23345000e-01 1.26745000e-01 1.33185000e-01 1.40545000e-01 1.429850…
443	Top Right	trajectory, trial 48, Right Correct	[0.12900812 0.12900812 0.12900812 0.1002906 0.1002906 0.07525937 0.06650812 0.06650812 0.06650812 0.0625 0.05849188 0.05849188 0.05849188 0.0625 0.0625 0.05849188 0.04974063 0.04974063 0.04974063 0.04974063 0.04974063 0.04974063 0.04974063 0.04974063 0.04974063 0.04974063 0.04974063 0.04974063 0.04974063 0.04974063 0.04974063 0.04974063 0.04974063 0.04974063 0.04974063 0.05849188 0.0625 0.0625 0.…
444	Top Right	Time, trial 49, Right Correct	[0. 0.003879 0.008519 0.009639 0.027479 0.038599 0.038999 0.039879 0.042999 0.045479 0.052799 0.057679 0.061359 0.074999 0.081039 0.082479 0.082799 0.087119 0.092919 0.100239 0.108239 0.120119 0.120639 0.131479 0.137839 0.139639 0.147519 0.149159 0.155879 0.162039 0.168559 0.176039 0.182359 0.189879 0.202359 0.203759 0.218119 0.224159 0.228439 0.237519 0.242759 0.247159 0.251039 0.261759 0.273079…
445	Top Right	trajectory, trial 49, Right Correct	[0.2122094 0.20025937 0.19150812 0.1875 0.13775937 0.13775937 0.13775937 0.13775937 0.12900812 0.125 0.12099188 0.11224063 0.11224063 0.1002906 0.1002906 0.1002906 0.1002906 0.1002906 0.1002906 0.0872094 0.0872094 0.0872094 0.0872094 0.0872094 0.07525937 0.07525937 0.07525937 0.07525937 0.06650812 0.06650812 0.06650812 0.07525937 0.0872094 0.0872094 0.07525937 0.07525937 0.06650812 0.06650812 0.0…
446	Top Right	Time, trial 50, Right Correct	[0.000000e+00 2.552000e-03 7.032000e-03 7.272000e-03 1.315200e-02 1.527200e-02 2.239200e-02 2.379200e-02 2.887200e-02 3.135200e-02 3.911200e-02 4.235200e-02 4.339200e-02 4.787200e-02 4.795200e-02 4.955200e-02 5.567200e-02 5.891200e-02 6.015200e-02 6.459200e-02 6.563200e-02 7.051200e-02 7.139200e-02 7.759200e-02 8.123200e-02 8.915200e-02 9.919200e-02 1.016720e-01 1.045920e-01 1.048320e-01 1.135520…
447	Top Right	trajectory, trial 50, Right Correct	[0.56650812 0.5872094 0.625 0.625 0.6627906 0.67474063 0.7122094 0.7122094 0.7252906 0.73724063 0.74599188 0.75 0.75 0.75 0.75 0.75400812 0.76275937 0.76275937 0.76275937 0.76275937 0.76275937 0.76275937 0.76275937 0.76275937 0.76275937 0.76275937 0.76275937 0.76275937 0.76275937 0.76275937 0.76275937 0.76275937 0.76275937 0.76275937 0.76275937 0.76275937 0.76275937 0.76275937 0.76275937 0.762759…
448	Top Right	Time, trial 51, Right Correct	[0. 0.003053 0.009413 0.010733 0.015333 0.020173 0.021853 0.027373 0.027733 0.033453 0.033733 0.034293 0.039813 0.042013 0.043493 0.044093 0.051493 0.053493 0.059933 0.060333 0.063653 0.065453 0.071893 0.082733 0.083653 0.095013 0.100533 0.102493 0.107493 0.112013 0.117573 0.123613 0.126213 0.127293 0.133773 0.140613 0.142133 0.144973 0.153133 0.155773 0.158573 0.165813 0.167653 0.172133 0.176533…
449	Top Right	trajectory, trial 51, Right Correct	[0.5625 0.5872094 0.63775937 0.6497094 0.67474063 0.70025937 0.7122094 0.7252906 0.7252906 0.73724063 0.73724063 0.73724063 0.75 0.75400812 0.75400812 0.75400812 0.76275937 0.76275937 0.7747094 0.7747094 0.7747094 0.7747094 0.7747094 0.7747094 0.7747094 0.7747094 0.7747094 0.7747094 0.7747094 0.7747094 0.7747094 0.7747094 0.7747094 0.7747094 0.7747094 0.7747094 0.7747094 0.7747094 0.7747094 0.774…
450	Top Right	Time, trial 52, Right Correct	[0. 0.002979 0.006779 0.010579 0.017219 0.030939 0.041979 0.052219 0.055739 0.063179 0.073099 0.081499 0.084339 0.097179 0.108979 0.115899 0.121579 0.122499 0.134539 0.143339 0.148539 0.149659 0.156659 0.164819 0.165179 0.172459 0.175899 0.177059 0.182059 0.187099 0.188619 0.190739 0.194939 0.195459 0.200139 0.209259 0.222779 0.228859 0.230659 0.239499 0.248459 0.249539 0.260699 0.262179 0.266939…
451	Top Right	trajectory, trial 52, Right Correct	[0.17474063 0.1627906 0.1497094 0.13775937 0.12099188 0.11224063 0.11224063 0.11224063 0.11224063 0.11224063 0.11224063 0.11224063 0.11224063 0.0872094 0.0872094 0.0872094 0.0872094 0.0872094 0.06650812 0.0625 0.0625 0.0625 0.0625 0.06650812 0.06650812 0.07525937 0.07525937 0.07525937 0.07525937 0.0872094 0.0872094 0.0872094 0.0872094 0.0872094 0.07525937 0.06650812 0.0625 0.0625 0.0625 0.0625 0.…
452	Top Right	Time, trial 53, Right Correct	[0. 0.003346 0.006386 0.009826 0.015386 0.017266 0.020066 0.025106 0.026746 0.035266 0.039986 0.041986 0.044826 0.047386 0.053786 0.064066 0.066546 0.067186 0.073146 0.089386 0.097466 0.105506 0.112346 0.121906 0.125106 0.128306 0.136386 0.147666 0.156786 0.157186 0.165586 0.171266 0.178866 0.186506 0.187066 0.192106 0.196426 0.197786 0.210186 0.217146 0.224706 0.231266 0.233066 0.238626 0.247026…
453	Top Right	trajectory, trial 53, Right Correct	[0.19150812 0.18349188 0.17474063 0.1627906 0.1497094 0.1497094 0.1497094 0.13775937 0.12900812 0.11224063 0.1002906 0.1002906 0.1002906 0.1002906 0.0872094 0.0872094 0.0872094 0.0872094 0.07525937 0.05849188 0.05849188 0.05849188 0.0625 0.07525937 0.07525937 0.06650812 0.0625 0.0625 0.06650812 0.06650812 0.0625 0.06650812 0.07525937 0.07525937 0.07525937 0.07525937 0.07525937 0.07525937 0.0625 0…
454	Top Right	Time, trial 54, Right Correct	[0. 0.002232 0.012632 0.015032 0.015472 0.022872 0.026552 0.032992 0.034792 0.036432 0.042592 0.044592 0.048272 0.057032 0.060032 0.067472 0.080432 0.084832 0.087392 0.098752 0.103152 0.107712 0.113712 0.115392 0.118352 0.125032 0.134672 0.135632 0.145832 0.146792 0.153352 0.155872 0.165112 0.172872 0.173992 0.175312 0.185392 0.186432 0.187512 0.194672 0.199032 0.200672 0.201352 0.204112 0.209872…
455	Top Right	trajectory, trial 54, Right Correct	[0.12099188 0.11224063 0.0872094 0.0872094 0.0872094 0.0872094 0.0872094 0.0872094 0.0872094 0.0872094 0.07525937 0.07525937 0.0872094 0.0872094 0.0872094 0.0872094 0.07525937 0.06650812 0.0625 0.05849188 0.05849188 0.04974063 0.0377906 0.0377906 0.0377906 0.04974063 0.0377906 0.0377906 0.0625 0.0625 0.06650812 0.06650812 0.07525937 0.0872094 0.0872094 0.0872094 0.1002906 0.1002906 0.1002906 0.11…
456	Top Right	Time, trial 56, Right Correct	[0. 0.001473 0.002713 0.004913 0.012153 0.016593 0.018793 0.021113 0.028913 0.048393 0.048913 0.049593 0.054873 0.058513 0.060513 0.065593 0.067953 0.068713 0.077513 0.085233 0.086113 0.095593 0.103513 0.104273 0.108753 0.112513 0.114073 0.115713 0.130633 0.131753 0.135233 0.135473 0.149393 0.161553 0.163633 0.163953 0.175393 0.176913 0.178953 0.179353 0.184473 0.187113 0.192033 0.198633 0.200793…
457	Top Right	trajectory, trial 56, Right Correct	[0.5872094 0.6002906 0.61224063 0.62900812 0.67474063 0.69150812 0.70025937 0.7122094 0.73724063 0.76275937 0.76275937 0.76275937 0.76275937 0.76275937 0.76275937 0.76275937 0.76275937 0.76275937 0.7747094 0.7747094 0.7747094 0.7747094 0.7747094 0.7747094 0.7747094 0.7747094 0.7747094 0.7747094 0.7747094 0.7747094 0.7747094 0.7747094 0.7747094 0.7747094 0.7747094 0.7747094 0.7747094 0.7747094 0.7…
458	Top Right	Time, trial 57, Right Correct	[0. 0.004946 0.005146 0.007186 0.010706 0.029346 0.035866 0.038226 0.046506 0.055546 0.057946 0.064946 0.071346 0.074706 0.081706 0.082306 0.087106 0.099986 0.108906 0.109626 0.116466 0.118426 0.119986 0.121106 0.129266 0.138106 0.145066 0.156346 0.159826 0.161106 0.166426 0.176226 0.178866 0.178866 0.180106 0.190546 0.199386 0.220066 0.227706 0.228626 0.228786 0.236866 0.245186 0.250986 0.251746…
459	Top Right	trajectory, trial 57, Right Correct	[0.55849188 0.6002906 0.6002906 0.61224063 0.63775937 0.7252906 0.74599188 0.75 0.75400812 0.76275937 0.76275937 0.76275937 0.76275937 0.76275937 0.76275937 0.76275937 0.76275937 0.76275937 0.76275937 0.76275937 0.76275937 0.76275937 0.76275937 0.76275937 0.76275937 0.76275937 0.76275937 0.76275937 0.76275937 0.76275937 0.76275937 0.75400812 0.75 0.75 0.75 0.76275937 0.76275937 0.7747094 0.774709…
460	Top Right	Time, trial 58, Right Correct	[0. 0.009792 0.010672 0.015232 0.015272 0.020952 0.022872 0.029312 0.034152 0.039592 0.040872 0.045952 0.046512 0.058952 0.060072 0.065072 0.068592 0.074432 0.079232 0.081512 0.081832 0.085512 0.085872 0.094152 0.094312 0.095272 0.098592 0.111392 0.111472 0.117392 0.119712 0.120952 0.123752 0.130312 0.130672 0.140112 0.140432 0.140792 0.147112 0.149552 0.150472 0.160432 0.166392 0.168352 0.171272…
461	Top Right	trajectory, trial 58, Right Correct	[0.5872094 0.6627906 0.6627906 0.69150812 0.69150812 0.7122094 0.7252906 0.74599188 0.75 0.75400812 0.75400812 0.76275937 0.76275937 0.76275937 0.76275937 0.76275937 0.76275937 0.76275937 0.76275937 0.76275937 0.76275937 0.76275937 0.76275937 0.76275937 0.76275937 0.76275937 0.76275937 0.76275937 0.76275937 0.76275937 0.76275937 0.76275937 0.76275937 0.76275937 0.76275937 0.76275937 0.76275937 0.…
462	Top Right	Time, trial 59, Right Correct	[0.000000e+00 8.390000e-04 4.439000e-03 6.639000e-03 1.039900e-02 1.215900e-02 2.515900e-02 2.587900e-02 2.943900e-02 3.127900e-02 3.163900e-02 4.283900e-02 4.387900e-02 4.855900e-02 4.935900e-02 5.335900e-02 5.335900e-02 5.643900e-02 5.843900e-02 6.031900e-02 6.715900e-02 6.735900e-02 6.775900e-02 6.855900e-02 8.207900e-02 8.463900e-02 8.787900e-02 8.911900e-02 9.067900e-02 1.018790e-01 1.035990…
463	Top Right	trajectory, trial 59, Right Correct	[0.62900812 0.63775937 0.6627906 0.67474063 0.69150812 0.70025937 0.73724063 0.73724063 0.74599188 0.74599188 0.74599188 0.75 0.75 0.75 0.75 0.75 0.75 0.75 0.75 0.75 0.75400812 0.75400812 0.75400812 0.75400812 0.76275937 0.76275937 0.76275937 0.76275937 0.76275937 0.7747094 0.7747094 0.7747094 0.7747094 0.7747094 0.7747094 0.7747094 0.7747094 0.7747094 0.7747094 0.7747094 0.7747094 0.7747094 0.77…
464	Top Right	Time, trial 60, Right Correct	[0. 0.007799 0.021839 0.023279 0.028639 0.040759 0.044079 0.050559 0.057079 0.063199 0.064599 0.073679 0.078999 0.084799 0.091759 0.096239 0.098159 0.098559 0.112599 0.123519 0.128119 0.132279 0.133799 0.136799 0.142839 0.148039 0.154079 0.159559 0.166999 0.168399 0.172679 0.179399 0.186399 0.187599 0.191079 0.191479 0.197679 0.198039 0.200199 0.206759 0.211079 0.211359 0.214639 0.214799 0.215999…
465	Top Right	trajectory, trial 60, Right Correct	[ 0.13775937 0.12099188 0.11224063 0.11224063 0.1002906 0.0872094 0.0872094 0.07525937 0.06650812 0.06650812 0.06650812 0.05849188 0.04974063 0.04974063 0.04974063 0.04974063 0.04974063 0.04974063 0.0247094 0.01275937 0.00400812 -0. -0. 0.00400812 0.01275937 0.0247094 0.0377906 0.04974063 0.0625 0.06650812 0.06650812 0.07525937 0.0872094 0.0872094 0.0872094 0.0872094 0.0872094 0.0872094 0.0872094…
466	Top Right	Time, trial 61, Right Correct	[0. 0.006626 0.010946 0.019546 0.034346 0.041706 0.042266 0.045546 0.051146 0.061066 0.062346 0.066146 0.068226 0.079106 0.083746 0.083826 0.088626 0.097586 0.105066 0.109346 0.116306 0.128346 0.130746 0.137786 0.138826 0.145306 0.145986 0.150746 0.157746 0.164386 0.165466 0.166586 0.183666 0.186586 0.187026 0.192546 0.202346 0.203066 0.205386 0.214866 0.220706 0.230386 0.230906 0.241106 0.247866…
467	Top Right	trajectory, trial 61, Right Correct	[0.63775937 0.69150812 0.7122094 0.73724063 0.75400812 0.76275937 0.76275937 0.76275937 0.76275937 0.76275937 0.76275937 0.76275937 0.76275937 0.76275937 0.76275937 0.76275937 0.76275937 0.76275937 0.76275937 0.76275937 0.76275937 0.76275937 0.76275937 0.76275937 0.76275937 0.76275937 0.76275937 0.76275937 0.76275937 0.76275937 0.76275937 0.76275937 0.76275937 0.76275937 0.76275937 0.76275937 0.7…
468	Top Right	Time, trial 62, Right Correct	[0. 0.002746 0.004146 0.005626 0.011986 0.019586 0.021866 0.026946 0.034106 0.036826 0.037066 0.037946 0.042066 0.051866 0.058546 0.067266 0.072946 0.075906 0.077746 0.082426 0.085106 0.094826 0.096346 0.104866 0.111506 0.127746 0.130466 0.137946 0.139786 0.145226 0.161666 0.164106 0.173106 0.182626 0.182946 0.191106 0.195026 0.197666 0.204746 0.220746 0.225386 0.231706 0.232746 0.244026 0.260946…
469	Top Right	trajectory, trial 62, Right Correct	[0.13775937 0.12900812 0.12099188 0.11224063 0.1002906 0.0872094 0.0872094 0.07525937 0.06650812 0.0625 0.0625 0.05849188 0.04974063 0.0377906 0.04974063 0.05849188 0.05849188 0.0625 0.0625 0.06650812 0.06650812 0.07525937 0.07525937 0.0625 0.05849188 0.05849188 0.04974063 0.0377906 0.0377906 0.0377906 0.0625 0.06650812 0.07525937 0.0872094 0.0872094 0.0872094 0.0872094 0.0872094 0.0872094 0.1002…
470	Top Right	Time, trial 63, Right Correct	[0. 0.003312 0.005672 0.009632 0.009992 0.022672 0.025632 0.025832 0.035472 0.040872 0.046272 0.050392 0.058512 0.065952 0.066912 0.069672 0.079032 0.084072 0.091072 0.093192 0.093192 0.100792 0.101472 0.105232 0.109152 0.110152 0.110272 0.116392 0.120552 0.121072 0.139192 0.145592 0.146192 0.152352 0.158152 0.162632 0.163232 0.164232 0.166712 0.174632 0.175832 0.181872 0.187432 0.190232 0.194992…
471	Top Right	trajectory, trial 63, Right Correct	[0.5377906 0.56650812 0.5872094 0.62099188 0.625 0.70025937 0.7122094 0.7122094 0.73724063 0.75 0.75400812 0.75400812 0.75400812 0.75400812 0.75400812 0.75400812 0.75400812 0.75400812 0.75 0.75 0.75 0.75 0.75 0.75 0.75 0.75 0.75 0.75400812 0.75400812 0.75400812 0.76275937 0.76275937 0.76275937 0.76275937 0.76275937 0.76275937 0.76275937 0.76275937 0.76275937 0.76275937 0.76275937 0.76275937 0.762…
472	Top Right	Time, trial 64, Right Correct	[0. 0.006159 0.007519 0.010039 0.013679 0.018559 0.021559 0.025519 0.036599 0.045039 0.045239 0.051839 0.051919 0.053439 0.065799 0.073719 0.081919 0.083359 0.084679 0.085879 0.093839 0.099959 0.110999 0.116519 0.119279 0.122879 0.131399 0.132599 0.136839 0.137319 0.142759 0.148079 0.155119 0.156879 0.165199 0.169719 0.171759 0.171839 0.176239 0.178519 0.178799 0.184479 0.191839 0.192279 0.192919…
473	Top Right	trajectory, trial 64, Right Correct	[0.63775937 0.69150812 0.70025937 0.7122094 0.7252906 0.73724063 0.74599188 0.75 0.76275937 0.76275937 0.76275937 0.76275937 0.76275937 0.76275937 0.7747094 0.7747094 0.7747094 0.7747094 0.7747094 0.7747094 0.7747094 0.7747094 0.7747094 0.7747094 0.7747094 0.7747094 0.7747094 0.7747094 0.7747094 0.7747094 0.7747094 0.7747094 0.76275937 0.76275937 0.76275937 0.76275937 0.76275937 0.76275937 0.7627…
474	Top Right	Time, trial 65, Right Correct	[0.000000e+00 1.730000e-04 6.893000e-03 1.677300e-02 2.361300e-02 3.121300e-02 4.101300e-02 5.577300e-02 5.605300e-02 6.797300e-02 7.125300e-02 8.625300e-02 8.949300e-02 9.537300e-02 1.064930e-01 1.086530e-01 1.176130e-01 1.179730e-01 1.258530e-01 1.357730e-01 1.413330e-01 1.574930e-01 1.601730e-01 1.680530e-01 1.698130e-01 1.702930e-01 1.754930e-01 1.799730e-01 1.815730e-01 1.944130e-01 2.096130…
475	Top Right	trajectory, trial 65, Right Correct	[0.11224063 0.11224063 0.0872094 0.06650812 0.05849188 0.04974063 0.04974063 0.04974063 0.04974063 0.04974063 0.04974063 0.04974063 0.04974063 0.0377906 0.0247094 0.0247094 0.0377906 0.0377906 0.0377906 0.04974063 0.05849188 0.05849188 0.05849188 0.05849188 0.0625 0.0625 0.06650812 0.0625 0.0625 0.05849188 0.06650812 0.0872094 0.0872094 0.0872094 0.0872094 0.11224063 0.11224063 0.11224063 0.12099…
476	Top Right	Time, trial 66, Right Correct	[0. 0.009026 0.014426 0.018306 0.020106 0.025826 0.029786 0.031826 0.034946 0.043306 0.053266 0.059106 0.063786 0.064586 0.067386 0.077626 0.082826 0.083706 0.087346 0.088146 0.094986 0.097706 0.098866 0.106386 0.110626 0.114986 0.115826 0.116626 0.121626 0.126666 0.128226 0.130266 0.139626 0.142746 0.143466 0.143626 0.152946 0.153466 0.162906 0.162946 0.165746 0.166306 0.186906 0.188626 0.194146…
477	Top Right	trajectory, trial 66, Right Correct	[0.57525937 0.6497094 0.67474063 0.69150812 0.70025937 0.7252906 0.73724063 0.74599188 0.75400812 0.76275937 0.76275937 0.76275937 0.76275937 0.76275937 0.76275937 0.7747094 0.7747094 0.7747094 0.7747094 0.7747094 0.7747094 0.7747094 0.7747094 0.7747094 0.7747094 0.7747094 0.7747094 0.7747094 0.7747094 0.7747094 0.7747094 0.7747094 0.7747094 0.7747094 0.7747094 0.7747094 0.76275937 0.76275937 0.7…
478	Top Right	Time, trial 67, Right Correct	[0. 0.006859 0.008099 0.010499 0.013859 0.016739 0.018259 0.026099 0.027339 0.035219 0.040219 0.041739 0.047059 0.048579 0.061459 0.066739 0.069379 0.074619 0.075699 0.078539 0.081939 0.083659 0.091339 0.091539 0.096499 0.105379 0.107859 0.114619 0.116419 0.122619 0.126459 0.126699 0.126979 0.129899 0.137139 0.138379 0.140139 0.142259 0.147379 0.147979 0.150699 0.157259 0.157939 0.168979 0.169859…
479	Top Right	trajectory, trial 67, Right Correct	[0.55849188 0.61224063 0.62099188 0.63775937 0.6627906 0.68349188 0.69150812 0.7252906 0.7252906 0.74599188 0.75 0.75 0.75400812 0.75400812 0.76275937 0.76275937 0.76275937 0.76275937 0.76275937 0.76275937 0.76275937 0.76275937 0.76275937 0.76275937 0.76275937 0.76275937 0.76275937 0.76275937 0.76275937 0.76275937 0.76275937 0.76275937 0.76275937 0.76275937 0.76275937 0.76275937 0.76275937 0.7627…
480	Top Right	Time, trial 69, Right Correct	[0.000000e+00 4.120000e-04 1.772000e-03 2.372000e-03 4.372000e-03 1.497200e-02 2.225200e-02 2.325200e-02 2.977200e-02 2.997200e-02 3.737200e-02 4.233200e-02 4.497200e-02 4.653200e-02 5.521200e-02 5.709200e-02 6.261200e-02 6.337200e-02 7.189200e-02 7.937200e-02 8.741200e-02 9.481200e-02 1.026520e-01 1.090920e-01 1.154920e-01 1.158120e-01 1.172520e-01 1.202920e-01 1.256520e-01 1.361320e-01 1.370120…
481	Top Right	trajectory, trial 69, Right Correct	[0.54974063 0.54974063 0.55849188 0.5625 0.57525937 0.6497094 0.68349188 0.6875 0.7122094 0.7122094 0.73724063 0.74599188 0.75 0.75400812 0.76275937 0.76275937 0.76275937 0.76275937 0.7747094 0.7747094 0.7747094 0.7747094 0.7747094 0.7747094 0.7747094 0.7747094 0.7747094 0.7747094 0.7747094 0.7747094 0.7747094 0.7747094 0.7747094 0.7747094 0.7747094 0.7747094 0.7747094 0.7747094 0.7747094 0.77470…
482	Top Right	Time, trial 72, Right Correct	[0.000000e+00 1.079000e-03 5.959000e-03 8.919000e-03 1.159900e-02 1.667900e-02 2.499900e-02 3.103900e-02 3.159900e-02 3.159900e-02 4.839900e-02 4.891900e-02 5.091900e-02 5.647900e-02 5.759900e-02 6.475900e-02 6.531900e-02 6.731900e-02 7.131900e-02 8.243900e-02 8.323900e-02 9.255900e-02 9.311900e-02 9.943900e-02 1.103990e-01 1.148390e-01 1.206790e-01 1.246390e-01 1.251590e-01 1.297590e-01 1.315990…
483	Top Right	trajectory, trial 72, Right Correct	[0.56650812 0.57525937 0.61224063 0.63775937 0.6627906 0.69150812 0.7252906 0.75 0.75 0.75 0.76275937 0.76275937 0.76275937 0.76275937 0.76275937 0.76275937 0.76275937 0.76275937 0.76275937 0.76275937 0.76275937 0.76275937 0.76275937 0.76275937 0.76275937 0.76275937 0.76275937 0.76275937 0.76275937 0.76275937 0.76275937 0.76275937 0.76275937 0.76275937 0.76275937 0.76275937 0.76275937 0.76275937 …
484	Top Right	Time, trial 73, Right Correct	[0. 0.005152 0.005392 0.015472 0.017472 0.019192 0.024472 0.027352 0.030152 0.033592 0.041112 0.046512 0.051992 0.058512 0.062712 0.067512 0.069672 0.091032 0.102792 0.110352 0.114472 0.116072 0.121272 0.126472 0.134512 0.149512 0.151472 0.153552 0.153752 0.158112 0.169432 0.172752 0.182792 0.191792 0.192152 0.193312 0.194632 0.200432 0.213672 0.216952 0.221992 0.222272 0.225632 0.231712 0.237992…
485	Top Right	trajectory, trial 73, Right Correct	[0.5247094 0.5625 0.5625 0.63775937 0.6497094 0.6627906 0.6875 0.70025937 0.7122094 0.7252906 0.73724063 0.74599188 0.75400812 0.76275937 0.76275937 0.76275937 0.76275937 0.7747094 0.7747094 0.7747094 0.7747094 0.7747094 0.7747094 0.7747094 0.7747094 0.7747094 0.7747094 0.7747094 0.7747094 0.7747094 0.7747094 0.7747094 0.7747094 0.7747094 0.7747094 0.7747094 0.7747094 0.7747094 0.7747094 0.774709…
486	Top Right	Time, trial 74, Right Correct	[0. 0.001692 0.005172 0.014052 0.014452 0.023052 0.035452 0.049972 0.065892 0.066212 0.066252 0.079812 0.087052 0.089172 0.104332 0.111892 0.113212 0.122492 0.133932 0.151092 0.157132 0.158692 0.162172 0.164932 0.168212 0.175532 0.185012 0.189492 0.195692 0.199932 0.201132 0.208612 0.215852 0.216692 0.224132 0.228452 0.232492 0.239172 0.244852 0.248932 0.256972 0.269012 0.282332 0.283332 0.290572…
487	Top Right	trajectory, trial 74, Right Correct	[ 0.13775937 0.13775937 0.125 0.1002906 0.1002906 0.07525937 0.04974063 0.0247094 0.00400812 0.00400812 0.00400812 -0.07525937 -0.12099188 -0.13775937 -0.26275937 -0.32525937 -0.3372094 -0.3997094 -0.4752906 -0.5872094 -0.61224063 -0.62099188 -0.63775937 -0.6497094 -0.6627906 -0.69150812 -0.7252906 -0.73724063 -0.75400812 -0.76275937 -0.76275937 -0.7747094 -0.7877906 -0.7877906 -0.79974063 -0.799…
488	Top Right	Time, trial 76, Right Correct	[0.000000e+00 6.320000e-04 7.912000e-03 1.539200e-02 1.543200e-02 1.559200e-02 2.335200e-02 2.591200e-02 2.907200e-02 3.407200e-02 4.567200e-02 5.183200e-02 5.307200e-02 5.971200e-02 6.567200e-02 7.267200e-02 7.703200e-02 8.563200e-02 8.751200e-02 9.511200e-02 1.063120e-01 1.082320e-01 1.095520e-01 1.172320e-01 1.275120e-01 1.347520e-01 1.387920e-01 1.477120e-01 1.489120e-01 1.509520e-01 1.520720…
489	Top Right	trajectory, trial 76, Right Correct	[0.61224063 0.62099188 0.6627906 0.69150812 0.69150812 0.69150812 0.7252906 0.73724063 0.74599188 0.75400812 0.7747094 0.7747094 0.7747094 0.7747094 0.7747094 0.7747094 0.7747094 0.7747094 0.7747094 0.7747094 0.7747094 0.7747094 0.7747094 0.7747094 0.7747094 0.7747094 0.7747094 0.7747094 0.7747094 0.7747094 0.7747094 0.76275937 0.76275937 0.76275937 0.76275937 0.76275937 0.76275937 0.76275937 0.7…
490	Top Right	Time, trial 81, Right Correct	[0.000000e+00 1.159000e-03 3.759000e-03 1.779900e-02 2.107900e-02 2.959900e-02 3.639900e-02 3.735900e-02 4.059900e-02 4.723900e-02 5.051900e-02 5.355900e-02 5.691900e-02 6.887900e-02 8.059900e-02 8.187900e-02 8.279900e-02 9.311900e-02 9.947900e-02 1.053590e-01 1.057190e-01 1.061590e-01 1.127190e-01 1.136790e-01 1.178790e-01 1.284390e-01 1.347990e-01 1.390790e-01 1.460790e-01 1.558390e-01 1.573590…
491	Top Right	trajectory, trial 81, Right Correct	[0.63775937 0.6497094 0.6627906 0.7252906 0.73724063 0.75400812 0.76275937 0.76275937 0.76275937 0.76275937 0.76275937 0.76275937 0.76275937 0.7747094 0.7747094 0.7747094 0.7747094 0.7747094 0.7747094 0.7747094 0.7747094 0.7747094 0.7747094 0.7747094 0.7747094 0.7747094 0.7747094 0.7747094 0.7747094 0.76275937 0.76275937 0.76275937 0.76275937 0.76275937 0.76275937 0.76275937 0.76275937 0.76275937…
492	Top Right	Time, trial 82, Right Correct	[0. 0.015359 0.017639 0.021399 0.031119 0.039759 0.040439 0.049119 0.049759 0.058679 0.061199 0.067439 0.072159 0.075839 0.077479 0.083599 0.087759 0.095719 0.103479 0.109079 0.109199 0.114439 0.117519 0.119719 0.127959 0.132399 0.133479 0.135119 0.138279 0.142079 0.144039 0.150639 0.153679 0.159919 0.164359 0.172919 0.184519 0.191559 0.194079 0.195239 0.201119 0.202319 0.208319 0.211519 0.217079…
493	Top Right	trajectory, trial 82, Right Correct	[ 0.12900812 0.1002906 0.1002906 0.1002906 0.0872094 0.0872094 0.0872094 0.0872094 0.0872094 0.07525937 0.07525937 0.0625 0.05849188 0.04974063 0.04974063 0.04974063 0.04974063 0.04974063 0.04974063 0.04974063 0.04974063 0.0377906 0.0377906 0.0377906 0.0377906 0.0377906 0.0377906 0.0247094 0.01275937 -0.00400812 -0.01275937 -0.0247094 -0.0247094 -0.04974063 -0.07525937 -0.12900812 -0.20025937 -0.…
494	Top Right	Time, trial 83, Right Correct	[0. 0.007413 0.011573 0.014013 0.018213 0.019453 0.021653 0.028693 0.035173 0.036733 0.046133 0.048453 0.054853 0.060373 0.065173 0.067533 0.080133 0.083213 0.083813 0.091973 0.094053 0.094213 0.095093 0.101933 0.109013 0.110373 0.111933 0.119733 0.119733 0.126853 0.130013 0.132813 0.138413 0.147733 0.148933 0.151093 0.155733 0.164173 0.170533 0.174453 0.177053 0.180373 0.190453 0.198973 0.199693…
495	Top Right	trajectory, trial 83, Right Correct	[0.5625 0.62099188 0.6497094 0.6627906 0.6875 0.69150812 0.70025937 0.7252906 0.73724063 0.73724063 0.74599188 0.75 0.75400812 0.76275937 0.76275937 0.76275937 0.76275937 0.76275937 0.76275937 0.76275937 0.76275937 0.76275937 0.76275937 0.76275937 0.75400812 0.75400812 0.75400812 0.75 0.75 0.75400812 0.75400812 0.75400812 0.76275937 0.76275937 0.76275937 0.76275937 0.76275937 0.76275937 0.7627593…
496	Top Right	Time, trial 86, Right Correct	[0. 0.005273 0.007073 0.008473 0.015153 0.016593 0.029873 0.034993 0.042553 0.043913 0.047953 0.059593 0.060833 0.065073 0.068633 0.075953 0.076193 0.083993 0.091393 0.094313 0.107033 0.115953 0.119993 0.122593 0.129433 0.131233 0.137433 0.140673 0.144393 0.147313 0.148873 0.157993 0.160553 0.163913 0.172633 0.181193 0.185753 0.192713 0.197873 0.205793 0.208433 0.215193 0.219513 0.220473 0.226433…
497	Top Right	trajectory, trial 86, Right Correct	[0.1497094 0.13775937 0.12900812 0.125 0.11224063 0.11224063 0.07525937 0.06650812 0.06650812 0.06650812 0.0625 0.04974063 0.04974063 0.05849188 0.06650812 0.06650812 0.06650812 0.05849188 0.05849188 0.05849188 0.05849188 0.06650812 0.0625 0.0625 0.04974063 0.04974063 0.05849188 0.0625 0.0625 0.06650812 0.06650812 0.06650812 0.06650812 0.0625 0.05849188 0.0625 0.06650812 0.07525937 0.07525937 0.0…
498	Top Right	Time, trial 87, Right Correct	[0. 0.00122 0.0025 0.01166 0.01198 0.01714 0.0219 0.02238 0.02362 0.03238 0.03838 0.04922 0.04962 0.04978 0.0575 0.0589 0.06558 0.07046 0.07202 0.0881 0.09014 0.09102 0.0933 0.09438 0.09666 0.09846 0.1059 0.1137 0.11834 0.12546 0.12814 0.13174 0.13462 0.13602 0.13638 0.14402 0.14434 0.15342 0.15866 0.15874 0.16358 0.1641 0.16418 0.16706 0.18054 0.18354 0.19478 0.1953 0.20306 0.20518 0.2079 0.2107…
499	Top Right	trajectory, trial 87, Right Correct	[0.6002906 0.61224063 0.625 0.69150812 0.69150812 0.7122094 0.7252906 0.7252906 0.7252906 0.74599188 0.75400812 0.76275937 0.76275937 0.76275937 0.7747094 0.7747094 0.7747094 0.7747094 0.7747094 0.7747094 0.7747094 0.7747094 0.7747094 0.7747094 0.7747094 0.7747094 0.7747094 0.7747094 0.7747094 0.7747094 0.7747094 0.7747094 0.7747094 0.7747094 0.7747094 0.7747094 0.7747094 0.76275937 0.76275937 0.…
500	Top Right	Time, trial 88, Right Correct	[0. 0.003666 0.014346 0.017186 0.019546 0.022586 0.028706 0.034546 0.036986 0.050466 0.052706 0.059826 0.069906 0.078586 0.079626 0.085946 0.094266 0.102786 0.103186 0.108266 0.117546 0.127066 0.141306 0.144746 0.155066 0.162466 0.164866 0.164866 0.170866 0.173786 0.187346 0.195706 0.195786 0.199306 0.204506 0.204826 0.210306 0.212346 0.218426 0.226506 0.233386 0.240946 0.241866 0.244866 0.249266…
501	Top Right	trajectory, trial 88, Right Correct	[0.1875 0.17474063 0.1497094 0.1497094 0.1497094 0.1497094 0.13775937 0.125 0.12099188 0.1002906 0.1002906 0.0872094 0.0872094 0.1002906 0.1002906 0.1002906 0.1002906 0.1002906 0.1002906 0.1002906 0.0872094 0.0872094 0.06650812 0.0625 0.0625 0.06650812 0.0625 0.0625 0.0625 0.0625 0.06650812 0.07525937 0.07525937 0.07525937 0.07525937 0.07525937 0.07525937 0.07525937 0.06650812 0.05849188 0.058491…
502	Top Right	Time, trial 89, Right Correct	[0. 0.005719 0.013479 0.019159 0.031679 0.039999 0.058239 0.065359 0.082079 0.097839 0.101439 0.120999 0.125439 0.143319 0.153479 0.172839 0.193839 0.204439 0.216439 0.223159 0.231839 0.247319 0.258679 0.266399 0.275279 0.279999 0.297279 0.305879 0.318119 0.318919 0.326999 0.329279 0.336759 0.351799 0.353759 0.359639 0.362439 0.363639 0.375359 0.392279 0.406759 0.419839 0.434759 0.441919 0.451559…
503	Top Right	trajectory, trial 89, Right Correct	[0.0872094 0.07525937 0.0625 0.05849188 0.04974063 0.0377906 0.01275937 0.01275937 0.0247094 0.0377906 0.0377906 0.0377906 0.0377906 0.05849188 0.04974063 0.04974063 0.0625 0.05849188 0.05849188 0.0625 0.06650812 0.0625 0.06650812 0.05849188 0.04974063 0.04974063 0.04974063 0.04974063 0.04974063 0.04974063 0.0377906 0.0377906 0.04974063 0.07525937 0.07525937 0.07525937 0.07525937 0.07525937 0.075…
504	Top Right	Time, trial 90, Right Correct	[0. 0.003906 0.006666 0.016866 0.020746 0.021466 0.027306 0.029826 0.031706 0.038786 0.051866 0.054026 0.061586 0.066986 0.067586 0.075706 0.075746 0.087986 0.090426 0.096946 0.101786 0.111506 0.115586 0.116466 0.116586 0.121386 0.125266 0.127426 0.130186 0.132346 0.136186 0.141306 0.142746 0.143866 0.146986 0.149426 0.159786 0.162666 0.162986 0.175666 0.175826 0.177506 0.180346 0.184866 0.200466…
505	Top Right	trajectory, trial 90, Right Correct	[0.6002906 0.62900812 0.6497094 0.7122094 0.7252906 0.7252906 0.73724063 0.74599188 0.75 0.75400812 0.76275937 0.76275937 0.76275937 0.76275937 0.76275937 0.75400812 0.75400812 0.76275937 0.76275937 0.7747094 0.7747094 0.7747094 0.7747094 0.7747094 0.7747094 0.7747094 0.7747094 0.7747094 0.7747094 0.7747094 0.7747094 0.7747094 0.7747094 0.7747094 0.7747094 0.7747094 0.7747094 0.7747094 0.7747094 …
506	Top Right	Time, trial 91, Right Correct	[0. 0.023119 0.026639 0.040999 0.046799 0.052839 0.053879 0.059399 0.059839 0.064839 0.078519 0.082839 0.088319 0.088639 0.094439 0.097559 0.104439 0.108439 0.109519 0.124359 0.129599 0.138679 0.149679 0.155839 0.162599 0.164079 0.168959 0.174959 0.182079 0.183439 0.189039 0.198759 0.205679 0.211519 0.225959 0.227159 0.230879 0.238479 0.242279 0.248839 0.256439 0.266919 0.267799 0.276239 0.283079…
507	Top Right	trajectory, trial 91, Right Correct	[0.12099188 0.0872094 0.0872094 0.07525937 0.07525937 0.07525937 0.07525937 0.07525937 0.07525937 0.06650812 0.0625 0.06650812 0.06650812 0.06650812 0.0625 0.05849188 0.04974063 0.04974063 0.04974063 0.0377906 0.0377906 0.0377906 0.0377906 0.0377906 0.0377906 0.0377906 0.0377906 0.0377906 0.0377906 0.0377906 0.0377906 0.0377906 0.0377906 0.0377906 0.04974063 0.04974063 0.04974063 0.04974063 0.049…
508	Top Right	Time, trial 93, Right Correct	[0. 0.002619 0.011659 0.012939 0.016499 0.030259 0.031739 0.037539 0.044939 0.057179 0.060019 0.063619 0.073299 0.082219 0.086699 0.089619 0.099699 0.107979 0.110699 0.120339 0.121299 0.133459 0.141379 0.142939 0.151699 0.162259 0.174259 0.176219 0.185379 0.186099 0.193179 0.196099 0.205299 0.211299 0.227019 0.244299 0.245739 0.246179 0.251139 0.259299 0.271779 0.273739 0.285379 0.290339 0.296499…
509	Top Right	trajectory, trial 93, Right Correct	[0.06650812 0.0625 0.04974063 0.04974063 0.04974063 0.07525937 0.07525937 0.07525937 0.06650812 0.06650812 0.06650812 0.0625 0.0625 0.04974063 0.0377906 0.0377906 0.04974063 0.0625 0.0625 0.06650812 0.06650812 0.0625 0.06650812 0.06650812 0.05849188 0.05849188 0.0625 0.06650812 0.0625 0.0625 0.04974063 0.04974063 0.05849188 0.06650812 0.06650812 0.0625 0.06650812 0.06650812 0.0625 0.0625 0.075259…
510	Top Right	Time, trial 94, Right Correct	[0. 0.001466 0.005746 0.009826 0.011386 0.016186 0.028346 0.029786 0.031626 0.036466 0.038026 0.041546 0.046146 0.046186 0.049426 0.057546 0.058106 0.063906 0.064706 0.072546 0.077866 0.078426 0.079666 0.085266 0.095746 0.098546 0.103626 0.112786 0.116186 0.123466 0.125066 0.129626 0.145346 0.147226 0.149346 0.154986 0.155226 0.166666 0.175026 0.179266 0.184706 0.186466 0.197266 0.197386 0.198746…
511	Top Right	trajectory, trial 94, Right Correct	[0.51275937 0.5247094 0.55849188 0.5872094 0.6002906 0.62900812 0.69150812 0.70025937 0.7122094 0.7252906 0.7252906 0.73724063 0.74599188 0.74599188 0.75 0.75400812 0.75400812 0.76275937 0.76275937 0.7747094 0.7747094 0.7747094 0.7747094 0.7747094 0.7747094 0.7747094 0.7747094 0.7747094 0.7747094 0.7747094 0.7747094 0.7747094 0.7747094 0.7747094 0.7747094 0.7747094 0.7747094 0.7747094 0.76275937 …
512	Top Right	Time, trial 97, Right Correct	[0. 0.010866 0.025266 0.038626 0.047506 0.047626 0.051786 0.060186 0.065106 0.087466 0.099586 0.105826 0.112986 0.139666 0.140266 0.142986 0.147346 0.159106 0.160786 0.169386 0.178226 0.179666 0.192706 0.205466 0.222186 0.235506 0.238666 0.242466 0.244106 0.250426 0.259226 0.259906 0.263106 0.306466 0.322426 0.327066 0.332826 0.335426 0.346626 0.412026 0.417826 0.420506 0.422426 0.434946 0.436186…
513	Top Right	trajectory, trial 97, Right Correct	[ 0.1627906 0.13775937 0.12099188 0.11224063 0.1002906 0.1002906 0.0872094 0.07525937 0.07525937 0.07525937 0.06650812 0.06650812 0.05849188 0.0377906 0.0377906 0.04974063 0.04974063 0.0625 0.06650812 0.06650812 0.06650812 0.06650812 0.05849188 0.0625 0.0872094 0.1002906 0.1002906 0.1002906 0.1002906 0.1002906 0.1002906 0.1002906 0.1002906 0.06650812 0.0625 0.06650812 0.0625 0.05849188 0.04974063…
514	Top Right	Time, trial 0, Right Correct	[0. 0.006959 0.022679 0.031839 0.039599 0.041999 0.064039 0.064679 0.068519 0.073839 0.077399 0.096839 0.101359 0.112159 0.125239 0.126839 0.136479 0.139399 0.147439 0.154679 0.159559 0.169359 0.174439 0.180639 0.200599 0.224359 0.232119 0.251359 0.251359 0.256639 0.261959 0.264519 0.276879 0.286199 0.295639 0.298719 0.314359 0.324759 0.337119 0.346199 0.357879 0.362799 0.365879 0.379479 0.393879…
515	Top Right	trajectory, trial 0, Right Correct	[0.12099188 0.1002906 0.0872094 0.1002906 0.1002906 0.1002906 0.12900812 0.12900812 0.125 0.125 0.12099188 0.1002906 0.1002906 0.1002906 0.1002906 0.1002906 0.11224063 0.11224063 0.11224063 0.12099188 0.12099188 0.13775937 0.1497094 0.1497094 0.20025937 0.3502906 0.42474063 0.625 0.625 0.6627906 0.69150812 0.70025937 0.73724063 0.75400812 0.76275937 0.76275937 0.7747094 0.7747094 0.7747094 0.7747…
516	Top Right	Time, trial 1, Right Correct	[0. 0.005006 0.030926 0.036606 0.038046 0.044206 0.048646 0.078806 0.083446 0.084526 0.087726 0.097766 0.110166 0.117366 0.124126 0.128206 0.133326 0.149486 0.153846 0.163886 0.174326 0.177206 0.184206 0.194006 0.194486 0.201286 0.207326 0.210486 0.213406 0.222726 0.228366 0.229366 0.233606 0.240606 0.246486 0.251526 0.261766 0.261966 0.262446 0.269606 0.270086 0.276606 0.285486 0.295766 0.300286…
517	Top Right	trajectory, trial 1, Right Correct	[0.1497094 0.13775937 0.1002906 0.1002906 0.1002906 0.0872094 0.07525937 0.0625 0.06650812 0.06650812 0.0625 0.05849188 0.05849188 0.06650812 0.07525937 0.07525937 0.06650812 0.06650812 0.0625 0.05849188 0.0625 0.06650812 0.06650812 0.07525937 0.07525937 0.07525937 0.07525937 0.07525937 0.07525937 0.07525937 0.07525937 0.07525937 0.06650812 0.05849188 0.04974063 0.04974063 0.04974063 0.04974063 0…
518	Top Right	Time, trial 2, Right Correct	[0. 0.000906 0.013746 0.019626 0.019706 0.019826 0.025946 0.036986 0.041906 0.042626 0.052346 0.052546 0.055586 0.058386 0.064666 0.068746 0.076586 0.086546 0.088066 0.092986 0.096946 0.103506 0.104346 0.107986 0.117586 0.118626 0.128386 0.133186 0.133186 0.134746 0.137426 0.143266 0.156186 0.159626 0.159786 0.161586 0.164506 0.172226 0.173506 0.186826 0.189066 0.189106 0.196586 0.197346 0.220306…
519	Top Right	trajectory, trial 2, Right Correct	[0.55849188 0.56650812 0.6627906 0.70025937 0.70025937 0.70025937 0.7252906 0.75400812 0.76275937 0.76275937 0.7747094 0.7747094 0.7747094 0.7747094 0.7747094 0.7747094 0.7747094 0.7747094 0.7747094 0.7747094 0.7747094 0.7747094 0.7747094 0.7747094 0.76275937 0.76275937 0.75400812 0.75 0.75 0.75 0.75400812 0.76275937 0.76275937 0.76275937 0.76275937 0.76275937 0.76275937 0.76275937 0.76275937 0.7…
520	Top Right	Time, trial 3, Right Correct	[0.000000e+00 2.712000e-03 7.512000e-03 1.219200e-02 2.183200e-02 2.763200e-02 3.283200e-02 3.751200e-02 3.899200e-02 4.347200e-02 4.967200e-02 5.143200e-02 5.539200e-02 5.731200e-02 6.691200e-02 7.039200e-02 7.175200e-02 7.543200e-02 8.359200e-02 8.367200e-02 8.759200e-02 8.827200e-02 9.515200e-02 1.144720e-01 1.173120e-01 1.205520e-01 1.247120e-01 1.277520e-01 1.313120e-01 1.339520e-01 1.358720…
521	Top Right	trajectory, trial 3, Right Correct	[0.5377906 0.55849188 0.6002906 0.63775937 0.6875 0.7122094 0.7252906 0.73724063 0.73724063 0.74599188 0.75400812 0.75400812 0.75400812 0.75400812 0.76275937 0.76275937 0.76275937 0.76275937 0.76275937 0.76275937 0.76275937 0.76275937 0.76275937 0.7747094 0.7747094 0.7747094 0.7747094 0.7747094 0.7747094 0.7747094 0.7747094 0.7747094 0.7747094 0.7747094 0.7747094 0.7747094 0.7747094 0.7747094 0.7…
522	Top Right	Time, trial 4, Right Correct	[0. 0.012046 0.019446 0.027526 0.032846 0.032846 0.035486 0.044766 0.044926 0.046206 0.054446 0.060366 0.062566 0.066086 0.077766 0.078846 0.082046 0.086446 0.091366 0.105686 0.105886 0.107166 0.112806 0.113606 0.126086 0.134006 0.134846 0.139406 0.140846 0.144406 0.149886 0.152326 0.155686 0.160366 0.161686 0.164886 0.169086 0.174926 0.184206 0.192526 0.196846 0.204966 0.218126 0.218326 0.221126…
523	Top Right	trajectory, trial 4, Right Correct	[0.57525937 0.6627906 0.70025937 0.73724063 0.75 0.75 0.75400812 0.76275937 0.76275937 0.76275937 0.76275937 0.76275937 0.76275937 0.76275937 0.76275937 0.76275937 0.76275937 0.76275937 0.76275937 0.76275937 0.76275937 0.76275937 0.76275937 0.76275937 0.76275937 0.76275937 0.76275937 0.76275937 0.76275937 0.76275937 0.76275937 0.76275937 0.76275937 0.76275937 0.76275937 0.76275937 0.76275937 0.76…
524	Top Right	Time, trial 7, Right Correct	[0. 0.003086 0.003886 0.008886 0.010646 0.035966 0.036486 0.043366 0.052646 0.055926 0.076806 0.077486 0.090206 0.102006 0.106806 0.111206 0.143646 0.153886 0.156926 0.169206 0.176726 0.181286 0.188446 0.195406 0.199726 0.210646 0.219486 0.224006 0.236846 0.245406 0.256926 0.257966 0.270326 0.275606 0.275766 0.288126 0.290726 0.304926 0.325286 0.325766 0.327686 0.351646 0.365806 0.391166 0.403766…
525	Top Right	trajectory, trial 7, Right Correct	[0.1497094 0.13775937 0.13775937 0.125 0.12099188 0.0872094 0.0872094 0.07525937 0.06650812 0.06650812 0.07525937 0.07525937 0.07525937 0.07525937 0.07525937 0.07525937 0.04974063 0.04974063 0.04974063 0.04974063 0.04974063 0.04974063 0.04974063 0.04974063 0.04974063 0.04974063 0.04974063 0.04974063 0.04974063 0.04974063 0.04974063 0.04974063 0.04974063 0.04974063 0.04974063 0.04974063 0.04974063…
526	Top Right	Time, trial 8, Right Correct	[0. 0.020972 0.023372 0.027172 0.034732 0.040492 0.048532 0.055572 0.060372 0.078092 0.086652 0.098092 0.109972 0.117652 0.135532 0.135572 0.148612 0.170932 0.176212 0.190572 0.198532 0.199612 0.204852 0.206972 0.221892 0.227332 0.232172 0.237132 0.249572 0.251252 0.257652 0.274372 0.278412 0.285012 0.287452 0.292572 0.297412 0.322372 0.330012 0.331812 0.350932 0.353452 0.358252 0.369492 0.370212…
527	Top Right	trajectory, trial 8, Right Correct	[0.12900812 0.1002906 0.1002906 0.0872094 0.07525937 0.06650812 0.0625 0.05849188 0.05849188 0.04974063 0.04974063 0.04974063 0.0625 0.06650812 0.05849188 0.05849188 0.04974063 0.04974063 0.04974063 0.04974063 0.05849188 0.05849188 0.0625 0.0625 0.0625 0.06650812 0.06650812 0.05849188 0.04974063 0.04974063 0.04974063 0.04974063 0.04974063 0.05849188 0.0625 0.0625 0.05849188 0.04974063 0.04974063 …
528	Top Right	Time, trial 10, Right Correct	[0. 0.003146 0.013626 0.024186 0.030386 0.038946 0.043906 0.047586 0.048586 0.056066 0.058586 0.063746 0.065346 0.074186 0.074826 0.076146 0.087066 0.090866 0.090906 0.096306 0.106706 0.110826 0.112346 0.116306 0.117106 0.122426 0.128906 0.132186 0.132346 0.142466 0.148186 0.152306 0.152746 0.154066 0.163066 0.167026 0.170666 0.173746 0.179346 0.188706 0.197586 0.205826 0.207186 0.220186 0.229506…
529	Top Right	trajectory, trial 10, Right Correct	[0.6497094 0.67474063 0.7252906 0.75 0.76275937 0.7747094 0.7747094 0.7747094 0.7747094 0.7747094 0.7747094 0.7747094 0.7747094 0.7747094 0.7747094 0.7747094 0.76275937 0.75400812 0.75400812 0.76275937 0.7747094 0.7747094 0.7747094 0.7747094 0.7747094 0.7747094 0.7747094 0.7747094 0.7747094 0.7747094 0.7747094 0.7747094 0.7747094 0.7747094 0.7747094 0.7747094 0.7747094 0.7747094 0.7747094 0.77470…
530	Top Right	Time, trial 11, Right Correct	[0. 0.001432 0.015272 0.022432 0.026232 0.028032 0.035672 0.037992 0.042112 0.048032 0.060072 0.069872 0.072032 0.087152 0.095752 0.096112 0.113232 0.115272 0.119312 0.121272 0.125752 0.129992 0.141032 0.153592 0.161512 0.163912 0.167792 0.169712 0.172752 0.173112 0.179632 0.194672 0.198032 0.201432 0.207632 0.217592 0.223272 0.224472 0.234352 0.238992 0.246912 0.251832 0.260632 0.262232 0.269672…
531	Top Right	trajectory, trial 11, Right Correct	[0.57525937 0.5872094 0.68349188 0.7122094 0.7252906 0.7252906 0.74599188 0.75 0.75400812 0.76275937 0.7747094 0.7747094 0.7747094 0.7747094 0.7747094 0.7747094 0.7747094 0.7747094 0.7747094 0.7747094 0.7747094 0.7747094 0.7747094 0.7747094 0.7747094 0.7747094 0.7747094 0.7747094 0.7747094 0.7747094 0.7747094 0.7747094 0.7747094 0.7747094 0.7747094 0.7747094 0.7747094 0.7747094 0.7747094 0.774709…
532	Top Right	Time, trial 13, Right Correct	[0. 0.003912 0.004952 0.010752 0.011192 0.015512 0.015992 0.017832 0.023552 0.026752 0.026952 0.029632 0.038952 0.046072 0.055192 0.057272 0.062312 0.064032 0.070072 0.074752 0.084192 0.084192 0.089352 0.089592 0.095312 0.099752 0.100832 0.106872 0.106992 0.113432 0.128992 0.129912 0.130792 0.133912 0.134632 0.138432 0.139952 0.142192 0.152312 0.156512 0.158752 0.168552 0.179072 0.183512 0.190512…
533	Top Right	trajectory, trial 13, Right Correct	[0.5872094 0.62099188 0.62900812 0.6627906 0.6627906 0.69150812 0.69150812 0.70025937 0.7252906 0.73724063 0.73724063 0.73724063 0.75 0.75400812 0.75400812 0.75400812 0.75400812 0.75400812 0.75400812 0.75400812 0.75 0.75 0.75400812 0.75400812 0.76275937 0.76275937 0.76275937 0.76275937 0.76275937 0.76275937 0.76275937 0.76275937 0.76275937 0.76275937 0.76275937 0.76275937 0.76275937 0.76275937 0.…
534	Top Right	Time, trial 14, Right Correct	[0. 0.007959 0.015639 0.015719 0.023359 0.029599 0.038479 0.046839 0.054919 0.069279 0.076559 0.078599 0.092079 0.093759 0.095839 0.096079 0.102599 0.103119 0.109799 0.116359 0.120999 0.121159 0.126639 0.126879 0.128559 0.139439 0.140599 0.141639 0.148719 0.155479 0.155719 0.160719 0.166999 0.172319 0.173719 0.184959 0.190999 0.191359 0.207119 0.212039 0.226279 0.238359 0.242079 0.245999 0.251599…
535	Top Right	trajectory, trial 14, Right Correct	[0.57525937 0.63775937 0.6875 0.6875 0.7122094 0.7252906 0.74599188 0.75400812 0.76275937 0.76275937 0.76275937 0.76275937 0.76275937 0.76275937 0.76275937 0.76275937 0.76275937 0.76275937 0.76275937 0.76275937 0.76275937 0.76275937 0.76275937 0.76275937 0.76275937 0.76275937 0.76275937 0.76275937 0.76275937 0.76275937 0.76275937 0.76275937 0.76275937 0.76275937 0.76275937 0.7747094 0.7747094 0.7…
536	Top Right	Time, trial 15, Right Correct	[0. 0.004313 0.013393 0.020273 0.023113 0.028793 0.028913 0.029873 0.046353 0.050233 0.057113 0.061673 0.062233 0.065833 0.069633 0.072553 0.078993 0.080433 0.088593 0.090473 0.103233 0.104713 0.108873 0.110673 0.114553 0.118913 0.119673 0.129073 0.140873 0.144153 0.144633 0.149153 0.150553 0.152713 0.161193 0.162393 0.172833 0.175313 0.175353 0.175673 0.178553 0.180433 0.182553 0.191713 0.195713…
537	Top Right	trajectory, trial 15, Right Correct	[0.6002906 0.63775937 0.69150812 0.7252906 0.73724063 0.75 0.75 0.75 0.76275937 0.76275937 0.76275937 0.76275937 0.76275937 0.76275937 0.76275937 0.76275937 0.76275937 0.76275937 0.76275937 0.76275937 0.76275937 0.76275937 0.76275937 0.76275937 0.76275937 0.76275937 0.76275937 0.76275937 0.76275937 0.76275937 0.76275937 0.76275937 0.76275937 0.76275937 0.76275937 0.76275937 0.75400812 0.75400812 …
538	Top Right	Time, trial 16, Right Correct	[0. 0.002279 0.004959 0.009639 0.010479 0.010559 0.010879 0.023599 0.035719 0.045079 0.049479 0.057439 0.062679 0.065199 0.074479 0.081159 0.083999 0.094679 0.107479 0.110039 0.133799 0.134039 0.137519 0.148639 0.160679 0.164399 0.166999 0.179359 0.183479 0.184399 0.187799 0.189919 0.191039 0.201319 0.207959 0.208039 0.219479 0.223679 0.225159 0.237239 0.250239 0.253079 0.256599 0.260919 0.261639…
539	Top Right	trajectory, trial 16, Right Correct	[0.54974063 0.56650812 0.5872094 0.62099188 0.625 0.625 0.62900812 0.70025937 0.73724063 0.75 0.75400812 0.76275937 0.76275937 0.76275937 0.76275937 0.76275937 0.76275937 0.76275937 0.76275937 0.76275937 0.76275937 0.76275937 0.76275937 0.76275937 0.76275937 0.76275937 0.76275937 0.76275937 0.76275937 0.76275937 0.76275937 0.76275937 0.76275937 0.76275937 0.76275937 0.76275937 0.76275937 0.762759…
540	Top Right	Time, trial 18, Right Correct	[0. 0.002718 0.006518 0.012158 0.015958 0.018238 0.020478 0.024758 0.025838 0.035078 0.036478 0.042278 0.046718 0.049078 0.049158 0.061158 0.070478 0.071838 0.079478 0.080518 0.081638 0.093918 0.105078 0.110318 0.113958 0.116678 0.122318 0.124998 0.141518 0.143838 0.147038 0.147598 0.149758 0.151958 0.153758 0.163918 0.168358 0.172198 0.175878 0.177758 0.181398 0.182838 0.187518 0.201918 0.205198…
541	Top Right	trajectory, trial 18, Right Correct	[0.5872094 0.61224063 0.63775937 0.67474063 0.69150812 0.70025937 0.7122094 0.7252906 0.7252906 0.75 0.75 0.75400812 0.76275937 0.76275937 0.76275937 0.7747094 0.7747094 0.7747094 0.7747094 0.7747094 0.7747094 0.7747094 0.7747094 0.7747094 0.7747094 0.7747094 0.7747094 0.7747094 0.7747094 0.7747094 0.7747094 0.7747094 0.7747094 0.7747094 0.7747094 0.7747094 0.7747094 0.7747094 0.7747094 0.7747094…
542	Top Right	Time, trial 19, Right Correct	[0. 0.011792 0.012192 0.023752 0.028552 0.039472 0.041832 0.047112 0.052032 0.055312 0.065592 0.066112 0.069832 0.086312 0.093632 0.101752 0.105672 0.109912 0.111152 0.121952 0.123432 0.133632 0.134192 0.137152 0.142592 0.143192 0.145512 0.148312 0.161352 0.161792 0.171872 0.173192 0.174392 0.181312 0.182472 0.193032 0.196392 0.206952 0.209832 0.211512 0.236472 0.238192 0.240632 0.242632 0.244552…
543	Top Right	trajectory, trial 19, Right Correct	[0.57525937 0.6627906 0.6627906 0.7122094 0.7252906 0.74599188 0.75 0.75400812 0.76275937 0.76275937 0.76275937 0.76275937 0.76275937 0.7747094 0.7747094 0.7747094 0.7747094 0.7747094 0.7747094 0.7747094 0.7747094 0.7747094 0.7747094 0.7747094 0.7747094 0.7747094 0.7747094 0.7747094 0.7747094 0.7747094 0.7747094 0.7747094 0.7747094 0.7747094 0.7747094 0.7747094 0.7747094 0.7747094 0.7747094 0.774…
544	Top Right	Time, trial 20, Right Correct	[0. 0.002559 0.007039 0.016999 0.019919 0.023519 0.028479 0.030639 0.041679 0.044679 0.056919 0.063519 0.066759 0.078079 0.103359 0.103799 0.115319 0.128679 0.129799 0.130439 0.136039 0.136079 0.146959 0.156439 0.165759 0.168719 0.183159 0.183319 0.195599 0.206999 0.214719 0.216439 0.217639 0.243759 0.249879 0.256999 0.262039 0.271479 0.278759 0.290279 0.305159 0.318399 0.319759 0.325719 0.337719…
545	Top Right	trajectory, trial 20, Right Correct	[-0.25400812 -0.26275937 -0.2747094 -0.29974063 -0.30849188 -0.30849188 -0.29974063 -0.2877906 -0.23724063 -0.2252906 -0.1627906 -0.12900812 -0.11224063 -0.0625 0.0247094 0.0247094 0.04974063 0.04974063 0.04974063 0.04974063 0.05849188 0.05849188 0.04974063 0.04974063 0.04974063 0.0377906 0.01275937 0.01275937 0.01275937 0.01275937 0.01275937 0.01275937 0.01275937 0.0247094 0.0247094 0.01275937 0…
546	Top Right	Time, trial 21, Right Correct	[0. 0.005959 0.008679 0.016959 0.022839 0.024439 0.031319 0.053199 0.061639 0.070519 0.075839 0.107639 0.107679 0.116719 0.121279 0.121519 0.124199 0.139559 0.147079 0.151959 0.153079 0.156719 0.164999 0.176279 0.178519 0.178799 0.202359 0.208519 0.212559 0.215359 0.230159 0.234879 0.237679 0.240039 0.241999 0.249199 0.258719 0.266039 0.267759 0.274719 0.275999 0.294839 0.295399 0.300199 0.300439…
547	Top Right	trajectory, trial 21, Right Correct	[0.19150812 0.17474063 0.1627906 0.1497094 0.13775937 0.13775937 0.125 0.1002906 0.0872094 0.0872094 0.0872094 0.06650812 0.06650812 0.0872094 0.1002906 0.1002906 0.1002906 0.1002906 0.11224063 0.125 0.125 0.125 0.12099188 0.11224063 0.11224063 0.11224063 0.0872094 0.07525937 0.07525937 0.06650812 0.05849188 0.05849188 0.06650812 0.06650812 0.06650812 0.0625 0.06650812 0.07525937 0.07525937 0.075…
548	Top Right	Time, trial 22, Right Correct	[0. 0.001872 0.002032 0.004952 0.018192 0.022832 0.025792 0.035512 0.036232 0.036312 0.037352 0.041232 0.045032 0.050992 0.054032 0.066512 0.067992 0.068632 0.075112 0.080272 0.083272 0.088632 0.091152 0.098272 0.101992 0.102592 0.108072 0.115592 0.123912 0.128312 0.130472 0.133232 0.136912 0.141792 0.153032 0.155712 0.159032 0.159232 0.161832 0.164832 0.165912 0.170072 0.182312 0.183392 0.190992…
549	Top Right	trajectory, trial 22, Right Correct	[0.6497094 0.6627906 0.6627906 0.67474063 0.7252906 0.73724063 0.73724063 0.75 0.75 0.75 0.75 0.75 0.75400812 0.76275937 0.76275937 0.76275937 0.76275937 0.76275937 0.76275937 0.76275937 0.76275937 0.76275937 0.76275937 0.76275937 0.76275937 0.76275937 0.76275937 0.76275937 0.76275937 0.76275937 0.76275937 0.76275937 0.76275937 0.76275937 0.76275937 0.76275937 0.76275937 0.76275937 0.76275937 0.7…
550	Top Right	Time, trial 23, Right Correct	[0. 0.005753 0.013113 0.023473 0.027753 0.035233 0.037233 0.049553 0.057593 0.061153 0.071353 0.072793 0.074233 0.081793 0.088033 0.094873 0.101633 0.109633 0.121513 0.123553 0.124633 0.130473 0.137513 0.139433 0.155233 0.156193 0.157793 0.162393 0.167313 0.176193 0.181793 0.185273 0.191033 0.196273 0.197793 0.199753 0.202353 0.233113 0.238073 0.240833 0.248793 0.254153 0.263473 0.266513 0.266873…
551	Top Right	trajectory, trial 23, Right Correct	[0.13775937 0.12099188 0.11224063 0.11224063 0.11224063 0.1002906 0.1002906 0.0872094 0.1002906 0.1002906 0.1002906 0.1002906 0.1002906 0.1002906 0.1002906 0.0872094 0.0872094 0.0872094 0.0872094 0.0872094 0.0872094 0.0872094 0.0872094 0.0872094 0.1002906 0.1002906 0.1002906 0.1002906 0.1002906 0.11224063 0.11224063 0.11224063 0.11224063 0.12099188 0.12099188 0.12099188 0.11224063 0.11224063 0.11…
552	Top Right	Time, trial 25, Right Correct	[0. 0.001973 0.004493 0.008653 0.012493 0.015333 0.020893 0.024453 0.031853 0.038013 0.043253 0.047013 0.052373 0.055093 0.058413 0.058453 0.058893 0.061253 0.068653 0.069573 0.073893 0.079333 0.089133 0.094773 0.097413 0.100653 0.104773 0.109973 0.118493 0.119173 0.122853 0.125653 0.132213 0.141933 0.146133 0.152293 0.153813 0.156493 0.165133 0.166493 0.177053 0.177253 0.179493 0.183813 0.184893…
553	Top Right	trajectory, trial 25, Right Correct	[0.5872094 0.6002906 0.62099188 0.6497094 0.67474063 0.69150812 0.7122094 0.7252906 0.73724063 0.74599188 0.75 0.75400812 0.75400812 0.75400812 0.75400812 0.75400812 0.75400812 0.75400812 0.76275937 0.76275937 0.76275937 0.76275937 0.76275937 0.76275937 0.76275937 0.76275937 0.76275937 0.76275937 0.76275937 0.76275937 0.76275937 0.76275937 0.76275937 0.76275937 0.76275937 0.76275937 0.76275937 0.…
554	Top Right	Time, trial 27, Right Correct	[0. 0.010713 0.032073 0.039593 0.051993 0.059393 0.066393 0.071233 0.088753 0.091633 0.114593 0.132713 0.136193 0.140553 0.170953 0.177273 0.187193 0.210633 0.218073 0.218753 0.224913 0.228713 0.242393 0.259273 0.273793 0.277193 0.286793 0.295433 0.300166]
555	Top Right	trajectory, trial 27, Right Correct	[0.11224063 0.0872094 0.07525937 0.06650812 0.05849188 0.05849188 0.05849188 0.05849188 0.05849188 0.05849188 0.04974063 0.04974063 0.04974063 0.04974063 0.05849188 0.06650812 0.06650812 0.04974063 0.04974063 0.04974063 0.0377906 0.0247094 0.0247094 0.0247094 0.0247094 0.0247094 0.01275937 0.00400812 0.01275937]
556	Top Right	Time, trial 28, Right Correct	[0. 0.021666 0.040426 0.040666 0.042186 0.052666 0.053346 0.064746 0.065106 0.072306 0.076386 0.084746 0.091306 0.104106 0.113786 0.116746 0.117746 0.137146 0.143986 0.157986 0.169466 0.175506 0.178906 0.192066 0.194946 0.196226 0.203546 0.207266 0.213946 0.217026 0.226106 0.228346 0.234626 0.245666 0.247826 0.258946 0.267106 0.270106 0.270626 0.279706 0.292586 0.305786 0.313266 0.327346 0.328666…
557	Top Right	trajectory, trial 28, Right Correct	[0.11224063 0.07525937 0.0872094 0.0872094 0.0872094 0.0872094 0.0872094 0.0872094 0.0872094 0.0872094 0.0872094 0.0872094 0.07525937 0.07525937 0.0872094 0.0872094 0.0872094 0.07525937 0.07525937 0.0872094 0.1002906 0.1002906 0.1002906 0.1002906 0.1002906 0.1002906 0.1002906 0.1002906 0.1002906 0.1002906 0.1002906 0.1002906 0.1002906 0.1002906 0.1002906 0.0872094 0.0872094 0.0872094 0.0872094 0.…
558	Top Right	Time, trial 31, Right Correct	[0. 0.000872 0.001792 0.010912 0.016472 0.023112 0.023232 0.023672 0.026112 0.028272 0.040152 0.040712 0.041752 0.045272 0.059072 0.062832 0.066432 0.068312 0.071112 0.078752 0.079152 0.090432 0.097712 0.103432 0.104272 0.106152 0.117672 0.126552 0.127032 0.140592 0.146312 0.151672 0.151792 0.160872 0.163792 0.163832 0.179872 0.180512 0.191512 0.203232 0.203832 0.212152 0.212312 0.218112 0.221392…
559	Top Right	trajectory, trial 31, Right Correct	[0.2122094 0.2122094 0.2122094 0.19150812 0.1875 0.1875 0.1875 0.1875 0.18349188 0.17474063 0.1627906 0.1627906 0.1627906 0.1497094 0.12900812 0.12900812 0.12900812 0.12900812 0.12900812 0.12099188 0.12099188 0.11224063 0.1002906 0.1002906 0.1002906 0.1002906 0.07525937 0.06650812 0.06650812 0.06650812 0.07525937 0.07525937 0.07525937 0.06650812 0.06650812 0.06650812 0.0625 0.0625 0.0625 0.075259…
560	Top Right	Time, trial 32, Right Correct	[0.000000e+00 1.446000e-03 4.006000e-03 9.606000e-03 1.844600e-02 1.996600e-02 2.916600e-02 3.684600e-02 3.752600e-02 4.444600e-02 4.940600e-02 5.252600e-02 6.100600e-02 6.444600e-02 7.444600e-02 7.556600e-02 8.068600e-02 8.212600e-02 9.276600e-02 9.852600e-02 1.034860e-01 1.066860e-01 1.096860e-01 1.172860e-01 1.178060e-01 1.200060e-01 1.239260e-01 1.300460e-01 1.384060e-01 1.460060e-01 1.628460…
561	Top Right	trajectory, trial 32, Right Correct	[0.1875 0.18349188 0.17474063 0.1497094 0.125 0.12099188 0.1002906 0.1002906 0.1002906 0.1002906 0.1002906 0.1002906 0.1002906 0.1002906 0.1002906 0.1002906 0.1002906 0.1002906 0.0872094 0.0872094 0.1002906 0.1002906 0.1002906 0.1002906 0.1002906 0.1002906 0.0872094 0.07525937 0.0625 0.05849188 0.05849188 0.06650812 0.06650812 0.0625 0.06650812 0.07525937 0.0872094 0.0872094 0.1002906 0.1002906 0…
562	Top Right	Time, trial 33, Right Correct	[0. 0.004186 0.004746 0.009186 0.010386 0.018226 0.025586 0.038266 0.047346 0.052306 0.066426 0.074186 0.079346 0.097146 0.106106 0.111426 0.115186 0.120946 0.121706 0.125226 0.130786 0.141466 0.151466 0.158666 0.182306 0.184946 0.187306 0.197746 0.204146 0.214186 0.215306 0.222706 0.226146 0.233106 0.235786 0.242146 0.242186 0.248226 0.252866 0.254066 0.258986 0.260466 0.262746 0.275666 0.276786…
563	Top Right	trajectory, trial 33, Right Correct	[ 0.1627906 0.1497094 0.1497094 0.13775937 0.13775937 0.12099188 0.1002906 0.0872094 0.0872094 0.0872094 0.0872094 0.0872094 0.0872094 0.0872094 0.0872094 0.0872094 0.0872094 0.0872094 0.0872094 0.0872094 0.07525937 0.05849188 0.04974063 0.04974063 0.0625 0.06650812 0.06650812 0.07525937 0.07525937 0.07525937 0.07525937 0.07525937 0.07525937 0.07525937 0.07525937 0.06650812 0.06650812 0.0872094 0…
564	Top Right	Time, trial 36, Right Correct	[0.00000e+00 2.25000e-04 7.30500e-03 9.74500e-03 2.55850e-02 3.17450e-02 3.77850e-02 4.10650e-02 4.94250e-02 5.83050e-02 6.59450e-02 7.62650e-02 7.83850e-02 9.37450e-02 9.61850e-02 1.05785e-01 1.07105e-01 1.20705e-01 1.33505e-01 1.38625e-01 1.51225e-01 1.51745e-01 1.52065e-01 1.54865e-01 1.61105e-01 1.70905e-01 1.76745e-01 1.77385e-01 1.80665e-01 1.86385e-01 1.98705e-01 2.01065e-01 2.06865e-01 2.…
565	Top Right	trajectory, trial 36, Right Correct	[0.17474063 0.17474063 0.1497094 0.1497094 0.125 0.11224063 0.1002906 0.1002906 0.07525937 0.06650812 0.06650812 0.0625 0.0625 0.0625 0.0625 0.06650812 0.06650812 0.0625 0.06650812 0.07525937 0.1002906 0.1002906 0.1002906 0.1002906 0.1002906 0.1002906 0.1002906 0.1002906 0.1002906 0.1002906 0.1002906 0.1002906 0.1002906 0.1002906 0.1002906 0.11224063 0.12099188 0.12900812 0.13775937 0.17474063 0.…
566	Top Right	Time, trial 39, Right Correct	[0.000000e+00 2.310000e-04 3.110000e-04 1.719100e-02 1.995100e-02 3.003100e-02 3.551100e-02 4.487100e-02 5.827100e-02 6.759100e-02 7.523100e-02 7.859100e-02 8.275100e-02 8.715100e-02 9.115100e-02 9.751100e-02 1.063110e-01 1.075110e-01 1.086710e-01 1.192710e-01 1.224710e-01 1.285110e-01 1.324310e-01 1.412710e-01 1.569910e-01 1.618710e-01 1.704310e-01 1.726310e-01 1.776310e-01 1.811510e-01 1.925110…
567	Top Right	trajectory, trial 39, Right Correct	[0.1875 0.1875 0.1875 0.12099188 0.11224063 0.0872094 0.07525937 0.06650812 0.0625 0.06650812 0.07525937 0.0872094 0.0872094 0.0872094 0.0872094 0.0872094 0.1002906 0.1002906 0.1002906 0.1002906 0.1002906 0.0872094 0.0872094 0.07525937 0.07525937 0.0872094 0.0872094 0.0872094 0.0872094 0.0872094 0.07525937 0.06650812 0.0625 0.07525937 0.07525937 0.07525937 0.0872094 0.11224063 0.11224063 0.120991…
568	Top Right	Time, trial 40, Right Correct	[0. 0.005426 0.019866 0.027146 0.032426 0.050546 0.057146 0.063386 0.066426 0.067386 0.073026 0.082026 0.108026 0.109906 0.118546 0.124506 0.143746 0.150426 0.153826 0.159346 0.161946 0.174506 0.187626 0.190386 0.191266 0.191786 0.207986 0.213426 0.223946 0.234986 0.246706 0.252386 0.254866 0.256346 0.282426 0.299186 0.300386 0.306706 0.310826 0.313306 0.325226 0.332866 0.332866 0.352546 0.361386…
569	Top Right	trajectory, trial 40, Right Correct	[0.1497094 0.13775937 0.1002906 0.1002906 0.0872094 0.0872094 0.1002906 0.1002906 0.1002906 0.1002906 0.1002906 0.0872094 0.0872094 0.0872094 0.0872094 0.0872094 0.1002906 0.1002906 0.1002906 0.1002906 0.1002906 0.0872094 0.1002906 0.1002906 0.1002906 0.1002906 0.07525937 0.07525937 0.06650812 0.06650812 0.07525937 0.0872094 0.0872094 0.0872094 0.0872094 0.1002906 0.1002906 0.0872094 0.0872094 0.…
570	Top Right	Time, trial 43, Right Correct	[0. 0.003086 0.007006 0.013646 0.013926 0.016246 0.018726 0.029806 0.031686 0.049326 0.049966 0.058286 0.060806 0.063366 0.066686 0.079686 0.080606 0.085446 0.088926 0.101206 0.104566 0.108486 0.108846 0.114846 0.127486 0.136446 0.144006 0.147126 0.148086 0.153646 0.153886 0.157206 0.161086 0.166166 0.177486 0.181566 0.188286 0.192606 0.193326 0.193526 0.195086 0.211006 0.214966 0.216846 0.218446…
571	Top Right	trajectory, trial 43, Right Correct	[0.6002906 0.62900812 0.6627906 0.70025937 0.70025937 0.7122094 0.7252906 0.74599188 0.75 0.76275937 0.76275937 0.76275937 0.76275937 0.76275937 0.76275937 0.76275937 0.76275937 0.76275937 0.76275937 0.7747094 0.7747094 0.7747094 0.7747094 0.7747094 0.7747094 0.7747094 0.7747094 0.7747094 0.7747094 0.7747094 0.7747094 0.7747094 0.7747094 0.7747094 0.7747094 0.7747094 0.7747094 0.7747094 0.7747094…
572	Top Right	Time, trial 44, Right Correct	[0. 0.005079 0.007719 0.014039 0.022799 0.036919 0.041759 0.041879 0.049759 0.050239 0.054919 0.059719 0.063439 0.068119 0.074559 0.077359 0.077479 0.077559 0.091719 0.092719 0.093239 0.099159 0.103639 0.117159 0.118999 0.129239 0.135519 0.139999 0.140079 0.158799 0.160279 0.169399 0.173239 0.173639 0.176319 0.180639 0.181399 0.183879 0.186399 0.193479 0.193999 0.196679 0.203199 0.212879 0.221079…
573	Top Right	trajectory, trial 44, Right Correct	[0.57525937 0.62099188 0.63775937 0.67474063 0.7122094 0.74599188 0.75 0.75 0.76275937 0.76275937 0.76275937 0.76275937 0.76275937 0.76275937 0.76275937 0.76275937 0.76275937 0.76275937 0.76275937 0.76275937 0.76275937 0.76275937 0.76275937 0.76275937 0.76275937 0.76275937 0.76275937 0.76275937 0.76275937 0.76275937 0.76275937 0.76275937 0.76275937 0.76275937 0.76275937 0.76275937 0.76275937 0.76…
574	Top Right	Time, trial 45, Right Correct	[0. 0.003799 0.004759 0.009319 0.016999 0.017239 0.017319 0.020759 0.026319 0.028919 0.034479 0.034999 0.038799 0.044599 0.055839 0.058839 0.059319 0.059479 0.070079 0.080199 0.082759 0.083719 0.095959 0.098919 0.102479 0.111839 0.116879 0.122919 0.128759 0.133719 0.136599 0.136799 0.136839 0.137879 0.141919 0.142319 0.142759 0.151599 0.158039 0.160839 0.164399 0.165919 0.166319 0.168399 0.175439…
575	Top Right	trajectory, trial 45, Right Correct	[0.6002906 0.62900812 0.63775937 0.6627906 0.70025937 0.70025937 0.70025937 0.7122094 0.7252906 0.73724063 0.74599188 0.74599188 0.75 0.75400812 0.76275937 0.76275937 0.76275937 0.76275937 0.76275937 0.76275937 0.76275937 0.76275937 0.76275937 0.76275937 0.76275937 0.76275937 0.76275937 0.76275937 0.76275937 0.75400812 0.75400812 0.75400812 0.75400812 0.75400812 0.75400812 0.75400812 0.75400812 0…
576	Top Right	Time, trial 47, Right Correct	[0. 0.004759 0.014199 0.024079 0.033919 0.037839 0.039199 0.050959 0.055639 0.057959 0.073279 0.075199 0.086319 0.094999 0.101839 0.115119 0.129199 0.132479 0.147559 0.155919 0.157479 0.163839 0.169719 0.179439 0.189199 0.195719 0.196479 0.207359 0.213519 0.218599 0.219959 0.220079 0.226759 0.229999 0.233639 0.243039 0.260879 0.271959 0.275559 0.283999 0.295479 0.296399 0.300166]
577	Top Right	trajectory, trial 47, Right Correct	[0.1002906 0.0872094 0.07525937 0.06650812 0.06650812 0.06650812 0.06650812 0.0625 0.0625 0.0625 0.07525937 0.07525937 0.07525937 0.06650812 0.06650812 0.04974063 0.04974063 0.04974063 0.04974063 0.05849188 0.05849188 0.04974063 0.04974063 0.04974063 0.05849188 0.06650812 0.06650812 0.0625 0.06650812 0.07525937 0.07525937 0.07525937 0.07525937 0.07525937 0.06650812 0.05849188 0.04974063 0.0497406…
578	Top Right	Time, trial 48, Right Correct	[0. 0.007399 0.017639 0.022359 0.033559 0.039959 0.042919 0.053119 0.053999 0.062279 0.070479 0.070839 0.077479 0.082079 0.085119 0.094639 0.095039 0.097719 0.098199 0.100399 0.108719 0.123079 0.124679 0.127039 0.127679 0.128199 0.129679 0.136919 0.144279 0.153199 0.157679 0.164799 0.166039 0.170199 0.172839 0.174559 0.187399 0.187719 0.189439 0.196799 0.198319 0.198999 0.199639 0.214439 0.214799…
579	Top Right	trajectory, trial 48, Right Correct	[0.12900812 0.11224063 0.1002906 0.0872094 0.0872094 0.0872094 0.0872094 0.0872094 0.0872094 0.0872094 0.0872094 0.0872094 0.0872094 0.0872094 0.0872094 0.0872094 0.0872094 0.0872094 0.0872094 0.0872094 0.07525937 0.07525937 0.07525937 0.07525937 0.07525937 0.07525937 0.07525937 0.06650812 0.0625 0.04974063 0.04974063 0.0625 0.06650812 0.06650812 0.06650812 0.06650812 0.05849188 0.05849188 0.0584…
580	Top Right	Time, trial 50, Right Correct	[0.000000e+00 1.319000e-03 4.519000e-03 7.359000e-03 8.079000e-03 1.831900e-02 3.331900e-02 3.955900e-02 5.507900e-02 5.627900e-02 6.159900e-02 6.535900e-02 6.643900e-02 7.735900e-02 8.619900e-02 1.049190e-01 1.050790e-01 1.077190e-01 1.123990e-01 1.186390e-01 1.201990e-01 1.212390e-01 1.269190e-01 1.282390e-01 1.365190e-01 1.478390e-01 1.582790e-01 1.595190e-01 1.613590e-01 1.639190e-01 1.729590…
581	Top Right	trajectory, trial 50, Right Correct	[0.54974063 0.55849188 0.5872094 0.61224063 0.62099188 0.68349188 0.73724063 0.75 0.76275937 0.76275937 0.76275937 0.76275937 0.76275937 0.7747094 0.7747094 0.7747094 0.7747094 0.7747094 0.7747094 0.7747094 0.7747094 0.7747094 0.7747094 0.7747094 0.7747094 0.7747094 0.7747094 0.7747094 0.7747094 0.7747094 0.7747094 0.7747094 0.7747094 0.7747094 0.7747094 0.7747094 0.7747094 0.7747094 0.7747094 0.…
582	Top Right	Time, trial 52, Right Correct	[0. 0.008233 0.010673 0.025713 0.031473 0.035673 0.044993 0.067273 0.067513 0.078833 0.097313 0.108993 0.116313 0.120793 0.123353 0.124873 0.125153 0.137953 0.144033 0.151113 0.151353 0.158313 0.160393 0.165553 0.170273 0.182033 0.182593 0.190473 0.202393 0.204033 0.213593 0.222713 0.222753 0.236873 0.244193 0.265233 0.270393 0.273713 0.281193 0.282593 0.289713 0.295033 0.300166]
583	Top Right	trajectory, trial 52, Right Correct	[0.1497094 0.12900812 0.125 0.1002906 0.0872094 0.0872094 0.0872094 0.07525937 0.07525937 0.06650812 0.07525937 0.07525937 0.07525937 0.0872094 0.0872094 0.0872094 0.0872094 0.0872094 0.1002906 0.1002906 0.1002906 0.1002906 0.1002906 0.1002906 0.0872094 0.0872094 0.0872094 0.07525937 0.07525937 0.07525937 0.07525937 0.06650812 0.06650812 0.0625 0.05849188 0.06650812 0.07525937 0.07525937 0.075259…
584	Top Right	Time, trial 53, Right Correct	[0. 0.007999 0.012879 0.013839 0.018559 0.022999 0.030039 0.032239 0.039439 0.040039 0.040359 0.045599 0.048079 0.053599 0.065199 0.080599 0.101199 0.105159 0.108399 0.113119 0.113839 0.127679 0.137519 0.156759 0.159279 0.170959 0.172919 0.185399 0.199919 0.207039 0.217479 0.218319 0.221399 0.227079 0.247959 0.261719 0.265559 0.268039 0.276719 0.284799 0.295999 0.305799 0.308359 0.317719 0.327119…
585	Top Right	trajectory, trial 53, Right Correct	[0.19150812 0.17474063 0.1627906 0.1627906 0.1497094 0.1497094 0.13775937 0.13775937 0.12900812 0.12900812 0.12900812 0.12099188 0.11224063 0.1002906 0.07525937 0.0625 0.07525937 0.07525937 0.07525937 0.07525937 0.07525937 0.06650812 0.07525937 0.07525937 0.07525937 0.07525937 0.07525937 0.0625 0.05849188 0.0625 0.07525937 0.07525937 0.07525937 0.06650812 0.05849188 0.06650812 0.0625 0.0625 0.058…
586	Top Right	Time, trial 54, Right Correct	[0. 0.000733 0.000973 0.008093 0.013173 0.020653 0.027533 0.029693 0.035933 0.040173 0.041413 0.051013 0.060373 0.067053 0.067973 0.074093 0.081093 0.091453 0.092693 0.106013 0.110213 0.114853 0.127293 0.128213 0.135733 0.138653 0.142453 0.149613 0.155093 0.156733 0.164133 0.165173 0.174973 0.181773 0.188853 0.189333 0.190213 0.191213 0.203813 0.211453 0.211813 0.216093 0.223893 0.224013 0.229093…
587	Top Right	trajectory, trial 54, Right Correct	[-0.0872094 -0.0872094 -0.0872094 -0.07525937 -0.06650812 -0.0377906 -0.00400812 0.00400812 0.0247094 0.0377906 0.0377906 0.05849188 0.07525937 0.1002906 0.1002906 0.1002906 0.11224063 0.1497094 0.1497094 0.20025937 0.2252906 0.25400812 0.36224063 0.37099188 0.44150812 0.4622094 0.49599188 0.5625 0.61224063 0.625 0.68349188 0.6875 0.7252906 0.73724063 0.75 0.75 0.75 0.75 0.76275937 0.76275937 0.7…
588	Top Right	Time, trial 55, Right Correct	[0. 0.007159 0.011919 0.014639 0.021279 0.023079 0.037919 0.048359 0.049719 0.054679 0.056519 0.067959 0.074159 0.078559 0.081559 0.086519 0.093439 0.100599 0.115959 0.130999 0.131639 0.143239 0.155759 0.158119 0.159679 0.166199 0.168959 0.169759 0.183199 0.191359 0.194519 0.204519 0.211839 0.215879 0.222439 0.230639 0.231159 0.241999 0.249319 0.270519 0.276839 0.286999 0.292959 0.299199 0.306119…
589	Top Right	trajectory, trial 55, Right Correct	[ 0.1497094 0.12900812 0.12099188 0.11224063 0.1002906 0.1002906 0.0872094 0.0872094 0.0872094 0.0872094 0.0872094 0.0872094 0.0872094 0.0872094 0.0872094 0.0872094 0.0872094 0.07525937 0.06650812 0.07525937 0.07525937 0.07525937 0.1002906 0.1002906 0.1002906 0.1002906 0.1002906 0.1002906 0.0872094 0.0872094 0.0872094 0.1002906 0.1002906 0.1002906 0.1002906 0.1002906 0.1002906 0.0872094 0.0752593…
590	Top Right	Time, trial 58, Right Correct	[0. 0.004313 0.022953 0.025433 0.036393 0.040193 0.048513 0.054033 0.064673 0.067033 0.086193 0.099513 0.100993 0.103793 0.106833 0.110673 0.118273 0.118633 0.126593 0.129753 0.137233 0.143513 0.144513 0.147033 0.159513 0.161393 0.173033 0.176673 0.178673 0.184513 0.185353 0.186633 0.191073 0.198633 0.206873 0.208433 0.221273 0.240553 0.250233 0.252673 0.253873 0.256793 0.260713 0.264193 0.272353…
591	Top Right	trajectory, trial 58, Right Correct	[0.1497094 0.13775937 0.1002906 0.1002906 0.0872094 0.0872094 0.0872094 0.0872094 0.0872094 0.0872094 0.0872094 0.11224063 0.11224063 0.12099188 0.125 0.12900812 0.13775937 0.13775937 0.1497094 0.1627906 0.19150812 0.2252906 0.2252906 0.23724063 0.29974063 0.3125 0.3997094 0.43349188 0.45025937 0.50400812 0.51275937 0.5247094 0.56650812 0.62900812 0.67474063 0.68349188 0.7252906 0.75400812 0.7627…
592	Top Right	Time, trial 59, Right Correct	[0.000000e+00 4.060000e-04 3.046000e-03 1.204600e-02 1.704600e-02 1.828600e-02 2.888600e-02 4.064600e-02 4.284600e-02 4.308600e-02 5.136600e-02 5.252600e-02 5.444600e-02 5.492600e-02 6.004600e-02 6.292600e-02 7.252600e-02 8.524600e-02 9.116600e-02 9.584600e-02 1.042060e-01 1.059660e-01 1.154860e-01 1.156860e-01 1.198060e-01 1.248060e-01 1.256460e-01 1.309660e-01 1.333660e-01 1.349260e-01 1.472460…
593	Top Right	trajectory, trial 59, Right Correct	[0.6627906 0.6627906 0.67474063 0.7122094 0.7252906 0.7252906 0.75 0.76275937 0.76275937 0.76275937 0.76275937 0.76275937 0.76275937 0.76275937 0.76275937 0.76275937 0.7747094 0.7747094 0.7747094 0.7747094 0.7747094 0.7747094 0.7747094 0.7747094 0.7747094 0.7747094 0.7747094 0.7747094 0.7747094 0.7747094 0.7747094 0.7747094 0.7747094 0.7747094 0.7747094 0.7747094 0.7747094 0.7747094 0.7747094 0.7…
594	Top Right	Time, trial 60, Right Correct	[0.000000e+00 1.213000e-03 1.417300e-02 1.437300e-02 1.709300e-02 2.013300e-02 2.753300e-02 3.693300e-02 3.957300e-02 5.309300e-02 6.441300e-02 6.641300e-02 9.797300e-02 1.074530e-01 1.096130e-01 1.105730e-01 1.129730e-01 1.210130e-01 1.238930e-01 1.266930e-01 1.328930e-01 1.352130e-01 1.426930e-01 1.478530e-01 1.497330e-01 1.564530e-01 1.620930e-01 1.624930e-01 1.690930e-01 1.904530e-01 1.929730…
595	Top Right	trajectory, trial 60, Right Correct	[0.54974063 0.55849188 0.6627906 0.6627906 0.67474063 0.6875 0.7122094 0.73724063 0.74599188 0.76275937 0.76275937 0.76275937 0.7747094 0.7747094 0.7747094 0.7747094 0.7747094 0.7747094 0.7747094 0.7747094 0.7747094 0.7747094 0.7747094 0.7747094 0.7747094 0.7747094 0.7747094 0.7747094 0.7747094 0.7747094 0.7747094 0.7747094 0.7747094 0.7747094 0.7747094 0.7747094 0.7747094 0.7747094 0.7747094 0.7…
596	Top Right	Time, trial 62, Right Correct	[0. 0.001072 0.015872 0.021792 0.025432 0.036472 0.039272 0.041512 0.059152 0.060672 0.063912 0.067992 0.075192 0.078432 0.079392 0.087112 0.096472 0.099032 0.101232 0.109552 0.112512 0.120512 0.123472 0.136112 0.136752 0.141352 0.143872 0.155592 0.157672 0.160312 0.163232 0.170192 0.171392 0.177312 0.182592 0.183712 0.187032 0.191552 0.191592 0.195952 0.201792 0.202432 0.211192 0.212832 0.222312…
597	Top Right	trajectory, trial 62, Right Correct	[0.54974063 0.55849188 0.6627906 0.6875 0.70025937 0.73724063 0.74599188 0.75 0.76275937 0.76275937 0.76275937 0.76275937 0.76275937 0.76275937 0.76275937 0.76275937 0.76275937 0.76275937 0.76275937 0.76275937 0.76275937 0.76275937 0.76275937 0.76275937 0.76275937 0.76275937 0.76275937 0.76275937 0.76275937 0.76275937 0.76275937 0.76275937 0.76275937 0.76275937 0.75400812 0.75400812 0.75400812 0.…
598	Top Right	Time, trial 64, Right Correct	[0. 0.002246 0.013526 0.014526 0.028286 0.033806 0.034526 0.035646 0.040606 0.055166 0.056606 0.070006 0.071326 0.085806 0.088606 0.088686 0.095166 0.095246 0.114326 0.130286 0.132086 0.132406 0.136406 0.139766 0.151046 0.153086 0.153646 0.162766 0.176766 0.187406 0.190486 0.201086 0.202326 0.206766 0.220846 0.221486 0.229886 0.235446 0.244646 0.248806 0.252766 0.255686 0.268046 0.276006 0.282046…
599	Top Right	trajectory, trial 64, Right Correct	[0.56650812 0.5872094 0.67474063 0.68349188 0.7252906 0.73724063 0.73724063 0.73724063 0.74599188 0.76275937 0.76275937 0.76275937 0.76275937 0.76275937 0.76275937 0.76275937 0.76275937 0.76275937 0.7747094 0.7747094 0.7747094 0.7747094 0.7747094 0.7747094 0.7747094 0.7747094 0.7747094 0.7747094 0.7747094 0.7747094 0.7747094 0.7747094 0.7747094 0.7747094 0.7747094 0.7747094 0.7747094 0.7747094 0.…
600	Top Right	Time, trial 65, Right Correct	[0. 0.003511 0.016391 0.026191 0.026591 0.030351 0.044231 0.045271 0.049031 0.057711 0.066271 0.073711 0.075311 0.086471 0.090471 0.091231 0.093511 0.114831 0.118271 0.129151 0.133631 0.144391 0.144751 0.152551 0.155831 0.158791 0.166871 0.176431 0.182831 0.188671 0.195671 0.199471 0.204351 0.213511 0.214871 0.225431 0.229151 0.231031 0.238151 0.244431 0.246231 0.246311 0.252951 0.257711 0.261591…
601	Top Right	trajectory, trial 65, Right Correct	[0.12900812 0.12099188 0.1002906 0.1002906 0.1002906 0.1002906 0.0872094 0.0872094 0.07525937 0.06650812 0.06650812 0.07525937 0.07525937 0.07525937 0.07525937 0.07525937 0.07525937 0.05849188 0.05849188 0.05849188 0.04974063 0.0377906 0.0377906 0.04974063 0.04974063 0.04974063 0.04974063 0.04974063 0.04974063 0.05849188 0.06650812 0.07525937 0.07525937 0.07525937 0.07525937 0.06650812 0.06650812…
602	Top Right	Time, trial 66, Right Correct	[0. 0.008073 0.013833 0.013993 0.015553 0.023273 0.035073 0.038393 0.043673 0.049793 0.052953 0.062993 0.064353 0.070913 0.076633 0.078953 0.080833 0.085113 0.092033 0.097553 0.101713 0.111713 0.114993 0.121273 0.126793 0.129673 0.135113 0.135913 0.140713 0.142233 0.149793 0.153953 0.157033 0.164513 0.164553 0.173873 0.182473 0.188793 0.194873 0.199753 0.200953 0.203993 0.205593 0.205833 0.222193…
603	Top Right	trajectory, trial 66, Right Correct	[0.5872094 0.6497094 0.6875 0.6875 0.69150812 0.7252906 0.74599188 0.75 0.75400812 0.75400812 0.75400812 0.76275937 0.76275937 0.76275937 0.76275937 0.76275937 0.76275937 0.76275937 0.76275937 0.76275937 0.76275937 0.76275937 0.76275937 0.76275937 0.76275937 0.76275937 0.76275937 0.76275937 0.76275937 0.76275937 0.76275937 0.76275937 0.76275937 0.75400812 0.75400812 0.76275937 0.76275937 0.762759…
604	Top Right	Time, trial 67, Right Correct	[0.000000e+00 1.606000e-03 6.526000e-03 6.566000e-03 1.220600e-02 1.972600e-02 2.108600e-02 2.792600e-02 3.116600e-02 3.544600e-02 5.972600e-02 6.512600e-02 6.564600e-02 6.592600e-02 8.040600e-02 8.596600e-02 8.900600e-02 9.148600e-02 9.620600e-02 9.752600e-02 1.034460e-01 1.099260e-01 1.144860e-01 1.202460e-01 1.210060e-01 1.298860e-01 1.351260e-01 1.371260e-01 1.415260e-01 1.468460e-01 1.493260…
605	Top Right	trajectory, trial 67, Right Correct	[0.57525937 0.5872094 0.62099188 0.62099188 0.6497094 0.69150812 0.70025937 0.7252906 0.73724063 0.74599188 0.76275937 0.76275937 0.76275937 0.76275937 0.76275937 0.76275937 0.76275937 0.76275937 0.76275937 0.76275937 0.76275937 0.76275937 0.76275937 0.76275937 0.76275937 0.76275937 0.76275937 0.76275937 0.76275937 0.76275937 0.76275937 0.76275937 0.76275937 0.76275937 0.76275937 0.76275937 0.762…
606	Top Right	Time, trial 68, Right Correct	[0. 0.002245 0.005925 0.015565 0.018965 0.022885 0.031325 0.035845 0.049965 0.055405 0.058245 0.059405 0.061445 0.070925 0.074525 0.077965 0.084205 0.094765 0.098565 0.102365 0.105125 0.114605 0.123885 0.132565 0.138005 0.141645 0.149325 0.155725 0.158925 0.161285 0.163605 0.165725 0.168365 0.173805 0.181325 0.188765 0.193205 0.194005 0.194205 0.198085 0.200845 0.202685 0.207645 0.215085 0.221925…
607	Top Right	trajectory, trial 68, Right Correct	[0.5247094 0.5377906 0.56650812 0.62900812 0.6497094 0.67474063 0.7122094 0.7252906 0.75 0.75400812 0.75400812 0.75400812 0.75400812 0.76275937 0.76275937 0.76275937 0.76275937 0.7747094 0.7747094 0.7747094 0.7747094 0.7747094 0.7747094 0.7747094 0.7747094 0.7747094 0.7747094 0.7747094 0.7747094 0.7747094 0.7747094 0.7747094 0.7747094 0.7747094 0.7747094 0.7747094 0.7747094 0.7747094 0.7747094 0.…
608	Top Right	Time, trial 69, Right Correct	[0. 0.006513 0.025793 0.033393 0.038753 0.043553 0.044513 0.046713 0.048953 0.056193 0.068913 0.076633 0.081313 0.085313 0.093353 0.093513 0.094513 0.098513 0.102393 0.104273 0.118953 0.127753 0.132793 0.136593 0.137153 0.139073 0.150193 0.150393 0.158233 0.163033 0.163873 0.165913 0.171033 0.172513 0.175033 0.187073 0.199793 0.204633 0.207073 0.215193 0.215353 0.219073 0.219193 0.225473 0.226833…
609	Top Right	trajectory, trial 69, Right Correct	[0.5377906 0.5872094 0.70025937 0.7252906 0.73724063 0.74599188 0.74599188 0.75 0.75400812 0.76275937 0.76275937 0.76275937 0.76275937 0.76275937 0.76275937 0.76275937 0.76275937 0.76275937 0.76275937 0.76275937 0.76275937 0.76275937 0.76275937 0.76275937 0.76275937 0.76275937 0.7747094 0.7747094 0.7747094 0.7747094 0.7747094 0.7747094 0.7747094 0.7747094 0.7747094 0.7747094 0.7747094 0.7747094 0…
610	Top Right	Time, trial 72, Right Correct	[0. 0.00384 0.00844 0.0094 0.02044 0.03284 0.04152 0.04476 0.04844 0.06564 0.07368 0.07756 0.07968 0.08588 0.094 0.09776 0.1042 0.1086 0.1222 0.12392 0.12424 0.14076 0.14288 0.15092 0.1684 0.17824 0.17832 0.18652 0.18928 0.18984 0.19184 0.20256 0.22252 0.22392 0.22748 0.23244 0.23308 0.23352 0.2416 0.25368 0.25572 0.25576 0.25648 0.26496 0.27504 0.28616 0.29364 0.29524 0.29724 0.30448 0.30604 0.3…
611	Top Right	trajectory, trial 72, Right Correct	[0.1875 0.17474063 0.1627906 0.1627906 0.12900812 0.1002906 0.0872094 0.0872094 0.0872094 0.04974063 0.0377906 0.0377906 0.0247094 0.0247094 0.0247094 0.0247094 0.0377906 0.0377906 0.0625 0.06650812 0.06650812 0.06650812 0.06650812 0.0625 0.0625 0.07525937 0.07525937 0.0872094 0.0872094 0.0872094 0.0872094 0.07525937 0.11224063 0.11224063 0.12099188 0.125 0.125 0.125 0.11224063 0.12099188 0.12099…
612	Top Right	Time, trial 73, Right Correct	[0. 0.005719 0.007319 0.008719 0.014079 0.018279 0.024279 0.027639 0.032239 0.041719 0.041799 0.048119 0.050319 0.053279 0.056279 0.060719 0.069119 0.074759 0.075359 0.080999 0.085599 0.085879 0.092959 0.095399 0.096879 0.100359 0.104719 0.104719 0.109599 0.114279 0.115559 0.118879 0.122599 0.143239 0.145559 0.145879 0.154039 0.154399 0.157999 0.166879 0.169319 0.169759 0.172839 0.176999 0.184959…
613	Top Right	trajectory, trial 73, Right Correct	[0.56650812 0.61224063 0.625 0.63775937 0.67474063 0.69150812 0.7122094 0.7252906 0.73724063 0.75 0.75 0.75400812 0.75400812 0.75400812 0.75400812 0.75400812 0.75400812 0.75400812 0.75400812 0.75400812 0.75400812 0.75400812 0.75 0.75 0.75 0.75 0.75 0.75 0.75400812 0.76275937 0.76275937 0.76275937 0.76275937 0.7747094 0.7747094 0.7747094 0.7747094 0.7747094 0.7747094 0.7747094 0.7747094 0.7747094 …
614	Top Right	Time, trial 74, Right Correct	[0. 0.006694 0.013854 0.016334 0.019974 0.026414 0.032814 0.035974 0.036814 0.042814 0.047414 0.057894 0.062534 0.070734 0.076494 0.078294 0.081494 0.088414 0.102374 0.104214 0.105774 0.107454 0.113934 0.116654 0.123214 0.131614 0.137494 0.142854 0.148894 0.150734 0.152454 0.157654 0.160134 0.164774 0.167614 0.175214 0.183334 0.187254 0.190334 0.195814 0.202534 0.203934 0.210054 0.210294 0.214054…
615	Top Right	trajectory, trial 74, Right Correct	[0.57525937 0.62900812 0.67474063 0.6875 0.70025937 0.7252906 0.73724063 0.74599188 0.74599188 0.75 0.75400812 0.76275937 0.76275937 0.76275937 0.76275937 0.76275937 0.76275937 0.76275937 0.76275937 0.76275937 0.76275937 0.76275937 0.76275937 0.76275937 0.76275937 0.76275937 0.76275937 0.76275937 0.76275937 0.76275937 0.76275937 0.76275937 0.76275937 0.76275937 0.76275937 0.76275937 0.76275937 0.…
616	Top Right	Time, trial 75, Right Correct	[0.00000e+00 4.59000e-04 9.85900e-03 1.86190e-02 2.62990e-02 3.32590e-02 3.90590e-02 4.50590e-02 4.84190e-02 4.98190e-02 5.39790e-02 6.44590e-02 7.01390e-02 8.16990e-02 8.98590e-02 9.73390e-02 1.01699e-01 1.01979e-01 1.10219e-01 1.22059e-01 1.29139e-01 1.39579e-01 1.45139e-01 1.48139e-01 1.53019e-01 1.58659e-01 1.60139e-01 1.61259e-01 1.67619e-01 1.71019e-01 1.75019e-01 1.79299e-01 1.82739e-01 1.…
617	Top Right	trajectory, trial 75, Right Correct	[0.0872094 0.0872094 0.06650812 0.05849188 0.05849188 0.05849188 0.0625 0.06650812 0.0625 0.0625 0.05849188 0.05849188 0.05849188 0.06650812 0.07525937 0.0872094 0.0872094 0.0872094 0.07525937 0.07525937 0.07525937 0.0872094 0.1002906 0.1002906 0.11224063 0.12900812 0.12900812 0.12900812 0.12099188 0.11224063 0.11224063 0.11224063 0.11224063 0.11224063 0.11224063 0.125 0.12900812 0.12099188 0.120…
618	Top Right	Time, trial 76, Right Correct	[0.000000e+00 1.572000e-03 2.092000e-03 8.132000e-03 1.585200e-02 2.133200e-02 2.381200e-02 2.593200e-02 3.309200e-02 3.357200e-02 3.885200e-02 4.857200e-02 5.437200e-02 5.953200e-02 6.609200e-02 6.981200e-02 7.285200e-02 7.597200e-02 8.141200e-02 8.269200e-02 8.449200e-02 9.197200e-02 9.669200e-02 9.873200e-02 1.046120e-01 1.119320e-01 1.173720e-01 1.249320e-01 1.290120e-01 1.326520e-01 1.366520…
619	Top Right	trajectory, trial 76, Right Correct	[ 0.20025937 0.19150812 0.1875 0.1627906 0.13775937 0.13775937 0.12900812 0.125 0.11224063 0.11224063 0.1002906 0.0872094 0.0872094 0.0872094 0.0872094 0.0872094 0.0872094 0.0872094 0.0872094 0.0872094 0.0872094 0.0872094 0.0872094 0.0872094 0.0872094 0.0872094 0.1002906 0.11224063 0.11224063 0.11224063 0.11224063 0.12099188 0.12099188 0.12099188 0.125 0.125 0.12099188 0.11224063 0.11224063 0.100…
620	Top Right	Time, trial 77, Right Correct	[0. 0.010646 0.014606 0.015886 0.027806 0.038086 0.040766 0.045926 0.050966 0.061046 0.068966 0.069886 0.096046 0.099566 0.108966 0.113566 0.123166 0.124606 0.129966 0.135646 0.136766 0.146726 0.152366 0.155046 0.167686 0.172806 0.178006 0.178966 0.185766 0.188286 0.192926 0.198126 0.209486 0.212926 0.215326 0.224006 0.237646 0.243646 0.249526 0.251006 0.264926 0.299726 0.305526 0.306846 0.312326…
621	Top Right	trajectory, trial 77, Right Correct	[0.125 0.1002906 0.1002906 0.1002906 0.07525937 0.07525937 0.07525937 0.06650812 0.0625 0.05849188 0.05849188 0.05849188 0.06650812 0.0625 0.0625 0.06650812 0.0872094 0.0872094 0.0872094 0.0872094 0.0872094 0.0872094 0.0872094 0.0872094 0.1002906 0.11224063 0.11224063 0.11224063 0.11224063 0.11224063 0.11224063 0.11224063 0.12099188 0.125 0.125 0.11224063 0.1002906 0.1002906 0.1002906 0.1002906 0…
622	Top Right	Time, trial 82, Right Correct	[0. 0.016665 0.017545 0.022465 0.029145 0.033385 0.037225 0.043465 0.045905 0.055185 0.070865 0.080985 0.084745 0.086865 0.096065 0.099985 0.108825 0.109785 0.115705 0.119905 0.124025 0.124785 0.129065 0.139425 0.142265 0.150545 0.153985 0.158305 0.159905 0.165105 0.167905 0.171585 0.172665 0.172905 0.177545 0.185065 0.195505 0.197185 0.198465 0.204305 0.205345 0.210265 0.214945 0.220985 0.226465…
623	Top Right	trajectory, trial 82, Right Correct	[0.56650812 0.6875 0.69150812 0.7122094 0.7252906 0.73724063 0.74599188 0.75400812 0.75400812 0.76275937 0.7747094 0.7747094 0.7747094 0.7747094 0.7747094 0.7747094 0.7747094 0.7747094 0.7747094 0.7747094 0.7747094 0.7747094 0.7747094 0.7747094 0.7747094 0.7747094 0.7747094 0.7747094 0.7747094 0.7747094 0.7747094 0.7747094 0.7747094 0.7747094 0.7747094 0.7747094 0.7747094 0.7747094 0.7747094 0.77…
624	Top Right	Time, trial 83, Right Correct	[0. 0.007119 0.015279 0.020919 0.026399 0.028439 0.035879 0.040359 0.046679 0.053799 0.061239 0.069239 0.074919 0.076639 0.083519 0.084839 0.095359 0.096119 0.105319 0.106479 0.107879 0.116239 0.127959 0.129439 0.132199 0.134719 0.141079 0.145719 0.147639 0.152239 0.162319 0.163959 0.169519 0.176999 0.178359 0.180119 0.189039 0.193039 0.200759 0.201239 0.208399 0.213119 0.222839 0.229159 0.234399…
625	Top Right	trajectory, trial 83, Right Correct	[ 0.07525937 0.0625 0.04974063 0.05849188 0.06650812 0.06650812 0.06650812 0.06650812 0.07525937 0.07525937 0.07525937 0.0872094 0.0872094 0.0872094 0.0872094 0.0872094 0.0872094 0.0872094 0.07525937 0.07525937 0.07525937 0.05849188 0.0377906 0.0377906 0.0247094 0.01275937 -0.0247094 -0.04974063 -0.0625 -0.07525937 -0.1002906 -0.1002906 -0.13775937 -0.1875 -0.19150812 -0.20025937 -0.23724063 -0.2…
626	Top Right	Time, trial 86, Right Correct	[0. 0.033966 0.037726 0.070766 0.081966 0.093406 0.097046 0.112046 0.116166 0.137046 0.146846 0.164326 0.172126 0.185806 0.195086 0.211566 0.223086 0.234006 0.234686 0.261806 0.263526 0.269406 0.275166 0.284086 0.306206 0.321206 0.324726 0.331126 0.333486 0.338046 0.338086 0.350766 0.351006 0.367686 0.385926 0.388606 0.398926 0.398926 0.399366 0.419806 0.421926 0.430646 0.435086 0.438966 0.445246…
627	Top Right	trajectory, trial 86, Right Correct	[0.1002906 0.06650812 0.06650812 0.06650812 0.0625 0.06650812 0.07525937 0.0872094 0.0872094 0.0872094 0.07525937 0.07525937 0.06650812 0.06650812 0.07525937 0.07525937 0.06650812 0.07525937 0.07525937 0.1002906 0.1002906 0.1002906 0.1002906 0.1002906 0.0872094 0.07525937 0.07525937 0.07525937 0.07525937 0.06650812 0.06650812 0.07525937 0.07525937 0.07525937 0.1002906 0.11224063 0.125 0.125 0.125…
628	Top Right	Time, trial 87, Right Correct	[0. 0.021712 0.025672 0.035792 0.040992 0.061152 0.062632 0.073032 0.073112 0.088992 0.090672 0.096152 0.099472 0.099672 0.101512 0.115952 0.117112 0.117552 0.124312 0.124592 0.130712 0.137552 0.147512 0.147832 0.154152 0.160112 0.161112 0.165792 0.170472 0.175912 0.185912 0.187952 0.193512 0.194112 0.201752 0.205672 0.209792 0.212632 0.215712 0.219032 0.223832 0.225112 0.236352 0.241992 0.244072…
629	Top Right	trajectory, trial 87, Right Correct	[ 0.1002906 0.05849188 0.04974063 0.0247094 0.0247094 0.0247094 0.0247094 0.01275937 0.01275937 -0.0247094 -0.0247094 -0.04974063 -0.06650812 -0.06650812 -0.07525937 -0.17474063 -0.18349188 -0.18349188 -0.2252906 -0.2252906 -0.26275937 -0.30849188 -0.37099188 -0.37099188 -0.3997094 -0.43349188 -0.4375 -0.4752906 -0.51275937 -0.54974063 -0.61224063 -0.625 -0.6627906 -0.6627906 -0.70025937 -0.71220…
630	Top Right	Time, trial 89, Right Correct	[0.000000e+00 1.059000e-03 5.779000e-03 1.257900e-02 2.069900e-02 2.421900e-02 2.737900e-02 3.617900e-02 4.301900e-02 5.505900e-02 6.001900e-02 6.437900e-02 6.981900e-02 7.453900e-02 7.817900e-02 8.281900e-02 8.705900e-02 8.777900e-02 8.865900e-02 9.945900e-02 1.168190e-01 1.174590e-01 1.254190e-01 1.335390e-01 1.338590e-01 1.386190e-01 1.452590e-01 1.465790e-01 1.600990e-01 1.667390e-01 1.711390…
631	Top Right	trajectory, trial 89, Right Correct	[0.5377906 0.54974063 0.5872094 0.63775937 0.68349188 0.70025937 0.7122094 0.73724063 0.75 0.76275937 0.76275937 0.76275937 0.76275937 0.76275937 0.76275937 0.76275937 0.76275937 0.76275937 0.76275937 0.76275937 0.76275937 0.76275937 0.76275937 0.76275937 0.76275937 0.76275937 0.76275937 0.76275937 0.76275937 0.76275937 0.76275937 0.76275937 0.76275937 0.76275937 0.76275937 0.76275937 0.76275937 …
632	Top Right	Time, trial 90, Right Correct	[0. 0.002105 0.004425 0.016865 0.027705 0.028305 0.033945 0.040465 0.041465 0.043625 0.054185 0.066185 0.066825 0.081145 0.098625 0.106185 0.106305 0.114265 0.116465 0.121385 0.133265 0.133865 0.140385 0.156505 0.156545 0.171745 0.176825 0.181385 0.183305 0.193705 0.201065 0.202625 0.204185 0.210585 0.216825 0.224665 0.233385 0.234345 0.245265 0.250225 0.252905 0.261025 0.268505 0.279745 0.282585…
633	Top Right	trajectory, trial 90, Right Correct	[0.12900812 0.125 0.12099188 0.1002906 0.1002906 0.1002906 0.1002906 0.1002906 0.1002906 0.1002906 0.0872094 0.07525937 0.07525937 0.05849188 0.05849188 0.0625 0.0625 0.07525937 0.07525937 0.07525937 0.0872094 0.0872094 0.07525937 0.06650812 0.06650812 0.07525937 0.07525937 0.07525937 0.07525937 0.06650812 0.0625 0.0625 0.0625 0.05849188 0.05849188 0.05849188 0.05849188 0.05849188 0.0625 0.066508…
634	Top Right	Time, trial 93, Right Correct	[0. 0.001206 0.011166 0.014486 0.015446 0.020846 0.027166 0.030446 0.030846 0.042286 0.043566 0.059606 0.060406 0.064206 0.075606 0.084046 0.085046 0.093446 0.096286 0.100966 0.101766 0.102806 0.108766 0.111246 0.114486 0.118686 0.120246 0.129646 0.138526 0.139686 0.139886 0.140046 0.145606 0.145886 0.153166 0.156046 0.163446 0.163486 0.177686 0.181766 0.186126 0.197646 0.207326 0.216286 0.221366…
635	Top Right	trajectory, trial 93, Right Correct	[0.6002906 0.61224063 0.68349188 0.70025937 0.70025937 0.7252906 0.73724063 0.74599188 0.74599188 0.75400812 0.75400812 0.76275937 0.76275937 0.76275937 0.76275937 0.76275937 0.76275937 0.76275937 0.76275937 0.76275937 0.76275937 0.76275937 0.76275937 0.76275937 0.76275937 0.76275937 0.76275937 0.76275937 0.76275937 0.76275937 0.76275937 0.76275937 0.76275937 0.76275937 0.76275937 0.76275937 0.75…
636	Top Right	Time, trial 94, Right Correct	[0. 0.003379 0.006139 0.013819 0.014579 0.018699 0.021179 0.028579 0.037859 0.040979 0.049419 0.051699 0.057499 0.064539 0.075499 0.081299 0.087779 0.096019 0.098299 0.102459 0.105339 0.107499 0.108699 0.114699 0.121259 0.122059 0.129459 0.134739 0.136219 0.137579 0.138099 0.143419 0.144059 0.144819 0.151699 0.151979 0.158299 0.159019 0.166499 0.174339 0.179579 0.180819 0.191819 0.195059 0.200139…
637	Top Right	trajectory, trial 94, Right Correct	[0.57525937 0.6002906 0.625 0.6875 0.69150812 0.7122094 0.7252906 0.73724063 0.75 0.75400812 0.76275937 0.76275937 0.76275937 0.76275937 0.76275937 0.76275937 0.76275937 0.76275937 0.76275937 0.76275937 0.76275937 0.76275937 0.76275937 0.76275937 0.76275937 0.76275937 0.76275937 0.76275937 0.76275937 0.76275937 0.76275937 0.76275937 0.76275937 0.76275937 0.76275937 0.76275937 0.76275937 0.7627593…
638	Top Right	Time, trial 95, Right Correct	[0. 0.018339 0.049979 0.056939 0.077699 0.083459 0.097819 0.100459 0.102939 0.128099 0.128859 0.129499 0.135619 0.151779 0.155059 0.156899 0.160499 0.165939 0.176339 0.178539 0.187659 0.191219 0.202419 0.204939 0.220419 0.220859 0.229339 0.233939 0.238259 0.241579 0.242379 0.249579 0.257099 0.257499 0.263539 0.274739 0.285219 0.288139 0.295299 0.310379 0.316539 0.323819 0.328819 0.332539 0.334219…
639	Top Right	trajectory, trial 95, Right Correct	[0.12099188 0.0872094 0.06650812 0.05849188 0.05849188 0.05849188 0.06650812 0.06650812 0.0625 0.0377906 0.0377906 0.0377906 0.04974063 0.07525937 0.07525937 0.07525937 0.07525937 0.07525937 0.07525937 0.07525937 0.07525937 0.07525937 0.07525937 0.07525937 0.07525937 0.07525937 0.06650812 0.06650812 0.06650812 0.0625 0.0625 0.05849188 0.05849188 0.05849188 0.04974063 0.04974063 0.05849188 0.0625 …
640	Top Right	Time, trial 96, Right Correct	[0. 0.04768 0.05308 0.17864 0.19112 0.19212 0.19996 0.2008 0.21172 0.32264 0.323 0.32356 0.33544 0.3406 0.34756 0.35636 0.36816 0.45724 0.46604 0.46948 0.47288 0.4808 0.58496 0.588 0.59536 0.59968 0.6012 0.6036 0.60788 0.61016 0.74276 0.74888 0.75344 0.7602 0.766 0.78132 0.81092 0.82088 0.82208 0.83904 0.85196 0.85884 0.87664 0.88152 0.89712 0.900163]
641	Top Right	trajectory, trial 96, Right Correct	[0.07525937 0.0247094 0.0247094 0.0625 0.05849188 0.05849188 0.04974063 0.04974063 0.0377906 0.0377906 0.0377906 0.0377906 0.0247094 0.0247094 0.0247094 0.0247094 0.0247094 0.0377906 0.0377906 0.0377906 0.0377906 0.0247094 0.0247094 0.0247094 0.0377906 0.0377906 0.0377906 0.0377906 0.0377906 0.0377906 0.04974063 0.04974063 0.04974063 0.0377906 0.0377906 0.0247094 0.01275937 0.00400812 0.00400812 …
642	Bottom Right	Time, trial 2, Right Error	[0. 0.012252 0.021452 0.021692 0.028972 0.029852 0.034412 0.038972 0.040212 0.048572 0.060012 0.063172 0.077492 0.082972 0.090532 0.093692 0.096052 0.106132 0.111292 0.125132 0.125212 0.126132 0.133772 0.138252 0.148732 0.156132 0.160452 0.178092 0.180012 0.182932 0.189092 0.194612 0.195852 0.196932 0.206052 0.215732 0.245412 0.252572 0.257732 0.261132 0.264372 0.267932 0.271332 0.271532 0.279612…
643	Bottom Right	trajectory, trial 2, Right Error	[0.55849188 0.6497094 0.70025937 0.70025937 0.7252906 0.7252906 0.73724063 0.74599188 0.74599188 0.75400812 0.76275937 0.76275937 0.76275937 0.76275937 0.76275937 0.76275937 0.76275937 0.76275937 0.76275937 0.76275937 0.76275937 0.76275937 0.76275937 0.76275937 0.7747094 0.7747094 0.7747094 0.7747094 0.7747094 0.7747094 0.7747094 0.7747094 0.7747094 0.7747094 0.7747094 0.7747094 0.7747094 0.77470…
644	Bottom Right	Time, trial 3, Right Error	[0. 0.019933 0.043453 0.048493 0.056493 0.063293 0.072533 0.080973 0.082653 0.128053 0.131613 0.137093 0.137733 0.152893 0.185013 0.196213 0.201053 0.217333 0.252413 0.258253 0.264333 0.278853 0.287413 0.304653 0.313533 0.335093 0.346733 0.356133 0.368253 0.368693 0.383093 0.383733 0.386973 0.395133 0.409773 0.424333 0.435613 0.447293 0.458773 0.472093 0.472933 0.506373 0.516693 0.544893 0.559613…
645	Bottom Right	trajectory, trial 3, Right Error	[ 0.12099188 0.0872094 0.04974063 0.04974063 0.04974063 0.04974063 0.04974063 0.05849188 0.05849188 0.0872094 0.0872094 0.0872094 0.0872094 0.05849188 0.04974063 0.05849188 0.04974063 0.0377906 0.04974063 0.05849188 0.05849188 0.05849188 0.05849188 0.0377906 0.0377906 0.0377906 0.0377906 0.04974063 0.0625 0.0625 0.06650812 0.06650812 0.0625 0.04974063 0.0377906 0.0377906 0.0377906 0.0377906 0.024…
646	Bottom Right	Time, trial 8, Right Error	[0. 0.001812 0.004332 0.012092 0.012292 0.016492 0.027732 0.035332 0.044972 0.049732 0.052452 0.058252 0.063292 0.064252 0.071852 0.081172 0.087052 0.097652 0.102772 0.104092 0.115292 0.124732 0.129532 0.134852 0.138932 0.146052 0.153132 0.161052 0.169052 0.176532 0.179532 0.183812 0.194372 0.202532 0.209772 0.218532 0.227452 0.234092 0.236932 0.244412 0.250572 0.256012 0.258652 0.261012 0.262052…
647	Bottom Right	trajectory, trial 8, Right Error	[ 0.12099188 0.11224063 0.1002906 0.07525937 0.07525937 0.05849188 -0.01275937 -0.0625 -0.12900812 -0.1627906 -0.19150812 -0.25 -0.29974063 -0.30849188 -0.3502906 -0.4127906 -0.45025937 -0.5247094 -0.55849188 -0.56650812 -0.61224063 -0.6497094 -0.6627906 -0.68349188 -0.70025937 -0.7252906 -0.74599188 -0.76275937 -0.7747094 -0.7877906 -0.7877906 -0.7877906 -0.79974063 -0.79974063 -0.79974063 -0.79…
648	Bottom Right	Time, trial 9, Right Error	[0. 0.006266 0.010386 0.015106 0.024866 0.036426 0.037826 0.043866 0.049506 0.051706 0.060346 0.072426 0.073026 0.079546 0.080746 0.089586 0.090026 0.091386 0.095706 0.107946 0.109826 0.114626 0.130546 0.138586 0.140426 0.141786 0.149866 0.154226 0.161186 0.169666 0.170746 0.189826 0.193466 0.206746 0.216386 0.219226 0.225986 0.228826 0.244466 0.246706 0.253706 0.254466 0.264226 0.276506 0.278866…
649	Bottom Right	trajectory, trial 9, Right Error	[0.1627906 0.1497094 0.13775937 0.125 0.1002906 0.1002906 0.1002906 0.1002906 0.1002906 0.1002906 0.0872094 0.0872094 0.0872094 0.0872094 0.0872094 0.0872094 0.0872094 0.0872094 0.07525937 0.06650812 0.06650812 0.06650812 0.06650812 0.07525937 0.07525937 0.07525937 0.07525937 0.07525937 0.07525937 0.07525937 0.07525937 0.07525937 0.07525937 0.0872094 0.0872094 0.0872094 0.0872094 0.0872094 0.0872…
650	Bottom Right	Time, trial 14, Right Error	[0.00000e+00 1.19000e-04 5.71900e-03 9.27900e-03 1.20790e-02 1.89590e-02 1.93990e-02 3.09190e-02 3.33190e-02 3.68790e-02 4.16390e-02 4.99590e-02 5.84790e-02 6.38790e-02 6.41590e-02 6.81990e-02 6.86390e-02 7.13590e-02 7.29590e-02 8.50790e-02 8.86790e-02 9.05990e-02 9.42390e-02 1.13239e-01 1.17919e-01 1.20199e-01 1.21079e-01 1.30199e-01 1.32239e-01 1.39479e-01 1.45359e-01 1.48039e-01 1.56439e-01 1.…
651	Bottom Right	trajectory, trial 14, Right Error	[-0.26275937 -0.26275937 -0.2877906 -0.29974063 -0.30849188 -0.3502906 -0.3502906 -0.4622094 -0.48724063 -0.51275937 -0.54974063 -0.6002906 -0.6497094 -0.67474063 -0.67474063 -0.69150812 -0.69150812 -0.70025937 -0.70025937 -0.73724063 -0.74599188 -0.75 -0.75400812 -0.7877906 -0.7877906 -0.7877906 -0.7877906 -0.79974063 -0.79974063 -0.79974063 -0.79974063 -0.79974063 -0.79974063 -0.79974063 -0.799…
652	Bottom Right	Time, trial 15, Right Error	[0. 0.004359 0.006959 0.006959 0.007119 0.014079 0.016119 0.020479 0.025039 0.027559 0.028879 0.041599 0.048839 0.056839 0.063239 0.063479 0.069999 0.073399 0.080679 0.082639 0.085359 0.090919 0.097719 0.103759 0.119759 0.120759 0.127279 0.127719 0.130199 0.143399 0.147319 0.148279 0.149199 0.162399 0.167919 0.168679 0.179199 0.180359 0.190519 0.195359 0.203999 0.214599 0.218599 0.222319 0.227999…
653	Bottom Right	trajectory, trial 15, Right Error	[ 0.63775937 0.67474063 0.6875 0.6875 0.6875 0.7252906 0.7252906 0.73724063 0.74599188 0.75 0.75 0.76275937 0.7747094 0.7747094 0.7747094 0.7747094 0.7747094 0.7747094 0.7747094 0.7747094 0.7747094 0.7747094 0.7747094 0.7747094 0.7747094 0.7747094 0.7747094 0.7747094 0.7747094 0.7747094 0.7747094 0.7747094 0.7747094 0.7747094 0.7747094 0.7747094 0.7747094 0.7747094 0.7747094 0.7747094 0.7747094 0…
654	Bottom Right	Time, trial 20, Right Error	[0. 0.006879 0.011279 0.018839 0.034519 0.042479 0.052319 0.052399 0.060119 0.069639 0.074359 0.084479 0.085239 0.088399 0.096439 0.099639 0.105319 0.110399 0.114479 0.120599 0.121719 0.123839 0.127159 0.134559 0.134839 0.139439 0.143159 0.148239 0.154639 0.166759 0.175519 0.185879 0.191799 0.196999 0.207519 0.216879 0.229639 0.230879 0.240159 0.248959 0.256959 0.264919 0.275839 0.282799 0.298879…
655	Bottom Right	trajectory, trial 20, Right Error	[-0.45025937 -0.49599188 -0.5247094 -0.57525937 -0.6627906 -0.70025937 -0.73724063 -0.73724063 -0.75400812 -0.7747094 -0.7747094 -0.7877906 -0.7877906 -0.7877906 -0.79974063 -0.79974063 -0.79974063 -0.79974063 -0.79974063 -0.79974063 -0.79974063 -0.79974063 -0.79974063 -0.79974063 -0.79974063 -0.79974063 -0.79974063 -0.79974063 -0.79974063 -0.79974063 -0.79974063 -0.79974063 -0.79974063 -0.799740…
656	Bottom Right	Time, trial 22, Right Error	[0. 0.003759 0.004839 0.015039 0.017239 0.017479 0.020159 0.033279 0.047079 0.048239 0.056839 0.058839 0.061759 0.064039 0.080599 0.091799 0.097599 0.101559 0.112559 0.113159 0.119439 0.130559 0.138319 0.146559 0.150919 0.166519 0.175239 0.175719 0.185359 0.193959 0.201799 0.208559 0.213319 0.215119 0.218639 0.232239 0.239799 0.247879 0.258919 0.263119 0.272799 0.275319 0.276519 0.279079 0.286399…
657	Bottom Right	trajectory, trial 22, Right Error	[ 0.20025937 0.1875 0.18349188 0.1497094 0.1497094 0.1497094 0.13775937 0.1002906 0.0872094 0.0872094 0.07525937 0.07525937 0.07525937 0.07525937 0.05849188 0.05849188 0.0625 0.06650812 0.06650812 0.06650812 0.0625 0.05849188 0.05849188 0.0625 0.05849188 0.04974063 0.04974063 0.04974063 0.0377906 0.0247094 0.01275937 0.00400812 -0. -0. 0.00400812 0.0247094 0.0377906 0.04974063 0.07525937 0.075259…
658	Bottom Right	Time, trial 25, Right Error	[0. 0.007919 0.008079 0.023759 0.028879 0.029999 0.033279 0.042879 0.045319 0.046639 0.051519 0.061999 0.063959 0.073239 0.078279 0.084079 0.084839 0.092239 0.101839 0.103039 0.109999 0.113319 0.115159 0.117679 0.121639 0.136439 0.136479 0.137719 0.146639 0.147839 0.149519 0.157039 0.163079 0.163319 0.171439 0.175279 0.176999 0.178839 0.183239 0.190239 0.203999 0.205759 0.207639 0.212799 0.219799…
659	Bottom Right	trajectory, trial 25, Right Error	[0.54974063 0.61224063 0.61224063 0.69150812 0.7122094 0.7122094 0.7252906 0.74599188 0.75 0.75 0.75400812 0.76275937 0.76275937 0.76275937 0.76275937 0.76275937 0.76275937 0.76275937 0.76275937 0.76275937 0.76275937 0.76275937 0.76275937 0.76275937 0.76275937 0.75400812 0.75400812 0.75400812 0.76275937 0.76275937 0.76275937 0.7747094 0.7747094 0.7747094 0.7747094 0.7747094 0.7747094 0.7747094 0.…
660	Bottom Right	Time, trial 27, Right Error	[0.000000e+00 2.193000e-03 5.433000e-03 1.887300e-02 2.531300e-02 2.811300e-02 2.831300e-02 4.339300e-02 4.659300e-02 5.071300e-02 5.655300e-02 5.675300e-02 5.823300e-02 5.923300e-02 7.319300e-02 9.303300e-02 9.795300e-02 9.975300e-02 1.021530e-01 1.101930e-01 1.132730e-01 1.139530e-01 1.229930e-01 1.322730e-01 1.333930e-01 1.438330e-01 1.482330e-01 1.513530e-01 1.595930e-01 1.630730e-01 1.633930…
661	Bottom Right	trajectory, trial 27, Right Error	[ 0.55849188 0.57525937 0.6002906 0.67474063 0.70025937 0.7122094 0.7122094 0.74599188 0.75 0.75400812 0.76275937 0.76275937 0.76275937 0.76275937 0.7747094 0.7747094 0.7747094 0.7747094 0.7747094 0.7747094 0.7747094 0.7747094 0.7747094 0.7747094 0.7747094 0.7747094 0.7747094 0.7747094 0.7747094 0.7747094 0.7747094 0.7747094 0.7747094 0.7747094 0.7747094 0.7747094 0.7747094 0.7747094 0.7747094 0.…
662	Bottom Right	Time, trial 29, Right Error	[0. 0.006519 0.007919 0.015159 0.024919 0.031399 0.032759 0.039919 0.040399 0.044479 0.044959 0.049879 0.063719 0.064399 0.076919 0.079999 0.080279 0.084559 0.090199 0.090639 0.101599 0.109399 0.115919 0.118319 0.119439 0.131719 0.131759 0.140919 0.141759 0.143279 0.149239 0.149599 0.151359 0.156639 0.163559 0.182799 0.188279 0.189559 0.193479 0.203439 0.212159 0.227199 0.231559 0.237959 0.241679…
663	Bottom Right	trajectory, trial 29, Right Error	[0.5872094 0.63775937 0.6497094 0.6875 0.7252906 0.73724063 0.73724063 0.74599188 0.74599188 0.75 0.75 0.75400812 0.76275937 0.76275937 0.76275937 0.76275937 0.76275937 0.76275937 0.76275937 0.76275937 0.76275937 0.76275937 0.76275937 0.76275937 0.76275937 0.75400812 0.75400812 0.76275937 0.76275937 0.76275937 0.76275937 0.76275937 0.76275937 0.76275937 0.76275937 0.7747094 0.7747094 0.7747094 0.…
664	Bottom Right	Time, trial 30, Right Error	[0. 0.004152 0.006192 0.006792 0.019792 0.020632 0.024992 0.025912 0.032752 0.035712 0.037112 0.044072 0.044432 0.050592 0.055552 0.068512 0.076152 0.096992 0.103272 0.112272 0.116472 0.121352 0.129672 0.134072 0.142872 0.149952 0.150392 0.161752 0.171512 0.176792 0.183192 0.189672 0.196192 0.201592 0.207072 0.207592 0.217312 0.229352 0.230832 0.239552 0.239912 0.251872 0.259872 0.262312 0.274952…
665	Bottom Right	trajectory, trial 30, Right Error	[-0.56650812 -0.6002906 -0.62099188 -0.625 -0.6875 -0.69150812 -0.7122094 -0.7122094 -0.73724063 -0.74599188 -0.75 -0.76275937 -0.76275937 -0.7747094 -0.7747094 -0.7877906 -0.7877906 -0.79974063 -0.79974063 -0.80849188 -0.80849188 -0.80849188 -0.80849188 -0.80849188 -0.80849188 -0.80849188 -0.80849188 -0.80849188 -0.80849188 -0.80849188 -0.80849188 -0.80849188 -0.80849188 -0.80849188 -0.8125 -0.8…
666	Bottom Right	Time, trial 31, Right Error	[0. 0.003179 0.014099 0.015219 0.022979 0.029339 0.039259 0.039259 0.041459 0.051139 0.056699 0.068459 0.069739 0.075179 0.082419 0.090659 0.102299 0.105579 0.112339 0.115379 0.117779 0.120779 0.138539 0.146179 0.151419 0.156179 0.157419 0.158859 0.167859 0.169979 0.179859 0.184619 0.187179 0.195899 0.206099 0.211019 0.217099 0.224859 0.226139 0.229779 0.230779 0.233699 0.236459 0.243739 0.249179…
667	Bottom Right	trajectory, trial 31, Right Error	[ 0.12099188 0.11224063 0.0872094 0.0872094 0.07525937 0.06650812 0.0625 0.0625 0.05849188 0.04974063 0.04974063 0.04974063 0.04974063 0.04974063 0.04974063 0.04974063 0.04974063 0.04974063 0.04974063 0.04974063 0.04974063 0.04974063 0.04974063 0.05849188 0.0625 0.05849188 0.05849188 0.0625 0.0625 0.0625 0.04974063 0.04974063 0.04974063 0.04974063 0.05849188 0.06650812 0.07525937 0.0872094 0.0872…
668	Bottom Right	Time, trial 33, Right Error	[0. 0.007239 0.019639 0.029199 0.036639 0.047199 0.056239 0.057479 0.060239 0.065079 0.068919 0.075759 0.080279 0.088119 0.094079 0.108279 0.113639 0.115719 0.116719 0.133959 0.135759 0.141559 0.141999 0.148199 0.163439 0.163759 0.167239 0.175839 0.177639 0.181399 0.190719 0.199279 0.205479 0.213079 0.213159 0.219879 0.220279 0.223759 0.238759 0.244839 0.251759 0.255879 0.259559 0.270439 0.276559…
669	Bottom Right	trajectory, trial 33, Right Error	[ 0.07525937 0.0625 0.04974063 0.0377906 0.0377906 0.0625 0.0872094 0.0872094 0.0872094 0.0872094 0.0872094 0.07525937 0.06650812 0.04974063 0.0377906 -0. -0.01275937 -0.01275937 -0.01275937 -0.05849188 -0.0625 -0.0872094 -0.0872094 -0.12900812 -0.24599188 -0.25 -0.2877906 -0.37099188 -0.38775937 -0.4127906 -0.4752906 -0.5377906 -0.57525937 -0.625 -0.625 -0.6627906 -0.6627906 -0.67474063 -0.72529…
670	Bottom Right	Time, trial 34, Right Error	[0.000000e+00 9.130000e-04 2.713000e-03 5.993000e-03 7.273000e-03 7.833000e-03 1.627300e-02 1.895300e-02 2.103300e-02 2.391300e-02 4.531300e-02 4.835300e-02 4.879300e-02 4.939300e-02 5.531300e-02 6.163300e-02 6.415300e-02 6.507300e-02 6.615300e-02 7.479300e-02 7.603300e-02 8.587300e-02 9.083300e-02 9.167300e-02 9.731300e-02 1.027130e-01 1.057530e-01 1.146330e-01 1.200730e-01 1.252330e-01 1.259930…
671	Bottom Right	trajectory, trial 34, Right Error	[0.56650812 0.57525937 0.5872094 0.61224063 0.62099188 0.625 0.68349188 0.70025937 0.7122094 0.7252906 0.76275937 0.76275937 0.76275937 0.76275937 0.76275937 0.76275937 0.76275937 0.76275937 0.76275937 0.76275937 0.76275937 0.76275937 0.76275937 0.76275937 0.76275937 0.76275937 0.76275937 0.76275937 0.76275937 0.76275937 0.76275937 0.76275937 0.76275937 0.76275937 0.76275937 0.76275937 0.76275937…
672	Bottom Right	Time, trial 39, Right Error	[0. 0.005199 0.020959 0.027839 0.029319 0.044039 0.048879 0.057719 0.059599 0.069079 0.079559 0.080719 0.086719 0.095159 0.104439 0.112599 0.114519 0.121639 0.127719 0.130719 0.133639 0.133919 0.135839 0.141239 0.153039 0.157079 0.160439 0.165519 0.175679 0.181399 0.183239 0.192199 0.193919 0.197119 0.204639 0.210919 0.214679 0.217639 0.222639 0.231159 0.236559 0.239559 0.242279 0.248999 0.257919…
673	Bottom Right	trajectory, trial 39, Right Error	[-0.2252906 -0.23724063 -0.2747094 -0.31650812 -0.32525937 -0.44150812 -0.48724063 -0.5625 -0.57525937 -0.62900812 -0.68349188 -0.6875 -0.7122094 -0.73724063 -0.76275937 -0.7747094 -0.7747094 -0.7877906 -0.7877906 -0.7877906 -0.7877906 -0.7877906 -0.7877906 -0.7877906 -0.79974063 -0.79974063 -0.79974063 -0.79974063 -0.79974063 -0.79974063 -0.79974063 -0.79974063 -0.79974063 -0.79974063 -0.7997406…
674	Bottom Right	Time, trial 42, Right Error	[0. 0.008399 0.013479 0.014479 0.050719 0.052799 0.058719 0.083279 0.090119 0.095399 0.096279 0.099679 0.106439 0.108079 0.109839 0.113319 0.119279 0.134639 0.135119 0.154359 0.160519 0.163999 0.167679 0.168479 0.169639 0.173199 0.188119 0.196439 0.197359 0.203039 0.204439 0.209559 0.212039 0.214079 0.215799 0.218759 0.225559 0.233439 0.242639 0.253359 0.254239 0.255319 0.258759 0.264959 0.264999…
675	Bottom Right	trajectory, trial 42, Right Error	[ 0.07525937 0.05849188 0.05849188 0.05849188 0.0377906 0.0377906 0.0377906 0.0377906 0.0377906 0.0377906 0.0377906 0.0377906 0.05849188 0.0625 0.0625 0.0625 0.0625 0.06650812 0.06650812 0.05849188 0.0625 0.06650812 0.0625 0.0625 0.05849188 0.04974063 0.01275937 -0.00400812 -0.00400812 -0.00400812 -0.00400812 -0.01275937 -0.0247094 -0.0377906 -0.04974063 -0.06650812 -0.1002906 -0.13775937 -0.1915…
676	Bottom Right	Time, trial 44, Right Error	[0.000000e+00 7.660000e-04 1.048600e-02 2.084600e-02 2.400600e-02 3.104600e-02 3.116600e-02 4.328600e-02 4.940600e-02 5.912600e-02 6.056600e-02 6.924600e-02 7.776600e-02 8.544600e-02 8.796600e-02 9.376600e-02 9.484600e-02 1.177660e-01 1.234460e-01 1.354860e-01 1.400460e-01 1.446860e-01 1.525660e-01 1.658060e-01 1.726460e-01 1.744860e-01 1.836860e-01 1.938060e-01 1.940460e-01 2.148460e-01 2.220460…
677	Bottom Right	trajectory, trial 44, Right Error	[0.56650812 0.57525937 0.6497094 0.7122094 0.7252906 0.75 0.75 0.76275937 0.76275937 0.76275937 0.76275937 0.7747094 0.7747094 0.7747094 0.7747094 0.7747094 0.7747094 0.7747094 0.7747094 0.7747094 0.7747094 0.7747094 0.7747094 0.7747094 0.7747094 0.7747094 0.7747094 0.7747094 0.7747094 0.7747094 0.7747094 0.7747094 0.7747094 0.7747094 0.7747094 0.7747094 0.7747094 0.7747094 0.7747094 0.7747094 0.…
678	Bottom Right	Time, trial 55, Right Error	[0. 0.016005 0.017565 0.022765 0.031765 0.045085 0.059685 0.064405 0.064485 0.067205 0.076005 0.091445 0.093205 0.099005 0.106605 0.117845 0.119285 0.130765 0.137085 0.142685 0.154965 0.164405 0.169645 0.174925 0.177125 0.186005 0.199085 0.214325 0.226405 0.235445 0.243885 0.247165 0.247405 0.251325 0.258525 0.274205 0.281245 0.284085 0.293325 0.300205 0.310525 0.317125 0.320685 0.328725 0.335525…
679	Bottom Right	trajectory, trial 55, Right Error	[0.13775937 0.11224063 0.11224063 0.1002906 0.07525937 0.0625 0.05849188 0.0625 0.0625 0.05849188 0.04974063 0.0377906 0.0377906 0.04974063 0.04974063 0.04974063 0.04974063 0.05849188 0.0625 0.05849188 0.05849188 0.0377906 0.0377906 0.0377906 0.0377906 0.0377906 0.0377906 0.05849188 0.04974063 0.04974063 0.04974063 0.04974063 0.04974063 0.0377906 0.0377906 0.04974063 0.05849188 0.05849188 0.04974…
680	Bottom Right	Time, trial 68, Right Error	[0. 0.006499 0.015659 0.017059 0.022579 0.025819 0.031499 0.033459 0.035619 0.043539 0.043579 0.044979 0.053979 0.060859 0.062499 0.071739 0.082419 0.085859 0.086739 0.087619 0.090219 0.097539 0.097699 0.101939 0.117779 0.123099 0.128459 0.136019 0.137779 0.139459 0.143459 0.145699 0.152219 0.153539 0.155139 0.158179 0.165099 0.169539 0.174819 0.181699 0.182819 0.193179 0.194299 0.195659 0.199059…
681	Bottom Right	trajectory, trial 68, Right Error	[0.5872094 0.63775937 0.6875 0.69150812 0.7122094 0.7252906 0.74599188 0.74599188 0.75 0.75400812 0.75400812 0.75400812 0.76275937 0.76275937 0.76275937 0.7747094 0.7747094 0.7747094 0.7747094 0.7747094 0.7747094 0.7747094 0.7747094 0.7747094 0.7747094 0.7747094 0.7747094 0.7747094 0.7747094 0.7747094 0.7747094 0.7747094 0.7747094 0.7747094 0.7747094 0.7747094 0.7747094 0.7747094 0.7747094 0.7747…
682	Bottom Right	Time, trial 70, Right Error	[0. 0.005919 0.017639 0.021639 0.032199 0.035199 0.041119 0.047879 0.054079 0.062239 0.076959 0.085439 0.090599 0.093399 0.099599 0.103439 0.116039 0.129879 0.137479 0.144599 0.153159 0.157559 0.162919 0.173639 0.178959 0.179959 0.187239 0.194319 0.201879 0.207359 0.209639 0.220599 0.231759 0.238519 0.242639 0.247679 0.252639 0.259799 0.269759 0.269919 0.278399 0.291799 0.305479 0.309559 0.311399…
683	Bottom Right	trajectory, trial 70, Right Error	[-0.4375 -0.4752906 -0.54974063 -0.57525937 -0.63775937 -0.6497094 -0.67474063 -0.69150812 -0.7122094 -0.73724063 -0.76275937 -0.7747094 -0.7877906 -0.7877906 -0.7877906 -0.7877906 -0.7877906 -0.7877906 -0.7877906 -0.7877906 -0.7877906 -0.7877906 -0.7877906 -0.7877906 -0.7877906 -0.7877906 -0.7877906 -0.7747094 -0.76275937 -0.75400812 -0.75 -0.7252906 -0.6875 -0.6627906 -0.6497094 -0.625 -0.60029…
684	Bottom Right	Time, trial 71, Right Error	[0. 0.007486 0.020006 0.023886 0.025606 0.026606 0.043806 0.056326 0.066806 0.068046 0.075806 0.086686 0.096526 0.099606 0.107286 0.131006 0.132166 0.140526 0.146966 0.147086 0.169566 0.179006 0.188686 0.200286 0.214326 0.226366 0.227886 0.238686 0.249806 0.256086 0.276046 0.288566 0.290806 0.293806 0.294206 0.303366 0.305086 0.311086 0.313486 0.315766 0.329046 0.329486 0.337646 0.348446 0.349566…
685	Bottom Right	trajectory, trial 71, Right Error	[ 0.13775937 0.12099188 0.11224063 0.11224063 0.11224063 0.11224063 0.07525937 0.06650812 0.05849188 0.05849188 0.0377906 0.0247094 0.01275937 0.01275937 0.0247094 0.04974063 0.04974063 0.04974063 0.04974063 0.04974063 0.01275937 0.0247094 0.0247094 0.0377906 0.04974063 0.0625 0.0625 0.05849188 0.06650812 0.0625 0.0625 0.07525937 0.07525937 0.07525937 0.07525937 0.07525937 0.07525937 0.07525937 0…
686	Bottom Right	Time, trial 75, Right Error	[0. 0.001833 0.009913 0.016113 0.031473 0.040073 0.040313 0.042953 0.043793 0.048953 0.060593 0.063313 0.065033 0.069593 0.075633 0.083073 0.092793 0.099553 0.106033 0.108473 0.113273 0.114473 0.116073 0.125193 0.138833 0.147953 0.149153 0.152513 0.168673 0.169833 0.170113 0.176593 0.188473 0.195113 0.195713 0.197793 0.202753 0.209593 0.216473 0.223833 0.229433 0.240953 0.248513 0.255433 0.256353…
687	Bottom Right	trajectory, trial 75, Right Error	[ 0.1497094 0.1497094 0.125 0.11224063 0.07525937 0.06650812 0.06650812 0.0625 0.0625 0.05849188 0.05849188 0.04974063 0.04974063 0.04974063 0.0377906 0.0247094 0.01275937 -0. -0.01275937 -0.0247094 -0.04974063 -0.05849188 -0.06650812 -0.1002906 -0.1497094 -0.19150812 -0.20025937 -0.2252906 -0.3372094 -0.3372094 -0.3372094 -0.375 -0.45025937 -0.49599188 -0.5 -0.51275937 -0.5377906 -0.57525937 -0.…
688	Bottom Right	Time, trial 77, Right Error	[0. 0.013151 0.019271 0.020391 0.027711 0.031751 0.037111 0.049951 0.054271 0.058551 0.063471 0.068751 0.070271 0.080671 0.090311 0.095271 0.099111 0.108231 0.113591 0.116631 0.127151 0.131791 0.132671 0.137991 0.146191 0.151871 0.154871 0.159551 0.171391 0.181791 0.201791 0.214271 0.214511 0.222711 0.223271 0.234191 0.239871 0.241591 0.252231 0.253751 0.261031 0.262471 0.266471 0.271031 0.273591…
689	Bottom Right	trajectory, trial 77, Right Error	[0.1002906 0.07525937 0.07525937 0.07525937 0.05849188 0.04974063 0.0377906 0.0247094 0.0247094 0.0247094 0.0377906 0.04974063 0.04974063 0.04974063 0.05849188 0.0625 0.0625 0.0625 0.06650812 0.0625 0.0625 0.0625 0.0625 0.05849188 0.04974063 0.04974063 0.0377906 0.0377906 0.04974063 0.0625 0.06650812 0.0872094 0.0872094 0.0872094 0.0872094 0.0872094 0.0872094 0.0872094 0.1002906 0.1002906 0.11224…
690	Bottom Right	Time, trial 78, Right Error	[0. 0.005199 0.011559 0.017999 0.025959 0.037199 0.038759 0.046959 0.056239 0.065159 0.066639 0.070039 0.074559 0.083679 0.089079 0.099279 0.110479 0.119359 0.123079 0.125119 0.129079 0.132439 0.135959 0.139199 0.145279 0.151719 0.160559 0.166119 0.167279 0.170239 0.173639 0.173919 0.180039 0.185239 0.189319 0.195719 0.204959 0.217119 0.218519 0.220839 0.231719 0.239079 0.249399 0.257439 0.257639…
691	Bottom Right	trajectory, trial 78, Right Error	[ 0.1002906 0.0872094 0.07525937 0.06650812 0.0625 0.06650812 0.06650812 0.05849188 0.05849188 0.0625 0.0625 0.05849188 0.04974063 0.0377906 0.0377906 0.0247094 0.01275937 0.01275937 0.0247094 0.0247094 0.0247094 0.0247094 0.0247094 0.0247094 0.0247094 0.0377906 0.04974063 0.05849188 0.05849188 0.05849188 0.05849188 0.05849188 0.04974063 0.04974063 0.04974063 0.04974063 0.04974063 0.0625 0.066508…
692	Bottom Right	Time, trial 79, Right Error	[0. 0.002526 0.016166 0.018446 0.024566 0.028406 0.046526 0.056886 0.074606 0.083046 0.107086 0.117606 0.131886 0.136766 0.138326 0.146606 0.161486 0.161526 0.164446 0.171246 0.171926 0.180246 0.189326 0.197886 0.211246 0.221526 0.222686 0.229566 0.245526 0.256566 0.259486 0.282846 0.288446 0.292406 0.298606 0.312606 0.314446 0.325526 0.332686 0.339406 0.341806 0.342726 0.346646 0.355286 0.365126…
693	Bottom Right	trajectory, trial 79, Right Error	[ 0.05849188 0.04974063 0.0247094 0.0247094 0.0247094 0.0247094 0.0247094 0.0247094 0.0377906 0.04974063 0.0377906 0.0377906 0.0377906 0.0377906 0.0377906 0.0377906 0.05849188 0.05849188 0.05849188 0.06650812 0.06650812 0.06650812 0.07525937 0.07525937 0.06650812 0.06650812 0.06650812 0.05849188 0.0247094 -0. -0.01275937 -0.13775937 -0.17474063 -0.2122094 -0.24599188 -0.32525937 -0.3372094 -0.424…
694	Bottom Right	Time, trial 80, Right Error	[0. 0.004119 0.017359 0.025679 0.026959 0.041479 0.069519 0.069759 0.081719 0.093959 0.101679 0.124399 0.125679 0.129479 0.136799 0.141119 0.147119 0.162279 0.164519 0.180599 0.186519 0.187799 0.194399 0.205079 0.212799 0.227919 0.241799 0.253519 0.255519 0.265919 0.275639 0.285479 0.295119 0.300165]
695	Bottom Right	trajectory, trial 80, Right Error	[ 0.07525937 0.06650812 0.04974063 0.0377906 0.0377906 0.0247094 -0.01275937 -0.01275937 -0. 0.01275937 0.01275937 0.0247094 0.0247094 0.0247094 0.0377906 0.0377906 0.0377906 0.04974063 0.04974063 0.05849188 0.06650812 0.06650812 0.05849188 0.04974063 0.04974063 0.04974063 0.04974063 0.05849188 0.05849188 0.0625 0.04974063 0.04974063 0.04974063 0.04974063]
696	Bottom Right	Time, trial 84, Right Error	[0.000000e+00 1.113000e-03 1.753000e-03 8.913000e-03 1.735300e-02 2.315300e-02 3.475300e-02 4.415300e-02 4.519300e-02 4.831300e-02 5.631300e-02 5.783300e-02 6.999300e-02 7.371300e-02 8.539300e-02 8.803300e-02 9.767300e-02 1.052330e-01 1.054330e-01 1.155930e-01 1.259130e-01 1.301530e-01 1.310330e-01 1.322730e-01 1.403130e-01 1.472730e-01 1.546330e-01 1.555530e-01 1.655930e-01 1.695930e-01 1.718330…
697	Bottom Right	trajectory, trial 84, Right Error	[ 0.1497094 0.1497094 0.1497094 0.12099188 0.0872094 0.07525937 0.07525937 0.0872094 0.0872094 0.0872094 0.07525937 0.07525937 0.04974063 0.0377906 0.00400812 0.00400812 -0.00400812 -0.01275937 -0.01275937 -0.04974063 -0.1002906 -0.12099188 -0.12900812 -0.13775937 -0.20025937 -0.25400812 -0.3125 -0.31650812 -0.36224063 -0.37900812 -0.3997094 -0.3997094 -0.4375 -0.4622094 -0.4752906 -0.5 -0.512759…
698	Bottom Right	Time, trial 85, Right Error	[0. 0.001899 0.005379 0.005419 0.007179 0.015539 0.026339 0.027899 0.035739 0.038259 0.045939 0.049379 0.054819 0.057659 0.069019 0.074499 0.082859 0.094459 0.094859 0.103019 0.107619 0.109179 0.116539 0.122419 0.128579 0.144379 0.145699 0.146979 0.148779 0.152619 0.159619 0.166259 0.167099 0.173659 0.176539 0.181099 0.194099 0.194819 0.197579 0.207819 0.209139 0.211259 0.212419 0.212859 0.218619…
699	Bottom Right	trajectory, trial 85, Right Error	[-0.29974063 -0.30849188 -0.31650812 -0.31650812 -0.32525937 -0.3372094 -0.3502906 -0.3502906 -0.3372094 -0.32525937 -0.2877906 -0.26275937 -0.2252906 -0.20025937 -0.11224063 -0.07525937 -0.0377906 0.00400812 0.00400812 0.0247094 0.0377906 0.0377906 0.0377906 0.0377906 0.0377906 0.0872094 0.0872094 0.0872094 0.0872094 0.07525937 0.06650812 0.05849188 0.05849188 0.06650812 0.07525937 0.07525937 0.…
700	Bottom Right	Time, trial 92, Right Error	[0. 0.003999 0.004199 0.011999 0.013639 0.018999 0.019839 0.031079 0.031119 0.032999 0.044559 0.050679 0.052999 0.057479 0.057799 0.058119 0.067799 0.073679 0.080839 0.080959 0.086799 0.087039 0.102439 0.103119 0.103559 0.105919 0.112399 0.113679 0.114639 0.122719 0.125919 0.130919 0.140279 0.140319 0.145359 0.154799 0.168319 0.171799 0.178679 0.184199 0.187639 0.206919 0.216879 0.216919 0.219079…
701	Bottom Right	trajectory, trial 92, Right Error	[0.56650812 0.6002906 0.6002906 0.6627906 0.67474063 0.70025937 0.70025937 0.74599188 0.74599188 0.75 0.76275937 0.76275937 0.76275937 0.76275937 0.76275937 0.76275937 0.76275937 0.76275937 0.76275937 0.76275937 0.76275937 0.76275937 0.76275937 0.76275937 0.76275937 0.76275937 0.76275937 0.76275937 0.76275937 0.76275937 0.76275937 0.76275937 0.75400812 0.75400812 0.75400812 0.76275937 0.76275937 …
702	Bottom Right	Time, trial 95, Right Error	[0. 0.003333 0.005773 0.010533 0.018413 0.024773 0.032093 0.035093 0.047933 0.050533 0.060573 0.069293 0.097613 0.100933 0.103053 0.108333 0.112133 0.112933 0.131293 0.140293 0.150053 0.157133 0.158013 0.168373 0.174893 0.177013 0.185733 0.192173 0.194293 0.201933 0.212493 0.212493 0.221173 0.231253 0.232493 0.235573 0.248293 0.270813 0.271093 0.281213 0.282773 0.288893 0.300165]
703	Bottom Right	trajectory, trial 95, Right Error	[0.20025937 0.19150812 0.18349188 0.1627906 0.13775937 0.11224063 0.1002906 0.0872094 0.06650812 0.0625 0.05849188 0.05849188 0.0872094 0.0872094 0.0872094 0.0872094 0.0872094 0.0872094 0.07525937 0.0872094 0.0872094 0.0872094 0.0872094 0.06650812 0.07525937 0.07525937 0.07525937 0.07525937 0.07525937 0.06650812 0.0625 0.0625 0.07525937 0.0872094 0.0872094 0.0872094 0.06650812 0.07525937 0.075259…
704	Bottom Right	Time, trial 96, Right Error	[0.000000e+00 7.050000e-04 1.825000e-03 2.654500e-02 4.750500e-02 5.510500e-02 8.618500e-02 1.022650e-01 1.203450e-01 1.277050e-01 1.387050e-01 1.868250e-01 1.951850e-01 2.045450e-01 2.181450e-01 2.325450e-01 2.359450e-01 2.425050e-01 2.535050e-01 2.646650e-01 2.656250e-01 2.765450e-01 2.864250e-01 2.968250e-01 3.069050e-01 3.196250e-01 3.502650e-01 3.551050e-01 3.635850e-01 3.692650e-01 3.756250…
705	Bottom Right	trajectory, trial 96, Right Error	[0.06650812 0.06650812 0.0625 0.0377906 0.0247094 0.0247094 0.0247094 0.0247094 0.0377906 0.04974063 0.0377906 0.04974063 0.0377906 0.0377906 0.0377906 0.0377906 0.0377906 0.0377906 0.0377906 0.04974063 0.04974063 0.0377906 0.0377906 0.0377906 0.0377906 0.0377906 0.06650812 0.06650812 0.07525937 0.07525937 0.07525937 0.07525937 0.07525937 0.06650812 0.07525937 0.07525937 0.07525937 0.06650812 0.0…
706	Bottom Right	Time, trial 5, Right Error	[0. 0.013399 0.025559 0.037879 0.038159 0.047599 0.054679 0.064159 0.072719 0.088759 0.089239 0.101359 0.103319 0.108239 0.118719 0.128239 0.136879 0.144319 0.155319 0.164959 0.174479 0.188319 0.191159 0.204599 0.206959 0.209999 0.219599 0.233079 0.247399 0.250799 0.251039 0.253759 0.264639 0.273999 0.279879 0.299799 0.301919 0.305319 0.309479 0.318079 0.322519 0.323959 0.332559 0.339879 0.343479…
707	Bottom Right	trajectory, trial 5, Right Error	[0.1002906 0.07525937 0.0625 0.0625 0.0625 0.04974063 0.04974063 0.04974063 0.04974063 0.0625 0.0625 0.05849188 0.05849188 0.04974063 0.0377906 0.0377906 0.0377906 0.0377906 0.0377906 0.0377906 0.0377906 0.05849188 0.0625 0.0625 0.0625 0.05849188 0.04974063 0.04974063 0.05849188 0.0625 0.0625 0.05849188 0.04974063 0.04974063 0.04974063 0.07525937 0.07525937 0.07525937 0.07525937 0.07525937 0.0752…
708	Bottom Right	Time, trial 6, Right Error	[0. 0.007113 0.018913 0.027793 0.055593 0.065713 0.087073 0.117473 0.126553 0.150073 0.152473 0.158233 0.173793 0.177273 0.204233 0.240353 0.248233 0.257113 0.264513 0.272033 0.284033 0.285393 0.294433 0.295753 0.299273 0.317433 0.325513 0.341313 0.344873 0.352553 0.353553 0.362833 0.364153 0.376993 0.383313 0.393713 0.398673 0.399753 0.438633 0.443073 0.449393 0.456153 0.464873 0.483233 0.497553…
709	Bottom Right	trajectory, trial 6, Right Error	[0.0872094 0.07525937 0.05849188 0.04974063 0.05849188 0.04974063 0.0377906 0.0377906 0.0377906 0.06650812 0.06650812 0.06650812 0.0625 0.05849188 0.0377906 0.04974063 0.05849188 0.07525937 0.07525937 0.07525937 0.0872094 0.0872094 0.0872094 0.0872094 0.0872094 0.0625 0.05849188 0.0625 0.06650812 0.07525937 0.07525937 0.07525937 0.07525937 0.06650812 0.06650812 0.07525937 0.07525937 0.07525937 0.…
710	Bottom Right	Time, trial 9, Right Error	[0. 0.004419 0.014579 0.022419 0.022459 0.035419 0.037219 0.046939 0.057179 0.061139 0.065299 0.075019 0.089179 0.091379 0.095219 0.097659 0.102059 0.108339 0.110019 0.119739 0.121459 0.123859 0.130179 0.141499 0.145059 0.160099 0.164779 0.167099 0.168139 0.193259 0.221339 0.221939 0.234979 0.238739 0.252499 0.257059 0.259219 0.273099 0.277139 0.281019 0.294619 0.302619 0.310939 0.310979 0.313979…
711	Bottom Right	trajectory, trial 9, Right Error	[ 0.05849188 0.04974063 0.0247094 0.00400812 0.00400812 0.0247094 0.0247094 0.0377906 0.04974063 0.04974063 0.04974063 0.0377906 0.0377906 0.0377906 0.0377906 0.0377906 0.0377906 0.04974063 0.04974063 0.06650812 0.06650812 0.06650812 0.06650812 0.07525937 0.07525937 0.07525937 0.06650812 0.0625 0.05849188 0.0625 0.04974063 0.04974063 0.0377906 0.0377906 0.01275937 0.00400812 0.00400812 0.0247094 …
712	Bottom Right	Time, trial 12, Right Error	[0. 0.002806 0.012686 0.018046 0.026246 0.028006 0.040366 0.040686 0.051446 0.052926 0.067966 0.071086 0.075966 0.077046 0.083046 0.098046 0.106806 0.109886 0.115726 0.121686 0.134406 0.145046 0.147606 0.150046 0.158046 0.162966 0.167286 0.169566 0.184926 0.193726 0.202086 0.214646 0.232606 0.246886 0.254646 0.271366 0.272606 0.272806 0.284766 0.292966 0.295846 0.302446 0.311846 0.311966 0.324126…
713	Bottom Right	trajectory, trial 12, Right Error	[-0.50400812 -0.5247094 -0.6002906 -0.62900812 -0.67474063 -0.68349188 -0.7252906 -0.7252906 -0.75 -0.75400812 -0.7877906 -0.7877906 -0.7877906 -0.7877906 -0.7877906 -0.79974063 -0.80849188 -0.80849188 -0.80849188 -0.80849188 -0.80849188 -0.80849188 -0.80849188 -0.80849188 -0.80849188 -0.80849188 -0.80849188 -0.80849188 -0.80849188 -0.80849188 -0.80849188 -0.79974063 -0.79974063 -0.79974063 -0.79…
714	Bottom Right	Time, trial 17, Right Error	[0.000000e+00 7.920000e-04 1.152000e-03 9.312000e-03 1.419200e-02 1.615200e-02 1.727200e-02 2.335200e-02 2.787200e-02 2.875200e-02 4.191200e-02 4.715200e-02 6.039200e-02 6.439200e-02 6.775200e-02 8.231200e-02 8.347200e-02 9.259200e-02 9.663200e-02 9.715200e-02 1.018320e-01 1.079520e-01 1.096720e-01 1.126320e-01 1.153120e-01 1.365520e-01 1.475920e-01 1.493920e-01 1.502720e-01 1.555520e-01 1.603920…
715	Bottom Right	trajectory, trial 17, Right Error	[0.61224063 0.62099188 0.625 0.67474063 0.69150812 0.70025937 0.70025937 0.7252906 0.73724063 0.73724063 0.75400812 0.76275937 0.7747094 0.7747094 0.7747094 0.7747094 0.7747094 0.7747094 0.7747094 0.7747094 0.7747094 0.7747094 0.7747094 0.7747094 0.7747094 0.7747094 0.7747094 0.7747094 0.7747094 0.7747094 0.7747094 0.7747094 0.7747094 0.7747094 0.7747094 0.7747094 0.7747094 0.7747094 0.7747094 0.…
716	Bottom Right	Time, trial 24, Right Error	[0.000000e+00 1.899000e-03 3.139000e-03 5.699000e-03 1.661900e-02 3.837900e-02 4.045900e-02 4.169900e-02 4.869900e-02 5.093900e-02 5.137900e-02 5.801900e-02 6.733900e-02 6.749900e-02 8.173900e-02 8.317900e-02 8.349900e-02 9.893900e-02 1.011390e-01 1.029790e-01 1.078190e-01 1.083790e-01 1.211790e-01 1.344190e-01 1.396990e-01 1.487790e-01 1.514590e-01 1.560190e-01 1.579790e-01 1.671390e-01 1.695790…
717	Bottom Right	trajectory, trial 24, Right Error	[ 0.5872094 0.6002906 0.61224063 0.62900812 0.70025937 0.75 0.75400812 0.75400812 0.76275937 0.76275937 0.76275937 0.76275937 0.7747094 0.7747094 0.7747094 0.7747094 0.7747094 0.7747094 0.7747094 0.7747094 0.7747094 0.7747094 0.7747094 0.7747094 0.7747094 0.7747094 0.7747094 0.7747094 0.7747094 0.7747094 0.7747094 0.7747094 0.76275937 0.76275937 0.75400812 0.75400812 0.75400812 0.75400812 0.77470…
718	Bottom Right	Time, trial 26, Right Error	[0. 0.006459 0.007779 0.008979 0.019979 0.045419 0.058019 0.071019 0.073819 0.092339 0.094259 0.108259 0.119139 0.129419 0.131339 0.142579 0.153339 0.161939 0.171739 0.178059 0.180579 0.187419 0.199859 0.208259 0.228779 0.228819 0.243099 0.253539 0.266459 0.272339 0.278459 0.279019 0.290339 0.290339 0.295379 0.297539 0.313299 0.330539 0.345699 0.360099 0.362099 0.373299 0.398419 0.401499 0.403099…
719	Bottom Right	trajectory, trial 26, Right Error	[ 0.07525937 0.0625 0.0625 0.0625 0.04974063 0.04974063 0.04974063 0.0625 0.0625 0.06650812 0.06650812 0.05849188 0.05849188 0.0625 0.0625 0.04974063 0.0377906 0.0377906 0.0377906 0.0377906 0.0377906 0.0377906 0.0377906 0.0377906 0.05849188 0.05849188 0.04974063 0.04974063 0.0625 0.07525937 0.07525937 0.07525937 0.0625 0.0625 0.04974063 0.04974063 0.06650812 0.06650812 0.05849188 0.05849188 0.058…
720	Bottom Right	Time, trial 29, Right Error	[0. 0.014879 0.018199 0.021599 0.037959 0.038239 0.049439 0.053679 0.056079 0.058199 0.064279 0.067479 0.071799 0.080719 0.085519 0.086679 0.094599 0.097479 0.106439 0.114359 0.120639 0.127399 0.128759 0.135079 0.135439 0.139719 0.145399 0.150959 0.153759 0.158479 0.167159 0.181199 0.182399 0.184719 0.196359 0.202039 0.205239 0.207359 0.217159 0.217919 0.225599 0.231399 0.235519 0.235799 0.243279…
721	Bottom Right	trajectory, trial 29, Right Error	[ 0.13775937 0.11224063 0.11224063 0.11224063 0.0872094 0.0872094 0.07525937 0.07525937 0.07525937 0.06650812 0.04974063 0.0377906 0.0377906 0.0377906 0.0377906 0.0377906 0.0247094 0.0247094 0.0377906 0.04974063 0.05849188 0.05849188 0.05849188 0.04974063 0.04974063 0.04974063 0.04974063 0.04974063 0.04974063 0.04974063 0.04974063 0.0625 0.0625 0.0625 0.0625 0.06650812 0.06650812 0.0625 0.0497406…
722	Bottom Right	Time, trial 30, Right Error	[0.000000e+00 2.330000e-04 7.233000e-03 1.255300e-02 1.371300e-02 1.719300e-02 2.695300e-02 2.971300e-02 3.159300e-02 3.343300e-02 3.883300e-02 4.115300e-02 4.803300e-02 4.871300e-02 5.871300e-02 5.871300e-02 6.091300e-02 6.667300e-02 7.035300e-02 7.275300e-02 7.919300e-02 8.471300e-02 8.679300e-02 8.907300e-02 9.359300e-02 1.000330e-01 1.001930e-01 1.058330e-01 1.115930e-01 1.116730e-01 1.176330…
723	Bottom Right	trajectory, trial 30, Right Error	[-0.5377906 -0.5377906 -0.5872094 -0.625 -0.62900812 -0.6497094 -0.69150812 -0.70025937 -0.7122094 -0.7122094 -0.7252906 -0.7252906 -0.73724063 -0.73724063 -0.75 -0.75 -0.75400812 -0.76275937 -0.7747094 -0.7747094 -0.7877906 -0.79974063 -0.79974063 -0.79974063 -0.79974063 -0.79974063 -0.79974063 -0.79974063 -0.79974063 -0.79974063 -0.79974063 -0.79974063 -0.79974063 -0.79974063 -0.79974063 -0.799…
724	Bottom Right	Time, trial 34, Right Error	[0.000000e+00 1.993000e-03 3.193000e-03 3.273000e-03 1.815300e-02 2.759300e-02 3.419300e-02 3.843300e-02 4.007300e-02 4.039300e-02 5.487300e-02 5.739300e-02 6.751300e-02 6.919300e-02 7.591300e-02 9.351300e-02 1.018330e-01 1.050330e-01 1.147130e-01 1.149530e-01 1.304330e-01 1.374330e-01 1.463530e-01 1.476330e-01 1.585130e-01 1.595530e-01 1.740730e-01 1.826330e-01 1.927130e-01 1.957930e-01 2.040330…
725	Bottom Right	trajectory, trial 34, Right Error	[-0.29974063 -0.30849188 -0.3125 -0.3125 -0.36224063 -0.3997094 -0.45025937 -0.48724063 -0.49599188 -0.5 -0.61224063 -0.625 -0.67474063 -0.68349188 -0.70025937 -0.74599188 -0.76275937 -0.76275937 -0.7747094 -0.7747094 -0.7877906 -0.7877906 -0.7877906 -0.7877906 -0.79974063 -0.79974063 -0.79974063 -0.79974063 -0.79974063 -0.79974063 -0.79974063 -0.79974063 -0.79974063 -0.79974063 -0.79974063 -0.79…
726	Bottom Right	Time, trial 35, Right Error	[0. 0.005617 0.014097 0.024777 0.025577 0.028537 0.040577 0.044297 0.055017 0.064697 0.072697 0.082177 0.083817 0.098417 0.104777 0.114457 0.116017 0.127977 0.134017 0.140977 0.141537 0.149137 0.166977 0.167897 0.180817 0.187377 0.192657 0.193457 0.201857 0.210417 0.223097 0.227697 0.228257 0.230257 0.243217 0.248097 0.249297 0.250817 0.256017 0.269457 0.282017 0.287257 0.292457 0.293737 0.300337…
727	Bottom Right	trajectory, trial 35, Right Error	[0.1002906 0.0872094 0.07525937 0.07525937 0.07525937 0.07525937 0.07525937 0.06650812 0.05849188 0.05849188 0.0625 0.06650812 0.06650812 0.06650812 0.07525937 0.07525937 0.07525937 0.07525937 0.07525937 0.07525937 0.07525937 0.06650812 0.0625 0.0625 0.0625 0.06650812 0.0625 0.0625 0.05849188 0.0625 0.07525937 0.07525937 0.07525937 0.07525937 0.0625 0.0625 0.0625 0.05849188 0.05849188 0.05849188 …
728	Bottom Right	Time, trial 37, Right Error	[0. 0.010714 0.016794 0.024714 0.027034 0.033554 0.034994 0.036794 0.043034 0.053034 0.053274 0.054794 0.057554 0.067434 0.073554 0.087394 0.089834 0.092474 0.098914 0.102394 0.108194 0.111194 0.115434 0.118714 0.121874 0.128994 0.133154 0.133794 0.139674 0.141034 0.145794 0.150914 0.153474 0.157314 0.159434 0.166754 0.188754 0.188834 0.203314 0.205834 0.207674 0.212674 0.222914 0.231874 0.235954…
729	Bottom Right	trajectory, trial 37, Right Error	[-0.29974063 -0.3502906 -0.375 -0.4127906 -0.43349188 -0.48724063 -0.49599188 -0.50400812 -0.55849188 -0.62900812 -0.62900812 -0.63775937 -0.6497094 -0.69150812 -0.7122094 -0.75 -0.75400812 -0.76275937 -0.7747094 -0.7747094 -0.7877906 -0.7877906 -0.7877906 -0.7877906 -0.7877906 -0.7877906 -0.7877906 -0.7877906 -0.7877906 -0.7877906 -0.7877906 -0.7877906 -0.7877906 -0.7877906 -0.7877906 -0.7877906…
730	Bottom Right	Time, trial 38, Right Error	[0. 0.001786 0.007426 0.021506 0.023466 0.025946 0.031546 0.033826 0.041906 0.042866 0.050426 0.055986 0.059906 0.075066 0.086106 0.092666 0.098386 0.107066 0.112626 0.113946 0.119706 0.129866 0.134746 0.137426 0.147066 0.159066 0.159346 0.167306 0.174946 0.178866 0.179546 0.179826 0.190706 0.203866 0.211746 0.213866 0.218786 0.225266 0.233186 0.233866 0.239026 0.242266 0.250066 0.255106 0.266026…
731	Bottom Right	trajectory, trial 38, Right Error	[0.19150812 0.18349188 0.1627906 0.1497094 0.1497094 0.1497094 0.1497094 0.1497094 0.12900812 0.12900812 0.11224063 0.1002906 0.0872094 0.0625 0.05849188 0.05849188 0.05849188 0.05849188 0.0625 0.0625 0.05849188 0.05849188 0.05849188 0.05849188 0.05849188 0.06650812 0.06650812 0.0625 0.06650812 0.07525937 0.07525937 0.07525937 0.0625 0.05849188 0.0625 0.06650812 0.06650812 0.06650812 0.07525937 0…
732	Bottom Right	Time, trial 41, Right Error	[0.000000e+00 1.639000e-03 4.399000e-03 4.879000e-03 1.343900e-02 2.763900e-02 4.219900e-02 4.383900e-02 4.411900e-02 4.475900e-02 5.851900e-02 6.383900e-02 6.503900e-02 6.815900e-02 7.051900e-02 7.539900e-02 8.327900e-02 9.347900e-02 9.675900e-02 1.103990e-01 1.115190e-01 1.166790e-01 1.196790e-01 1.285590e-01 1.323590e-01 1.424390e-01 1.496790e-01 1.527190e-01 1.629590e-01 1.647590e-01 1.649190…
733	Bottom Right	trajectory, trial 41, Right Error	[0.12900812 0.125 0.11224063 0.11224063 0.0872094 0.06650812 0.06650812 0.0625 0.0625 0.0625 0.0625 0.06650812 0.06650812 0.06650812 0.06650812 0.06650812 0.06650812 0.07525937 0.07525937 0.0872094 0.0872094 0.0872094 0.0872094 0.07525937 0.07525937 0.07525937 0.0872094 0.0872094 0.1002906 0.1002906 0.1002906 0.1002906 0.1002906 0.0872094 0.07525937 0.07525937 0.07525937 0.0872094 0.0872094 0.100…
734	Bottom Right	Time, trial 42, Right Error	[0.000000e+00 3.460000e-04 6.586000e-03 9.026000e-03 1.550600e-02 2.154600e-02 3.302600e-02 3.502600e-02 3.774600e-02 4.426600e-02 5.462600e-02 5.782600e-02 6.718600e-02 7.882600e-02 8.066600e-02 8.090600e-02 9.142600e-02 9.334600e-02 1.029460e-01 1.120260e-01 1.145460e-01 1.168660e-01 1.182660e-01 1.247060e-01 1.325860e-01 1.353460e-01 1.466660e-01 1.554660e-01 1.561860e-01 1.592260e-01 1.702660…
735	Bottom Right	trajectory, trial 42, Right Error	[ 0.5625 0.56650812 0.62900812 0.6497094 0.6875 0.7122094 0.74599188 0.75 0.75400812 0.76275937 0.7747094 0.7747094 0.7747094 0.7747094 0.7747094 0.7747094 0.7747094 0.7747094 0.7747094 0.7747094 0.7747094 0.7747094 0.7747094 0.7747094 0.7747094 0.7747094 0.7747094 0.7747094 0.7747094 0.7747094 0.7747094 0.7747094 0.7747094 0.7747094 0.7747094 0.7747094 0.7747094 0.7747094 0.7747094 0.7747094 0.7…
736	Bottom Right	Time, trial 46, Right Error	[0. 0.012985 0.013025 0.023985 0.027785 0.028185 0.038025 0.038225 0.040225 0.043425 0.062865 0.073705 0.079305 0.079945 0.083185 0.084265 0.089825 0.091145 0.094225 0.099665 0.110545 0.114745 0.118385 0.123225 0.124105 0.137025 0.148625 0.159585 0.161025 0.164185 0.164265 0.174985 0.177385 0.186425 0.195105 0.200105 0.201025 0.208345 0.209185 0.211105 0.213545 0.219665 0.219665 0.229705 0.231225…
737	Bottom Right	trajectory, trial 46, Right Error	[0.5872094 0.68349188 0.68349188 0.7122094 0.7252906 0.7252906 0.74599188 0.74599188 0.75 0.75400812 0.76275937 0.76275937 0.76275937 0.76275937 0.76275937 0.76275937 0.76275937 0.76275937 0.76275937 0.76275937 0.76275937 0.76275937 0.76275937 0.76275937 0.76275937 0.76275937 0.76275937 0.76275937 0.76275937 0.76275937 0.76275937 0.76275937 0.76275937 0.76275937 0.75400812 0.75400812 0.75400812 0…
738	Bottom Right	Time, trial 49, Right Error	[0. 0.002832 0.009672 0.011552 0.020672 0.030312 0.038792 0.046992 0.059152 0.065392 0.071672 0.077832 0.088952 0.092752 0.094272 0.099912 0.100392 0.111552 0.116232 0.122032 0.133552 0.143192 0.148312 0.153752 0.156392 0.163472 0.165192 0.184792 0.187312 0.191072 0.203712 0.203872 0.210312 0.210712 0.213792 0.221272 0.222112 0.227472 0.230592 0.234352 0.238952 0.243552 0.245032 0.251192 0.262512…
739	Bottom Right	trajectory, trial 49, Right Error	[ 0.1002906 0.0872094 0.07525937 0.06650812 0.0377906 0.01275937 -0.01275937 -0.0377906 -0.07525937 -0.1002906 -0.12900812 -0.1627906 -0.2252906 -0.24599188 -0.25400812 -0.2877906 -0.2877906 -0.3125 -0.32525937 -0.3372094 -0.375 -0.4127906 -0.43349188 -0.4622094 -0.48724063 -0.54974063 -0.5625 -0.67474063 -0.6875 -0.70025937 -0.73724063 -0.73724063 -0.75400812 -0.75400812 -0.76275937 -0.7747094 -…
740	Bottom Right	Time, trial 51, Right Error	[0. 0.006753 0.013433 0.021513 0.024353 0.026113 0.031073 0.039393 0.045673 0.058193 0.066233 0.066353 0.072473 0.075473 0.078433 0.089513 0.101793 0.102153 0.114633 0.120233 0.121553 0.133113 0.143233 0.148953 0.153393 0.159793 0.160913 0.170913 0.179473 0.180593 0.187793 0.197993 0.200753 0.203153 0.204953 0.205073 0.213833 0.215153 0.226193 0.233353 0.234993 0.237233 0.244113 0.244793 0.246953…
741	Bottom Right	trajectory, trial 51, Right Error	[0.0872094 0.07525937 0.06650812 0.0625 0.0625 0.0625 0.05849188 0.05849188 0.05849188 0.06650812 0.07525937 0.07525937 0.07525937 0.07525937 0.07525937 0.06650812 0.06650812 0.06650812 0.0625 0.06650812 0.06650812 0.0625 0.05849188 0.05849188 0.05849188 0.05849188 0.05849188 0.0377906 0.0247094 0.0247094 0.0377906 0.05849188 0.05849188 0.0625 0.0625 0.0625 0.05849188 0.05849188 0.04974063 0.0497…
742	Bottom Right	Time, trial 56, Right Error	[0. 0.008652 0.010372 0.017372 0.018652 0.021212 0.024092 0.038812 0.039092 0.045612 0.047652 0.053572 0.055572 0.063212 0.064452 0.072252 0.085172 0.098252 0.098372 0.099332 0.105852 0.107212 0.115332 0.118212 0.121012 0.130452 0.131932 0.132012 0.146252 0.158452 0.160932 0.164492 0.168252 0.176092 0.185172 0.188052 0.198852 0.202052 0.204132 0.204292 0.210212 0.210652 0.213252 0.217412 0.218052…
743	Bottom Right	trajectory, trial 56, Right Error	[0.55849188 0.625 0.63775937 0.68349188 0.69150812 0.70025937 0.7122094 0.75400812 0.75400812 0.76275937 0.76275937 0.76275937 0.76275937 0.76275937 0.76275937 0.76275937 0.76275937 0.76275937 0.76275937 0.76275937 0.76275937 0.76275937 0.76275937 0.76275937 0.76275937 0.76275937 0.76275937 0.76275937 0.7747094 0.7747094 0.7747094 0.7747094 0.7747094 0.7747094 0.7747094 0.7747094 0.7747094 0.7747…
744	Bottom Right	Time, trial 57, Right Error	[0. 0.010626 0.016266 0.019226 0.030546 0.036026 0.042986 0.048546 0.054946 0.060386 0.068386 0.072626 0.083026 0.090186 0.093506 0.099186 0.104026 0.107546 0.113546 0.114546 0.118426 0.128626 0.133626 0.141786 0.147026 0.149906 0.155426 0.159226 0.169066 0.172106 0.182146 0.184546 0.185506 0.194586 0.209226 0.217266 0.225786 0.228226 0.232666 0.232826 0.240546 0.248346 0.252906 0.254586 0.259106…
745	Bottom Right	trajectory, trial 57, Right Error	[0.11224063 0.0872094 0.0872094 0.07525937 0.0625 0.05849188 0.05849188 0.05849188 0.05849188 0.0625 0.05849188 0.05849188 0.05849188 0.0625 0.06650812 0.06650812 0.06650812 0.0625 0.0625 0.0625 0.05849188 0.04974063 0.04974063 0.04974063 0.04974063 0.04974063 0.04974063 0.04974063 0.0625 0.06650812 0.07525937 0.07525937 0.07525937 0.06650812 0.06650812 0.07525937 0.0872094 0.0872094 0.0872094 0.…
746	Bottom Right	Time, trial 61, Right Error	[0. 0.004446 0.005126 0.011406 0.012686 0.012926 0.017046 0.024486 0.031646 0.038046 0.043166 0.049966 0.050526 0.057446 0.062006 0.066046 0.070366 0.078726 0.079006 0.088526 0.091326 0.101046 0.109846 0.112326 0.116126 0.122646 0.130806 0.137286 0.141886 0.148206 0.154966 0.162246 0.170966 0.177126 0.192926 0.194046 0.203046 0.206966 0.210326 0.210566 0.216286 0.222246 0.226046 0.228926 0.234526…
747	Bottom Right	trajectory, trial 61, Right Error	[-0.29974063 -0.3125 -0.31650812 -0.36224063 -0.37099188 -0.37099188 -0.3997094 -0.45025937 -0.50400812 -0.54974063 -0.5872094 -0.625 -0.62900812 -0.6627906 -0.68349188 -0.70025937 -0.7122094 -0.73724063 -0.73724063 -0.75400812 -0.76275937 -0.7747094 -0.7877906 -0.7877906 -0.7877906 -0.7877906 -0.79974063 -0.79974063 -0.79974063 -0.79974063 -0.79974063 -0.79974063 -0.79974063 -0.79974063 -0.79974…
748	Bottom Right	Time, trial 63, Right Error	[0. 0.009366 0.009846 0.011166 0.016446 0.023566 0.031886 0.032366 0.048086 0.057206 0.067406 0.073326 0.083166 0.098686 0.104046 0.115126 0.119246 0.120846 0.127806 0.130326 0.143126 0.149886 0.150766 0.156646 0.164966 0.169926 0.177886 0.183246 0.184286 0.201606 0.204926 0.211166 0.211966 0.212046 0.215846 0.225526 0.238646 0.239806 0.244486 0.249326 0.255846 0.256166 0.269006 0.275126 0.279726…
749	Bottom Right	trajectory, trial 63, Right Error	[0.17474063 0.1497094 0.1497094 0.1497094 0.12900812 0.11224063 0.1002906 0.1002906 0.06650812 0.0625 0.0625 0.06650812 0.0625 0.07525937 0.0872094 0.0872094 0.0872094 0.0872094 0.0872094 0.0872094 0.0872094 0.0872094 0.0872094 0.0872094 0.0872094 0.0872094 0.1002906 0.1002906 0.1002906 0.1002906 0.1002906 0.11224063 0.11224063 0.11224063 0.11224063 0.1002906 0.1002906 0.1002906 0.1002906 0.10029…
750	Bottom Right	Time, trial 70, Right Error	[0. 0.002933 0.003413 0.011733 0.021773 0.028733 0.039613 0.042293 0.049413 0.054893 0.065173 0.067333 0.074733 0.078973 0.081693 0.091613 0.104653 0.109213 0.110973 0.115213 0.126293 0.134893 0.136693 0.143973 0.149373 0.161173 0.165093 0.177813 0.193453 0.205813 0.230053 0.234253 0.234533 0.243693 0.244613 0.256013 0.272693 0.279093 0.279653 0.287133 0.297693 0.306653 0.307813 0.315093 0.318053…
751	Bottom Right	trajectory, trial 70, Right Error	[-0.5377906 -0.55849188 -0.5625 -0.6002906 -0.63775937 -0.6627906 -0.70025937 -0.7122094 -0.73724063 -0.74599188 -0.76275937 -0.76275937 -0.7747094 -0.7747094 -0.7747094 -0.7877906 -0.79974063 -0.79974063 -0.79974063 -0.79974063 -0.79974063 -0.79974063 -0.79974063 -0.79974063 -0.79974063 -0.79974063 -0.79974063 -0.79974063 -0.7877906 -0.7877906 -0.7877906 -0.7877906 -0.7877906 -0.7877906 -0.78779…
752	Bottom Right	Time, trial 71, Right Error	[0. 0.004219 0.019419 0.033219 0.039139 0.048299 0.055539 0.072059 0.080299 0.085099 0.093179 0.105979 0.106739 0.118699 0.130579 0.131579 0.134979 0.136139 0.139939 0.140819 0.152219 0.158259 0.166379 0.166579 0.178419 0.188459 0.203059 0.208539 0.215659 0.217299 0.221739 0.222539 0.232299 0.240139 0.241899 0.242619 0.250059 0.259099 0.259979 0.263939 0.268179 0.275739 0.276579 0.285259 0.290219…
753	Bottom Right	trajectory, trial 71, Right Error	[ 0.04974063 0.0377906 0.04974063 0.0625 0.0625 0.06650812 0.05849188 0.04974063 0.04974063 0.04974063 0.04974063 0.0247094 0.0247094 0.0377906 0.05849188 0.05849188 0.05849188 0.05849188 0.04974063 0.04974063 0.05849188 0.06650812 0.07525937 0.07525937 0.07525937 0.0625 0.05849188 0.05849188 0.0625 0.0625 0.05849188 0.05849188 0.04974063 0.04974063 0.04974063 0.04974063 0.05849188 0.06650812 0.0…
754	Bottom Right	Time, trial 78, Right Error	[0. 0.050813 0.075133 0.093733 0.098493 0.101813 0.113893 0.120573 0.126053 0.160453 0.162413 0.167293 0.176733 0.187173 0.190933 0.198853 0.214373 0.247133 0.265293 0.271533 0.284933 0.286373 0.292213 0.301893 0.302453 0.314453 0.319893 0.326573 0.345493 0.441413 0.457093 0.470173 0.474493 0.476373 0.483213 0.495373 0.498053 0.500165]
755	Bottom Right	trajectory, trial 78, Right Error	[0.1002906 0.06650812 0.07525937 0.07525937 0.07525937 0.07525937 0.07525937 0.0872094 0.0872094 0.06650812 0.0625 0.05849188 0.04974063 0.04974063 0.04974063 0.04974063 0.04974063 0.06650812 0.07525937 0.07525937 0.06650812 0.06650812 0.0625 0.0625 0.0625 0.06650812 0.0625 0.05849188 0.05849188 0.06650812 0.07525937 0.1002906 0.11224063 0.11224063 0.1002906 0.0872094 0.0872094 0.0872094 ]
756	Bottom Right	Time, trial 79, Right Error	[0. 0.009152 0.021112 0.026312 0.026352 0.026512 0.030432 0.040072 0.059632 0.065272 0.068552 0.068832 0.076472 0.080712 0.083272 0.085632 0.087912 0.095032 0.108752 0.128912 0.133672 0.158632 0.160352 0.173792 0.177432 0.181792 0.187632 0.193472 0.195392 0.200112 0.200512 0.206752 0.207232 0.219392 0.232632 0.240072 0.248752 0.276192 0.297552 0.303392 0.313032 0.331512 0.342752 0.357912 0.365832…
757	Bottom Right	trajectory, trial 79, Right Error	[ 0.1002906 0.07525937 0.0625 0.05849188 0.05849188 0.05849188 0.05849188 0.04974063 0.05849188 0.0625 0.06650812 0.06650812 0.05849188 0.05849188 0.05849188 0.05849188 0.04974063 0.0377906 0.0377906 0.04974063 0.04974063 0.07525937 0.07525937 0.0872094 0.1002906 0.1002906 0.1002906 0.0872094 0.0872094 0.07525937 0.07525937 0.06650812 0.06650812 0.04974063 0.0377906 0.0377906 0.0377906 0.0247094 …
758	Bottom Right	Time, trial 80, Right Error	[0. 0.003953 0.010033 0.014593 0.018553 0.018713 0.022193 0.026993 0.036953 0.096753 0.150473 0.155033 0.181953 0.183713 0.187873 0.195433 0.200353 0.209313 0.276513 0.277193 0.289193 0.291793 0.302793 0.308833 0.311953 0.314873 0.352593 0.357393 0.364913 0.365673 0.380313 0.386873 0.395233 0.402073 0.411233 0.416993 0.431233 0.445193 0.447993 0.454793 0.472913 0.499593 0.500165]
759	Bottom Right	trajectory, trial 80, Right Error	[0.2252906 0.2122094 0.17474063 0.1497094 0.12900812 0.12900812 0.11224063 0.1002906 0.07525937 0.04974063 0.04974063 0.05849188 0.05849188 0.05849188 0.04974063 0.0377906 0.0377906 0.0377906 0.05849188 0.05849188 0.05849188 0.05849188 0.05849188 0.0625 0.06650812 0.06650812 0.0625 0.05849188 0.05849188 0.05849188 0.05849188 0.0625 0.07525937 0.07525937 0.07525937 0.07525937 0.07525937 0.06650812…
760	Bottom Right	Time, trial 81, Right Error	[0. 0.016032 0.020512 0.028072 0.038072 0.046432 0.058632 0.074632 0.082792 0.088272 0.098592 0.106232 0.119832 0.131272 0.146912 0.150912 0.165192 0.174632 0.181312 0.190232 0.201832 0.206552 0.216432 0.227992 0.230712 0.244712 0.256552 0.270952 0.275232 0.284792 0.292392 0.300165]
761	Bottom Right	trajectory, trial 81, Right Error	[0.0872094 0.05849188 0.04974063 0.0377906 0.0247094 0.0247094 0.0247094 0.0247094 0.0247094 0.0247094 0.0247094 0.0247094 0.0247094 0.0247094 0.0247094 0.0247094 0.0377906 0.04974063 0.05849188 0.05849188 0.0625 0.06650812 0.0625 0.0625 0.0625 0.04974063 0.04974063 0.0625 0.05849188 0.04974063 0.04974063 0.04974063]
762	Bottom Right	Time, trial 84, Right Error	[0. 0.002532 0.009812 0.015972 0.020852 0.025132 0.035772 0.038172 0.044772 0.048172 0.055572 0.059932 0.061532 0.066412 0.071812 0.075492 0.077652 0.083252 0.084492 0.091692 0.093212 0.094572 0.099932 0.102612 0.105932 0.106772 0.111372 0.118812 0.124732 0.130412 0.132372 0.134732 0.139492 0.147132 0.155452 0.158572 0.162372 0.170812 0.173492 0.186092 0.192412 0.204012 0.214652 0.222492 0.224212…
763	Bottom Right	trajectory, trial 84, Right Error	[-0.5377906 -0.55849188 -0.6002906 -0.63775937 -0.6627906 -0.68349188 -0.7252906 -0.73724063 -0.75400812 -0.76275937 -0.7747094 -0.7877906 -0.7877906 -0.7877906 -0.7877906 -0.7877906 -0.7877906 -0.7877906 -0.7877906 -0.79974063 -0.79974063 -0.79974063 -0.79974063 -0.79974063 -0.79974063 -0.79974063 -0.79974063 -0.79974063 -0.79974063 -0.79974063 -0.79974063 -0.79974063 -0.79974063 -0.79974063 -0.…
764	Bottom Right	Time, trial 85, Right Error	[0. 0.010593 0.024513 0.032873 0.040033 0.044353 0.056513 0.063393 0.069193 0.082193 0.090753 0.094673 0.102593 0.107433 0.117233 0.129633 0.134953 0.137913 0.145473 0.160873 0.166713 0.171593 0.179833 0.180353 0.181473 0.186313 0.199033 0.222833 0.225673 0.238513 0.240033 0.243553 0.250993 0.253753 0.261513 0.266033 0.277153 0.280913 0.281913 0.285593 0.288673 0.298073 0.301833 0.311753 0.319073…
765	Bottom Right	trajectory, trial 85, Right Error	[ 0.1002906 0.07525937 0.0625 0.05849188 0.0625 0.05849188 0.04974063 0.04974063 0.0377906 0.0247094 0.01275937 0.00400812 0.01275937 0.01275937 0.0247094 0.0377906 0.0377906 0.0377906 0.0247094 0.01275937 0.00400812 0.00400812 -0. -0. -0.00400812 -0.01275937 -0.0377906 -0.1002906 -0.12099188 -0.19150812 -0.20025937 -0.2252906 -0.25400812 -0.26275937 -0.30849188 -0.3372094 -0.4127906 -0.43349188 …
766	Bottom Right	Time, trial 88, Right Error	[0. 0.005345 0.017585 0.023185 0.023945 0.033745 0.037865 0.043785 0.048745 0.073585 0.089945 0.097345 0.100785 0.107665 0.108225 0.116465 0.124865 0.148665 0.150425 0.177945 0.188305 0.193385 0.199985 0.200105 0.210025 0.211265 0.214945 0.229705 0.236785 0.239345 0.249585 0.256625 0.263625 0.265945 0.267825 0.293905 0.295425 0.297985 0.310305 0.316225 0.327625 0.338785 0.339625 0.346185 0.360745…
767	Bottom Right	trajectory, trial 88, Right Error	[0.13775937 0.125 0.11224063 0.11224063 0.11224063 0.11224063 0.11224063 0.1002906 0.0872094 0.06650812 0.0872094 0.0872094 0.0872094 0.0872094 0.0872094 0.07525937 0.06650812 0.06650812 0.06650812 0.06650812 0.0872094 0.0872094 0.0872094 0.0872094 0.0872094 0.0872094 0.0872094 0.06650812 0.06650812 0.06650812 0.05849188 0.05849188 0.07525937 0.07525937 0.07525937 0.0872094 0.0872094 0.0872094 0.…
768	Bottom Right	Time, trial 91, Right Error	[0. 0.007866 0.018346 0.023066 0.024586 0.028706 0.042706 0.051906 0.052066 0.056866 0.057666 0.062986 0.073386 0.084186 0.092586 0.102386 0.103586 0.105986 0.111346 0.116026 0.123546 0.140426 0.147026 0.156586 0.165666 0.172786 0.173746 0.177066 0.179586 0.187506 0.198386 0.208026 0.208586 0.216066 0.221346 0.226986 0.232386 0.236586 0.237866 0.241746 0.253146 0.260346 0.261746 0.271546 0.276826…
769	Bottom Right	trajectory, trial 91, Right Error	[ 0.13775937 0.12099188 0.11224063 0.11224063 0.11224063 0.1002906 0.0872094 0.0872094 0.0872094 0.0872094 0.0872094 0.07525937 0.0625 0.05849188 0.0625 0.07525937 0.07525937 0.07525937 0.07525937 0.07525937 0.07525937 0.0625 0.04974063 0.0377906 0.0377906 0.04974063 0.04974063 0.04974063 0.04974063 0.0377906 0.0247094 0.0247094 0.0247094 0.0377906 0.04974063 0.06650812 0.07525937 0.0872094 0.087…
770	Bottom Right	Time, trial 92, Right Error	[0. 0.003479 0.004799 0.011759 0.014159 0.023759 0.024679 0.031959 0.032319 0.032479 0.037519 0.046399 0.051479 0.053719 0.055679 0.056679 0.068359 0.071239 0.072079 0.074439 0.078279 0.087039 0.097839 0.098519 0.109119 0.112559 0.113399 0.122959 0.127399 0.132839 0.140399 0.146799 0.153919 0.157119 0.164599 0.166599 0.170999 0.171039 0.179919 0.181119 0.191399 0.191719 0.196839 0.200719 0.202839…
771	Bottom Right	trajectory, trial 92, Right Error	[-0.54974063 -0.57525937 -0.5872094 -0.62900812 -0.63775937 -0.67474063 -0.67474063 -0.70025937 -0.70025937 -0.70025937 -0.7122094 -0.73724063 -0.74599188 -0.75 -0.75400812 -0.75400812 -0.7747094 -0.7747094 -0.7747094 -0.7747094 -0.7747094 -0.7877906 -0.79974063 -0.79974063 -0.80849188 -0.80849188 -0.80849188 -0.80849188 -0.80849188 -0.80849188 -0.80849188 -0.80849188 -0.80849188 -0.80849188 -0.8…
772	Bottom Right	Time, trial 97, Right Error	[0.000000e+00 1.354000e-03 2.554000e-03 2.954000e-03 2.827400e-02 3.163400e-02 5.983400e-02 8.143400e-02 9.847400e-02 1.223940e-01 1.590740e-01 1.893940e-01 1.911940e-01 2.480740e-01 2.567540e-01 2.590740e-01 2.653540e-01 2.681940e-01 2.735940e-01 2.804340e-01 2.843140e-01 3.220740e-01 3.339540e-01 3.376740e-01 3.566740e-01 3.694740e-01 3.786340e-01 3.867140e-01 3.966340e-01 4.104340e-01 4.139940…
773	Bottom Right	trajectory, trial 97, Right Error	[0.06650812 0.0625 0.0625 0.0625 0.04974063 0.04974063 0.0377906 0.0377906 0.0247094 0.0247094 0.0247094 0.04974063 0.04974063 0.0377906 0.04974063 0.04974063 0.05849188 0.0625 0.05849188 0.04974063 0.04974063 0.04974063 0.05849188 0.0625 0.05849188 0.04974063 0.04974063 0.04974063 0.05849188 0.0625 0.05849188 0.04974063 0.04974063 0.0377906 0.0377906 0.0377906 0.0377906 0.04974063 0.04974063 0.0…

## Sheet: Ext. Fig. 4d
	panel	variable_name	data
774	Top left	Time, trial 2, Left Correct	[0. 0.002552 0.009632 0.029592 0.095792 0.112952 0.129792 0.151912 0.152432 0.159592 0.160112 0.165032 0.170512 0.176752 0.256472 0.305232 0.312872 0.317232 0.326272 0.331272 0.335592 0.336392 0.341632 0.350352 0.353232 0.358952 0.461672 0.476712 0.482552 0.487472 0.493432 0.498352 0.511392 0.547072 0.548752 0.557312 0.558392 0.586912 0.598112 0.641272 0.658912 0.662952 0.667072 0.674832 0.676712…
775	Top left	trajectory, trial 2, Left Correct	[-0.2122094 -0.20025937 -0.17474063 -0.1002906 0.05849188 0.07525937 0.0872094 0.06650812 0.06650812 0.05849188 0.05849188 0.04974063 0.0377906 0.0377906 0.04974063 0.07525937 0.07525937 0.07525937 0.05849188 0.0377906 0.0247094 0.0247094 0.0247094 0.0247094 0.0247094 0.0247094 0.0247094 0.0247094 0.0247094 0.0247094 0.0247094 0.0247094 0.0247094 0.04974063 0.04974063 0.04974063 0.04974063 0.0377…
776	Top left	Time, trial 3, Left Correct	[0. 0.006839 0.009439 0.029759 0.030799 0.090999 0.115359 0.141679 0.144039 0.148119 0.149399 0.159919 0.165879 0.182759 0.192239 0.219799 0.226559 0.233119 0.234679 0.238399 0.253359 0.262999 0.271679 0.273079 0.279999 0.289439 0.313919 0.338879 0.340319 0.347519 0.356879 0.358879 0.377439 0.393359 0.420439 0.422919 0.430719 0.437359 0.458919 0.459239 0.464519 0.467919 0.473919 0.476119 0.479199…
777	Top left	trajectory, trial 3, Left Correct	[-0.6002906 -0.63775937 -0.6497094 -0.70025937 -0.70025937 -0.75400812 -0.7747094 -0.7877906 -0.7877906 -0.7877906 -0.7877906 -0.7877906 -0.7877906 -0.7877906 -0.7877906 -0.7877906 -0.7877906 -0.7877906 -0.7877906 -0.7877906 -0.7877906 -0.7877906 -0.7877906 -0.7877906 -0.7877906 -0.7877906 -0.7877906 -0.7877906 -0.7877906 -0.7877906 -0.7877906 -0.7877906 -0.7877906 -0.7877906 -0.7877906 -0.787790…
778	Top left	Time, trial 6, Left Correct	[0.000000e+00 8.590000e-04 8.379000e-03 1.649900e-02 2.217900e-02 2.321900e-02 2.873900e-02 3.513900e-02 6.937900e-02 7.921900e-02 8.569900e-02 8.765900e-02 9.221900e-02 9.925900e-02 1.059390e-01 1.082590e-01 1.140990e-01 1.216990e-01 1.286590e-01 1.335390e-01 1.399790e-01 1.480190e-01 1.570190e-01 1.633790e-01 1.718590e-01 1.801390e-01 1.803790e-01 1.850590e-01 1.905790e-01 1.930990e-01 1.986990…
779	Top left	trajectory, trial 6, Left Correct	[-0.625 -0.62900812 -0.6627906 -0.69150812 -0.7122094 -0.7122094 -0.7252906 -0.73724063 -0.7877906 -0.79974063 -0.80849188 -0.80849188 -0.80849188 -0.8125 -0.8125 -0.8125 -0.80849188 -0.79974063 -0.79974063 -0.79974063 -0.79974063 -0.79974063 -0.79974063 -0.79974063 -0.79974063 -0.79974063 -0.79974063 -0.79974063 -0.79974063 -0.79974063 -0.79974063 -0.79974063 -0.79974063 -0.79974063 -0.79974063 …
780	Top left	Time, trial 7, Left Correct	[0. 0.008585 0.021225 0.037185 0.041145 0.144865 0.150305 0.169345 0.172665 0.174905 0.181145 0.186185 0.202185 0.202705 0.207025 0.221745 0.223025 0.227385 0.233065 0.242145 0.308265 0.340785 0.341585 0.353865 0.360705 0.363785 0.366585 0.374065 0.468225 0.488865 0.493105 0.538265 0.541825 0.551065 0.557745 0.646945 0.653225 0.657785 0.664745 0.679385 0.679865 0.683705 0.710585 0.717785 0.728305…
781	Top left	trajectory, trial 7, Left Correct	[-0.0872094 -0.04974063 0.00400812 0.0247094 0.0247094 0.07525937 0.0872094 0.1002906 0.1002906 0.1002906 0.0872094 0.0872094 0.1002906 0.1002906 0.1002906 0.1002906 0.1002906 0.1002906 0.1002906 0.0872094 0.0625 0.07525937 0.07525937 0.07525937 0.07525937 0.07525937 0.07525937 0.05849188 0.0625 0.07525937 0.07525937 0.04974063 0.04974063 0.05849188 0.04974063 0.1002906 0.11224063 0.11224063 0.11…
782	Top left	Time, trial 8, Left Correct	[0.000000e+00 1.414000e-03 1.774000e-03 9.534000e-03 1.033400e-02 1.593400e-02 1.689400e-02 2.185400e-02 2.845400e-02 3.161400e-02 5.229400e-02 5.301400e-02 9.805400e-02 9.921400e-02 1.083740e-01 1.150140e-01 1.258140e-01 1.350140e-01 1.424940e-01 1.460940e-01 1.531740e-01 1.560940e-01 1.635340e-01 1.658140e-01 1.677340e-01 1.930140e-01 2.076940e-01 2.111340e-01 2.222540e-01 2.264540e-01 2.338540…
783	Top left	trajectory, trial 8, Left Correct	[-0.67474063 -0.68349188 -0.68349188 -0.7122094 -0.7122094 -0.7252906 -0.7252906 -0.73724063 -0.74599188 -0.75 -0.76275937 -0.76275937 -0.7877906 -0.7877906 -0.79974063 -0.79974063 -0.79974063 -0.79974063 -0.79974063 -0.79974063 -0.79974063 -0.79974063 -0.79974063 -0.79974063 -0.79974063 -0.79974063 -0.79974063 -0.79974063 -0.79974063 -0.79974063 -0.79974063 -0.79974063 -0.79974063 -0.79974063 -0…
784	Top left	Time, trial 9, Left Correct	[0. 0.002159 0.011239 0.022599 0.027479 0.030359 0.036999 0.043359 0.061959 0.065839 0.074239 0.081479 0.105999 0.108879 0.114919 0.127839 0.135679 0.141839 0.148439 0.153479 0.159399 0.162959 0.173359 0.180079 0.185759 0.192839 0.197679 0.203679 0.212039 0.215799 0.223559 0.228079 0.231999 0.237999 0.242439 0.254799 0.267519 0.275919 0.283919 0.288959 0.309799 0.313919 0.315479 0.325719 0.335919…
785	Top left	trajectory, trial 9, Left Correct	[-0.625 -0.63775937 -0.67474063 -0.7122094 -0.7252906 -0.73724063 -0.75 -0.76275937 -0.7877906 -0.7877906 -0.7877906 -0.7877906 -0.79974063 -0.79974063 -0.79974063 -0.79974063 -0.79974063 -0.79974063 -0.79974063 -0.79974063 -0.79974063 -0.79974063 -0.79974063 -0.79974063 -0.79974063 -0.79974063 -0.79974063 -0.79974063 -0.79974063 -0.79974063 -0.79974063 -0.79974063 -0.79974063 -0.79974063 -0.7997…
786	Top left	Time, trial 12, Left Correct	[0.000000e+00 7.790000e-04 1.185900e-02 1.889900e-02 1.893900e-02 2.553900e-02 2.781900e-02 3.453900e-02 3.505900e-02 4.401900e-02 4.481900e-02 5.097900e-02 5.781900e-02 6.225900e-02 6.981900e-02 6.997900e-02 7.653900e-02 7.861900e-02 8.129900e-02 8.697900e-02 9.453900e-02 1.001390e-01 1.093390e-01 1.171790e-01 1.288990e-01 1.378190e-01 1.420590e-01 1.552990e-01 1.617790e-01 1.622190e-01 1.733790…
787	Top left	trajectory, trial 12, Left Correct	[-0.68349188 -0.6875 -0.7252906 -0.74599188 -0.74599188 -0.76275937 -0.76275937 -0.7747094 -0.7747094 -0.7877906 -0.7877906 -0.79974063 -0.79974063 -0.79974063 -0.79974063 -0.79974063 -0.79974063 -0.79974063 -0.79974063 -0.79974063 -0.79974063 -0.79974063 -0.79974063 -0.79974063 -0.79974063 -0.79974063 -0.79974063 -0.79974063 -0.79974063 -0.79974063 -0.79974063 -0.79974063 -0.79974063 -0.79974063…
788	Top left	Time, trial 13, Left Correct	[0. 0.005525 0.008205 0.025725 0.026445 0.036685 0.037205 0.047125 0.055005 0.061845 0.067565 0.071125 0.075245 0.080245 0.086485 0.097845 0.103965 0.111685 0.118045 0.120805 0.129125 0.138725 0.142125 0.148325 0.154485 0.160765 0.169205 0.172325 0.175445 0.176125 0.180005 0.191805 0.193365 0.202685 0.208925 0.225685 0.233725 0.241445 0.248685 0.258365 0.258765 0.265005 0.272005 0.279405 0.282445…
789	Top left	trajectory, trial 13, Left Correct	[-0.6497094 -0.67474063 -0.6875 -0.74599188 -0.74599188 -0.76275937 -0.76275937 -0.7747094 -0.7877906 -0.79974063 -0.79974063 -0.79974063 -0.79974063 -0.79974063 -0.79974063 -0.79974063 -0.79974063 -0.79974063 -0.79974063 -0.79974063 -0.79974063 -0.79974063 -0.79974063 -0.79974063 -0.79974063 -0.79974063 -0.79974063 -0.79974063 -0.79974063 -0.79974063 -0.79974063 -0.79974063 -0.79974063 -0.799740…
790	Top left	Time, trial 15, Left Correct	[0. 0.004839 0.006599 0.022719 0.027879 0.037639 0.050359 0.061479 0.069199 0.079239 0.095959 0.099439 0.101759 0.105759 0.114679 0.126839 0.135959 0.147719 0.159639 0.171279 0.184919 0.185479 0.185919 0.196759 0.219999 0.233839 0.234439 0.245959 0.246359 0.250959 0.252359 0.260239 0.270479 0.276519 0.285279 0.285679 0.289639 0.303439 0.307359 0.315199 0.332999 0.334719 0.343839 0.348279 0.355039…
791	Top left	trajectory, trial 15, Left Correct	[-0.3372094 -0.32525937 -0.32525937 -0.3372094 -0.3372094 -0.31650812 -0.29974063 -0.32525937 -0.32525937 -0.32525937 -0.32525937 -0.31650812 -0.3125 -0.30849188 -0.29974063 -0.2877906 -0.25400812 -0.2122094 -0.1627906 -0.11224063 -0.06650812 -0.0625 -0.05849188 -0.0247094 0.01275937 0.0377906 0.0377906 0.05849188 0.05849188 0.0625 0.0625 0.05849188 0.05849188 0.05849188 0.06650812 0.06650812 0.0…
792	Top left	Time, trial 16, Left Correct	[0.000000e+00 1.860000e-04 1.002600e-02 1.010600e-02 2.518600e-02 6.914600e-02 8.582600e-02 9.518600e-02 9.662600e-02 9.978600e-02 1.070260e-01 1.093860e-01 1.136660e-01 1.343860e-01 1.427060e-01 1.471860e-01 1.489860e-01 1.541860e-01 1.665860e-01 1.844660e-01 1.913060e-01 2.091860e-01 2.169460e-01 2.299060e-01 2.330260e-01 2.336260e-01 2.371060e-01 2.386260e-01 2.392260e-01 2.521060e-01 2.583060…
793	Top left	trajectory, trial 16, Left Correct	[-0.2252906 -0.2252906 -0.20025937 -0.20025937 -0.125 0.04974063 0.0872094 0.11224063 0.11224063 0.11224063 0.1002906 0.1002906 0.1002906 0.05849188 0.04974063 0.04974063 0.04974063 0.04974063 0.04974063 0.04974063 0.05849188 0.0872094 0.1002906 0.11224063 0.12099188 0.12099188 0.11224063 0.11224063 0.11224063 0.0872094 0.07525937 0.06650812 0.06650812 0.06650812 0.06650812 0.05849188 0.04974063 …
794	Top left	Time, trial 17, Left Correct	[0. 0.005193 0.012513 0.017553 0.027713 0.032353 0.040233 0.047513 0.059033 0.066793 0.071873 0.080953 0.081473 0.088793 0.093833 0.095313 0.099633 0.107433 0.111633 0.115953 0.119273 0.126473 0.132713 0.146353 0.154153 0.156313 0.162073 0.167833 0.172793 0.183513 0.188953 0.197673 0.209393 0.210073 0.223753 0.227113 0.234953 0.238793 0.254553 0.259593 0.266993 0.276153 0.283153 0.293793 0.302633…
795	Top left	trajectory, trial 17, Left Correct	[-0.61224063 -0.63775937 -0.6627906 -0.68349188 -0.7122094 -0.7252906 -0.74599188 -0.76275937 -0.7747094 -0.7877906 -0.7877906 -0.79974063 -0.79974063 -0.79974063 -0.79974063 -0.79974063 -0.79974063 -0.79974063 -0.79974063 -0.79974063 -0.79974063 -0.79974063 -0.79974063 -0.79974063 -0.79974063 -0.79974063 -0.79974063 -0.79974063 -0.79974063 -0.79974063 -0.79974063 -0.79974063 -0.79974063 -0.79974…
796	Top left	Time, trial 18, Left Correct	[0.000000e+00 2.790000e-04 7.719000e-03 1.835900e-02 3.463900e-02 3.691900e-02 4.535900e-02 5.595900e-02 5.991900e-02 7.207900e-02 7.939900e-02 9.171900e-02 9.571900e-02 1.116390e-01 1.243190e-01 1.259590e-01 1.362790e-01 1.420790e-01 1.529590e-01 1.749190e-01 1.817190e-01 2.009990e-01 2.104790e-01 2.208790e-01 2.279590e-01 2.323590e-01 2.399990e-01 2.468790e-01 2.538390e-01 2.559190e-01 2.621590…
797	Top left	trajectory, trial 18, Left Correct	[-0.61224063 -0.61224063 -0.6497094 -0.69150812 -0.73724063 -0.74599188 -0.76275937 -0.7747094 -0.7747094 -0.7877906 -0.7877906 -0.7877906 -0.7877906 -0.79974063 -0.79974063 -0.79974063 -0.79974063 -0.79974063 -0.79974063 -0.79974063 -0.79974063 -0.79974063 -0.79974063 -0.79974063 -0.79974063 -0.79974063 -0.79974063 -0.79974063 -0.79974063 -0.79974063 -0.79974063 -0.79974063 -0.79974063 -0.799740…
798	Top left	Time, trial 19, Left Correct	[0.000000e+00 1.232000e-03 3.632000e-03 1.259200e-02 1.543200e-02 3.887200e-02 5.467200e-02 6.615200e-02 7.895200e-02 8.299200e-02 9.551200e-02 1.020320e-01 1.109120e-01 1.172320e-01 1.177120e-01 1.363920e-01 1.412320e-01 1.471120e-01 1.708720e-01 1.887920e-01 1.934320e-01 1.944320e-01 2.048720e-01 2.062320e-01 2.106720e-01 2.177520e-01 2.451120e-01 2.501920e-01 2.531920e-01 2.610320e-01 2.634320…
799	Top left	trajectory, trial 19, Left Correct	[ 0.12900812 0.12900812 0.125 0.11224063 0.1002906 0.07525937 0.1002906 0.11224063 0.125 0.12099188 0.11224063 0.1002906 0.0872094 0.07525937 0.07525937 0.04974063 0.0377906 0.0377906 0.04974063 0.0377906 0.0247094 0.0247094 0.0247094 0.0247094 0.0377906 0.0377906 0.0872094 0.0872094 0.0872094 0.0872094 0.0872094 0.0872094 0.07525937 0.06650812 0.06650812 0.06650812 0.04974063 0.0377906 0.0247094…
800	Top left	Time, trial 20, Left Correct	[0. 0.002319 0.004919 0.012799 0.012879 0.027319 0.035399 0.037759 0.100119 0.100759 0.116199 0.134479 0.140399 0.142799 0.151159 0.158359 0.168639 0.180879 0.224479 0.230839 0.237319 0.253839 0.264599 0.265759 0.271559 0.280919 0.284279 0.296199 0.299279 0.306839 0.306959 0.313239 0.325839 0.328399 0.329159 0.333479 0.338239 0.343079 0.351959 0.359599 0.451279 0.453479 0.465759 0.470999 0.475359…
801	Top left	trajectory, trial 20, Left Correct	[-0.43349188 -0.43349188 -0.4375 -0.42474063 -0.42474063 -0.36224063 -0.3372094 -0.32525937 -0.0377906 -0.0377906 0.0247094 0.0625 0.0625 0.05849188 0.04974063 0.0377906 0.0377906 0.0377906 0.05849188 0.04974063 0.04974063 0.05849188 0.04974063 0.04974063 0.04974063 0.04974063 0.0377906 0.01275937 0.00400812 0.01275937 0.01275937 0.01275937 0.00400812 0.01275937 0.01275937 0.00400812 -0. -0.00400…
802	Top left	Time, trial 21, Left Correct	[0.000000e+00 3.990000e-04 1.583900e-02 1.679900e-02 2.367900e-02 2.471900e-02 3.251900e-02 3.287900e-02 3.879900e-02 4.411900e-02 4.955900e-02 5.163900e-02 5.679900e-02 5.887900e-02 6.459900e-02 8.199900e-02 8.735900e-02 9.031900e-02 1.037990e-01 1.128390e-01 1.130790e-01 1.182390e-01 1.323190e-01 1.355590e-01 1.401190e-01 1.531590e-01 1.631190e-01 1.637990e-01 1.739990e-01 1.769590e-01 1.827190…
803	Top left	trajectory, trial 21, Left Correct	[-0.6627906 -0.6627906 -0.7252906 -0.7252906 -0.74599188 -0.75 -0.76275937 -0.76275937 -0.7747094 -0.7877906 -0.7877906 -0.7877906 -0.7877906 -0.7877906 -0.7877906 -0.79974063 -0.79974063 -0.79974063 -0.79974063 -0.79974063 -0.79974063 -0.79974063 -0.79974063 -0.79974063 -0.79974063 -0.79974063 -0.79974063 -0.79974063 -0.79974063 -0.79974063 -0.79974063 -0.79974063 -0.79974063 -0.79974063 -0.7997…
804	Top left	Time, trial 22, Left Correct	[0.00000000e+00 2.49999998e-05 1.82500000e-03 4.45050000e-02 4.82650000e-02 5.17050000e-02 5.47450000e-02 6.32650000e-02 7.42250000e-02 7.83450000e-02 7.89450000e-02 1.00625000e-01 1.09265000e-01 1.10345000e-01 1.17065000e-01 1.29665000e-01 1.37625000e-01 1.41465000e-01 1.43585000e-01 1.49225000e-01 1.57945000e-01 1.66345000e-01 1.84745000e-01 1.88665000e-01 1.95105000e-01 1.99745000e-01 2.052250…
805	Top left	trajectory, trial 22, Left Correct	[-0.62900812 -0.62900812 -0.63775937 -0.75400812 -0.76275937 -0.7747094 -0.7747094 -0.7877906 -0.79974063 -0.79974063 -0.79974063 -0.79974063 -0.79974063 -0.79974063 -0.79974063 -0.79974063 -0.79974063 -0.79974063 -0.79974063 -0.79974063 -0.79974063 -0.79974063 -0.79974063 -0.79974063 -0.79974063 -0.79974063 -0.79974063 -0.79974063 -0.79974063 -0.79974063 -0.79974063 -0.79974063 -0.79974063 -0.79…
806	Top left	Time, trial 23, Left Correct	[0. 0.002493 0.010013 0.011773 0.016933 0.022653 0.032773 0.040293 0.041533 0.051493 0.059253 0.062653 0.064453 0.066293 0.075533 0.082333 0.087293 0.092613 0.103413 0.111573 0.117533 0.123813 0.135413 0.135933 0.143213 0.147173 0.152013 0.156533 0.164173 0.174333 0.176573 0.179213 0.188133 0.191573 0.191573 0.198093 0.210013 0.215813 0.230973 0.240893 0.241733 0.253093 0.253133 0.259373 0.265173…
807	Top left	trajectory, trial 23, Left Correct	[-0.63775937 -0.6497094 -0.68349188 -0.69150812 -0.7122094 -0.7252906 -0.75400812 -0.7747094 -0.7747094 -0.7877906 -0.79974063 -0.79974063 -0.79974063 -0.79974063 -0.79974063 -0.79974063 -0.79974063 -0.79974063 -0.79974063 -0.79974063 -0.79974063 -0.79974063 -0.80849188 -0.80849188 -0.80849188 -0.80849188 -0.80849188 -0.80849188 -0.80849188 -0.8125 -0.8125 -0.8125 -0.8125 -0.8125 -0.8125 -0.80849…
808	Top left	Time, trial 24, Left Correct	[0. 0.007913 0.021913 0.027953 0.034633 0.056233 0.057553 0.070593 0.076713 0.084153 0.092353 0.099833 0.110833 0.117753 0.136233 0.143153 0.143833 0.148793 0.153553 0.155833 0.162553 0.165993 0.170993 0.179593 0.184313 0.196193 0.210273 0.226793 0.228273 0.236073 0.254633 0.256553 0.260593 0.263393 0.268393 0.271833 0.275153 0.307273 0.313753 0.320633 0.328113 0.328873 0.337833 0.338633 0.343633…
809	Top left	trajectory, trial 24, Left Correct	[-0.61224063 -0.6497094 -0.70025937 -0.7252906 -0.74599188 -0.7877906 -0.7877906 -0.79974063 -0.79974063 -0.79974063 -0.79974063 -0.79974063 -0.79974063 -0.79974063 -0.79974063 -0.79974063 -0.79974063 -0.79974063 -0.79974063 -0.79974063 -0.79974063 -0.79974063 -0.79974063 -0.79974063 -0.79974063 -0.79974063 -0.79974063 -0.79974063 -0.79974063 -0.79974063 -0.79974063 -0.79974063 -0.79974063 -0.799…
810	Top left	Time, trial 25, Left Correct	[0. 0.009958 0.156038 0.164318 0.174398 0.182998 0.193998 0.294358 0.340518 0.341078 0.349998 0.356718 0.360238 0.489598 0.495278 0.520278 0.531318 0.533438 0.537718 0.542958 0.543558 0.550718 0.567278 0.667638 0.673358 0.677118 0.683758 0.690238 0.695998 0.702838 0.735438 0.739358 0.747718 0.754518 0.760198 0.761958 0.767998 0.768518 0.778518 0.789998 0.798078 0.814518 0.815278 0.821678 0.830118…
811	Top left	trajectory, trial 25, Left Correct	[-0.23724063 -0.20025937 0.05849188 0.0625 0.04974063 0.0377906 0.0247094 0.0377906 0.04974063 0.04974063 0.0247094 0.01275937 0.00400812 0.0625 0.06650812 0.05849188 0.0377906 0.0377906 0.0247094 0.01275937 0.01275937 0.01275937 0.01275937 0.07525937 0.0872094 0.0872094 0.07525937 0.06650812 0.0625 0.04974063 -0. 0.00400812 0.00400812 0.00400812 0.00400812 0.00400812 -0.00400812 -0.00400812 0.00…
812	Top left	Time, trial 26, Left Correct	[0.00000000e+00 3.19999999e-05 4.31200000e-03 1.08320000e-02 1.58720000e-02 3.23920000e-02 4.08320000e-02 4.81120000e-02 5.39920000e-02 5.68320000e-02 6.14320000e-02 6.66720000e-02 7.33520000e-02 7.81520000e-02 8.59920000e-02 8.76320000e-02 9.13520000e-02 9.49520000e-02 1.02912000e-01 1.07472000e-01 1.15552000e-01 1.18392000e-01 1.24472000e-01 1.35072000e-01 1.42192000e-01 1.46512000e-01 1.479920…
813	Top left	trajectory, trial 26, Left Correct	[-0.62900812 -0.62900812 -0.6497094 -0.67474063 -0.69150812 -0.74599188 -0.76275937 -0.7747094 -0.7877906 -0.7877906 -0.7877906 -0.7877906 -0.79974063 -0.79974063 -0.79974063 -0.79974063 -0.79974063 -0.79974063 -0.79974063 -0.79974063 -0.79974063 -0.79974063 -0.79974063 -0.79974063 -0.79974063 -0.79974063 -0.79974063 -0.79974063 -0.80849188 -0.80849188 -0.80849188 -0.80849188 -0.80849188 -0.80849…
814	Top left	Time, trial 27, Left Correct	[0. 0.003766 0.009766 0.011046 0.014806 0.021886 0.029926 0.038126 0.047126 0.048966 0.056726 0.059766 0.068846 0.075686 0.084126 0.086806 0.092126 0.095046 0.100766 0.111686 0.126646 0.141086 0.144406 0.157126 0.163206 0.167006 0.171846 0.179286 0.187366 0.189006 0.194486 0.200886 0.202806 0.222526 0.236046 0.240566 0.251366 0.252166 0.259846 0.265686 0.271966 0.280606 0.289686 0.305326 0.326366…
815	Top left	trajectory, trial 27, Left Correct	[-0.62900812 -0.6497094 -0.68349188 -0.6875 -0.70025937 -0.7252906 -0.74599188 -0.76275937 -0.7747094 -0.7747094 -0.7877906 -0.7877906 -0.79974063 -0.79974063 -0.79974063 -0.79974063 -0.79974063 -0.79974063 -0.79974063 -0.79974063 -0.79974063 -0.79974063 -0.79974063 -0.79974063 -0.79974063 -0.79974063 -0.79974063 -0.79974063 -0.79974063 -0.79974063 -0.79974063 -0.79974063 -0.79974063 -0.79974063 …
816	Top left	Time, trial 28, Left Correct	[0. 0.009193 0.047073 0.049393 0.064513 0.077473 0.091633 0.102713 0.104633 0.106473 0.113233 0.131273 0.139873 0.146833 0.154753 0.159353 0.171153 0.196633 0.201193 0.201513 0.208673 0.240713 0.243593 0.252033 0.260433 0.264713 0.271313 0.277313 0.288393 0.297353 0.300233 0.302353 0.313153 0.326073 0.329033 0.340073 0.343913 0.349393 0.356233 0.363113 0.370433 0.375953 0.378553 0.383393 0.390833…
817	Top left	trajectory, trial 28, Left Correct	[-0.12900812 -0.0872094 0.05849188 0.0625 0.0625 0.04974063 0.0377906 0.0625 0.06650812 0.06650812 0.0625 0.06650812 0.07525937 0.07525937 0.07525937 0.06650812 0.0625 0.06650812 0.0625 0.0625 0.05849188 0.05849188 0.05849188 0.04974063 0.04974063 0.04974063 0.04974063 0.04974063 0.05849188 0.06650812 0.0625 0.05849188 0.04974063 0.04974063 0.04974063 0.0377906 0.0377906 0.0377906 0.0377906 0.037…
818	Bottom left	Time, trial 0, Left Error	[0. 0.004112 0.006632 0.129992 0.137272 0.137752 0.235832 0.244592 0.264792 0.272552 0.275472 0.288832 0.294832 0.297792 0.319632 0.341512 0.345632 0.357952 0.362152 0.386552 0.396552 0.396592 0.426472 0.432512 0.473632 0.483392 0.486312 0.492352 0.492872 0.506072 0.508832 0.518192 0.538152 0.538512 0.548192 0.554112 0.563792 0.589952 0.635992 0.643712 0.649592 0.656712 0.672112 0.675832 0.681912…
819	Bottom left	trajectory, trial 0, Left Error	[-0.12099188 -0.1002906 -0.0872094 0.05849188 0.0625 0.0625 0.0377906 0.04974063 0.04974063 0.04974063 0.04974063 0.04974063 0.04974063 0.04974063 0.0377906 0.04974063 0.05849188 0.04974063 0.04974063 0.06650812 0.06650812 0.06650812 0.0625 0.05849188 0.07525937 0.0872094 0.0872094 0.0872094 0.0872094 0.07525937 0.07525937 0.06650812 0.06650812 0.06650812 0.0625 0.06650812 0.05849188 0.0625 0.062…
820	Bottom left	Time, trial 1, Left Error	[0. 0.012472 0.031752 0.119752 0.129472 0.143112 0.154152 0.166992 0.181872 0.184392 0.191472 0.197792 0.233752 0.239712 0.280912 0.309832 0.328112 0.329712 0.340272 0.345952 0.349432 0.351832 0.357392 0.497592 0.509952 0.517712 0.526672 0.528712 0.534792 0.543472 0.660592 0.665352 0.672912 0.674432 0.679312 0.802792 0.805272 0.814992 0.822152 0.828672 0.833632 0.926992 0.934872 0.940632 0.947352…
821	Bottom left	trajectory, trial 1, Left Error	[-0.04974063 0.00400812 0.0377906 0.0625 0.0625 0.04974063 0.04974063 0.04974063 0.0625 0.06650812 0.0625 0.0625 0.0377906 0.0377906 0.05849188 0.06650812 0.06650812 0.06650812 0.0625 0.0625 0.0625 0.05849188 0.04974063 0.05849188 0.06650812 0.0625 0.0625 0.05849188 0.04974063 0.0377906 0.0247094 0.0247094 0.0377906 0.0377906 0.0377906 0.0377906 0.0377906 0.0377906 0.0377906 0.0377906 0.0377906 0…
822	Bottom left	Time, trial 4, Left Error	[0.000000e+00 1.425000e-03 7.318500e-02 8.682500e-02 9.074500e-02 9.770500e-02 1.024650e-01 1.508650e-01 1.587050e-01 1.660650e-01 1.929050e-01 2.108650e-01 2.224250e-01 2.249850e-01 2.363850e-01 2.568650e-01 2.635450e-01 2.721050e-01 2.822250e-01 2.885850e-01 3.087850e-01 3.132650e-01 3.422250e-01 3.439450e-01 3.537450e-01 3.659450e-01 3.837850e-01 3.932250e-01 3.988250e-01 4.113050e-01 4.264650…
823	Bottom left	trajectory, trial 4, Left Error	[-0.1875 -0.18349188 0.0625 0.0872094 0.0872094 0.0872094 0.0872094 0.0247094 0.0247094 0.0247094 0.0247094 0.0377906 0.04974063 0.04974063 0.0377906 0.0377906 0.0377906 0.0377906 0.0377906 0.0377906 0.04974063 0.04974063 0.0377906 0.0377906 0.0377906 0.0377906 0.0377906 0.04974063 0.04974063 0.0377906 0.0377906 0.0377906 0.04974063 0.0377906 0.0377906 0.0377906 0.0377906 0.04974063 0.0625 0.0665…
824	Bottom left	Time, trial 5, Left Error	[0. 0.004679 0.028719 0.113519 0.135279 0.141439 0.153919 0.238759 0.268839 0.277919 0.284399 0.294079 0.298279 0.302399 0.304879 0.312519 0.326679 0.327199 0.328159 0.357239 0.362159 0.366959 0.397239 0.405999 0.410759 0.413999 0.424759 0.430239 0.440599 0.472999 0.480399 0.483679 0.567959 0.578799 0.587319 0.594719 0.598519 0.600839 0.604599 0.606959 0.613159 0.631759 0.642639 0.654759 0.672799…
825	Bottom left	trajectory, trial 5, Left Error	[-0.1497094 -0.12900812 -0.0247094 0.05849188 0.06650812 0.06650812 0.04974063 0.05849188 0.07525937 0.07525937 0.06650812 0.0625 0.0625 0.06650812 0.06650812 0.06650812 0.0872094 0.0872094 0.0872094 0.0872094 0.0872094 0.07525937 0.06650812 0.07525937 0.07525937 0.06650812 0.0625 0.05849188 0.04974063 0.05849188 0.06650812 0.06650812 0.0872094 0.1002906 0.11224063 0.11224063 0.11224063 0.1122406…
826	Bottom left	Time, trial 10, Left Error	[0. 0.007452 0.119212 0.133972 0.137612 0.140732 0.143132 0.168412 0.248812 0.261412 0.266372 0.275692 0.278452 0.281372 0.283092 0.316812 0.339292 0.352572 0.355452 0.357332 0.359932 0.371292 0.385572 0.393012 0.402452 0.411052 0.428332 0.431932 0.433012 0.437572 0.451892 0.457732 0.470012 0.480852 0.485932 0.493052 0.553852 0.562772 0.566652 0.591172 0.592132 0.605572 0.606492 0.614892 0.625612…
827	Bottom left	trajectory, trial 10, Left Error	[-0.2252906 -0.20025937 0.06650812 0.0872094 0.0872094 0.0872094 0.0872094 0.0377906 0.04974063 0.07525937 0.07525937 0.06650812 0.06650812 0.0625 0.05849188 0.04974063 0.0625 0.0872094 0.0872094 0.0872094 0.0872094 0.06650812 0.04974063 0.04974063 0.04974063 0.04974063 0.05849188 0.0625 0.0625 0.05849188 0.04974063 0.04974063 0.04974063 0.05849188 0.04974063 0.0377906 0.05849188 0.05849188 0.058…
828	Bottom left	Time, trial 11, Left Error	[0. 0.007258 0.008258 0.020098 0.040298 0.114018 0.133538 0.141538 0.146738 0.154338 0.159418 0.160178 0.165818 0.195978 0.212738 0.223938 0.231578 0.236538 0.277258 0.282738 0.289538 0.300938 0.304298 0.318178 0.323578 0.327858 0.340658 0.346338 0.347578 0.348178 0.349898 0.354378 0.361298 0.372138 0.411458 0.411818 0.417018 0.419618 0.421218 0.430178 0.437058 0.461818 0.470418 0.474498 0.477498…
829	Bottom left	trajectory, trial 11, Left Error	[-0.0377906 -0.00400812 -0. 0.0247094 0.0247094 0.0625 0.07525937 0.07525937 0.06650812 0.05849188 0.05849188 0.05849188 0.04974063 0.0377906 0.04974063 0.06650812 0.06650812 0.0625 0.0872094 0.0872094 0.0872094 0.0872094 0.0872094 0.1002906 0.11224063 0.11224063 0.125 0.12900812 0.12900812 0.12900812 0.125 0.11224063 0.0872094 0.06650812 0.06650812 0.06650812 0.06650812 0.0625 0.05849188 0.04974…
830	Bottom left	Time, trial 14, Left Error	[0. 0.004226 0.011026 0.021906 0.022786 0.048146 0.112986 0.124186 0.129546 0.137346 0.141226 0.142466 0.148226 0.152746 0.158306 0.168546 0.200786 0.235466 0.247866 0.270466 0.274586 0.284106 0.286146 0.287506 0.296586 0.298746 0.300826 0.302186 0.313426 0.347266 0.349546 0.350626 0.350986 0.355306 0.368946 0.421986 0.451706 0.456306 0.463266 0.466386 0.470546 0.472146 0.479946 0.483306 0.483306…
831	Bottom left	trajectory, trial 14, Left Error	[-0.12099188 -0.1002906 -0.06650812 -0.0247094 -0.0247094 0.00400812 0.0872094 0.1002906 0.1002906 0.1002906 0.1002906 0.1002906 0.0872094 0.07525937 0.06650812 0.06650812 0.04974063 0.07525937 0.0872094 0.1002906 0.1002906 0.12099188 0.12099188 0.12099188 0.125 0.125 0.125 0.12099188 0.0872094 0.0872094 0.0872094 0.0872094 0.0872094 0.07525937 0.05849188 0.07525937 0.11224063 0.12099188 0.129008…
832	Bottom left	Time, trial 29, Left Error	[0. 0.009706 0.011706 0.037786 0.061226 0.086426 0.086986 0.099746 0.107826 0.113266 0.113426 0.135626 0.141226 0.142306 0.146586 0.151186 0.156546 0.160186 0.168186 0.217226 0.218466 0.230226 0.235066 0.235146 0.240266 0.243426 0.246666 0.280106 0.293226 0.313746 0.314786 0.318866 0.326226 0.339946 0.341106 0.350426 0.357306 0.362146 0.365986 0.390866 0.432626 0.465186 0.476546 0.477586 0.524946…
833	Bottom left	trajectory, trial 29, Left Error	[-0.1002906 -0.05849188 -0.04974063 0.0377906 0.07525937 0.11224063 0.11224063 0.11224063 0.11224063 0.11224063 0.11224063 0.0872094 0.07525937 0.07525937 0.07525937 0.07525937 0.07525937 0.06650812 0.05849188 0.0872094 0.0872094 0.11224063 0.11224063 0.11224063 0.11224063 0.11224063 0.11224063 0.0872094 0.0872094 0.0872094 0.0872094 0.0872094 0.0872094 0.07525937 0.07525937 0.0625 0.05849188 0.0…
834	Top Right	Time, trial 0, Right Correct	[0.000000e+00 1.312000e-03 1.007200e-02 1.271200e-02 2.015200e-02 2.327200e-02 2.895200e-02 3.447200e-02 4.215200e-02 4.591200e-02 5.275200e-02 6.091200e-02 6.291200e-02 6.387200e-02 7.703200e-02 8.747200e-02 1.008720e-01 1.031520e-01 1.124320e-01 1.216320e-01 1.317120e-01 1.343120e-01 1.371120e-01 1.445520e-01 1.521920e-01 1.571920e-01 1.582320e-01 1.770720e-01 1.835120e-01 1.910320e-01 1.911520…
835	Top Right	trajectory, trial 0, Right Correct	[0.12900812 0.125 0.11224063 0.11224063 0.1002906 0.1002906 0.0872094 0.0872094 0.0872094 0.0872094 0.0872094 0.0872094 0.0872094 0.0872094 0.06650812 0.0625 0.06650812 0.0625 0.05849188 0.05849188 0.0625 0.06650812 0.0625 0.05849188 0.0625 0.06650812 0.06650812 0.07525937 0.0872094 0.1002906 0.1002906 0.1002906 0.1002906 0.1002906 0.1002906 0.1002906 0.1002906 0.1002906 0.1002906 0.1002906 0.100…
836	Top Right	Time, trial 1, Right Correct	[0. 0.008032 0.169752 0.173872 0.179752 0.189752 0.194232 0.337232 0.341112 0.344392 0.347472 0.347632 0.352112 0.352632 0.353272 0.361432 0.486712 0.490472 0.502392 0.503552 0.506112 0.508152 0.513592 0.527272 0.536232 0.561912 0.639672 0.641712 0.653792 0.655472 0.660312 0.665312 0.672312 0.674592 0.687672 0.691392 0.695712 0.708752 0.711472 0.751672 0.760792 0.767712 0.770952 0.771592 0.775792…
837	Top Right	trajectory, trial 1, Right Correct	[0.12099188 0.1002906 0.0377906 0.0377906 0.0377906 0.0377906 0.0377906 0.0872094 0.1002906 0.1002906 0.1002906 0.1002906 0.1002906 0.1002906 0.1002906 0.07525937 0.0872094 0.0872094 0.0872094 0.0872094 0.0872094 0.0872094 0.07525937 0.04974063 0.0377906 0.0247094 0.06650812 0.07525937 0.1002906 0.1002906 0.1002906 0.1002906 0.1002906 0.1002906 0.0872094 0.0872094 0.0872094 0.07525937 0.07525937 …
838	Top Right	Time, trial 3, Right Correct	[0. 0.008366 0.016246 0.017126 0.018126 0.045286 0.109686 0.113686 0.126886 0.138126 0.146686 0.152966 0.163526 0.165606 0.171806 0.292446 0.296926 0.301726 0.305486 0.308766 0.318486 0.319686 0.331766 0.333366 0.337966 0.346206 0.353606 0.362966 0.365566 0.480606 0.487646 0.487886 0.493406 0.496966 0.503006 0.508446 0.513046 0.517566 0.529886 0.530366 0.536766 0.537926 0.626286 0.643406 0.651326…
839	Top Right	trajectory, trial 3, Right Correct	[0.1497094 0.12900812 0.11224063 0.11224063 0.11224063 0.07525937 0.07525937 0.07525937 0.06650812 0.07525937 0.07525937 0.06650812 0.0625 0.0625 0.04974063 0.0872094 0.1002906 0.11224063 0.11224063 0.11224063 0.1002906 0.1002906 0.0872094 0.0872094 0.07525937 0.0625 0.05849188 0.05849188 0.05849188 0.0872094 0.1002906 0.1002906 0.1002906 0.0872094 0.07525937 0.07525937 0.07525937 0.07525937 0.07…
840	Top Right	Time, trial 4, Right Correct	[0.000000e+00 1.786000e-03 5.946000e-03 7.946000e-03 1.226600e-02 2.850600e-02 3.910600e-02 4.802600e-02 6.298600e-02 7.262600e-02 8.094600e-02 8.530600e-02 9.110600e-02 1.025460e-01 1.054260e-01 1.148260e-01 1.197860e-01 1.279060e-01 1.298660e-01 1.301060e-01 1.341460e-01 1.403860e-01 1.429060e-01 1.474260e-01 1.606260e-01 1.693860e-01 1.808260e-01 1.869060e-01 1.920260e-01 1.994660e-01 1.995860…
841	Top Right	trajectory, trial 4, Right Correct	[0.51275937 0.5247094 0.55849188 0.57525937 0.61224063 0.70025937 0.73724063 0.75 0.76275937 0.76275937 0.76275937 0.76275937 0.76275937 0.76275937 0.76275937 0.76275937 0.76275937 0.76275937 0.76275937 0.76275937 0.76275937 0.76275937 0.76275937 0.76275937 0.76275937 0.76275937 0.76275937 0.76275937 0.76275937 0.76275937 0.76275937 0.76275937 0.76275937 0.76275937 0.76275937 0.76275937 0.7627593…
842	Top Right	Time, trial 5, Right Correct	[0. 0.003859 0.020619 0.064299 0.074059 0.090139 0.138019 0.145379 0.151899 0.159939 0.170659 0.187899 0.195419 0.223619 0.228739 0.229739 0.247979 0.278019 0.278059 0.291659 0.310179 0.331739 0.343259 0.344099 0.352939 0.354819 0.361859 0.367779 0.374019 0.400539 0.419699 0.435979 0.442579 0.462219 0.468419 0.481219 0.488219 0.495819 0.518019 0.522059 0.546699 0.548299 0.550659 0.562419 0.580699…
843	Top Right	trajectory, trial 5, Right Correct	[ 0.1002906 0.0872094 0.05849188 0.07525937 0.07525937 0.06650812 0.06650812 0.07525937 0.07525937 0.06650812 0.05849188 0.06650812 0.0625 0.07525937 0.07525937 0.07525937 0.07525937 0.06650812 0.06650812 0.05849188 0.06650812 0.05849188 0.06650812 0.06650812 0.0625 0.0625 0.0625 0.06650812 0.0625 0.06650812 0.05849188 0.0377906 0.0377906 0.0247094 0.0247094 0.0247094 0.0247094 0.0247094 0.037790…
844	Top Right	Time, trial 6, Right Correct	[0. 0.003232 0.006632 0.014792 0.016952 0.026432 0.033072 0.052472 0.056512 0.060912 0.063992 0.068632 0.070352 0.077392 0.078472 0.085552 0.094872 0.099152 0.103192 0.115312 0.119672 0.120392 0.128512 0.139352 0.144312 0.149152 0.152392 0.157672 0.166112 0.178472 0.187832 0.190672 0.205152 0.212632 0.221152 0.221272 0.225512 0.229552 0.237032 0.239392 0.241792 0.250112 0.258912 0.260352 0.271232…
845	Top Right	trajectory, trial 6, Right Correct	[0.12900812 0.12099188 0.11224063 0.1002906 0.1002906 0.0872094 0.0872094 0.11224063 0.12099188 0.12099188 0.12099188 0.11224063 0.11224063 0.1002906 0.1002906 0.0872094 0.07525937 0.07525937 0.06650812 0.05849188 0.05849188 0.05849188 0.05849188 0.06650812 0.06650812 0.06650812 0.0625 0.05849188 0.05849188 0.05849188 0.06650812 0.06650812 0.06650812 0.07525937 0.0872094 0.0872094 0.0872094 0.087…
846	Top Right	Time, trial 7, Right Correct	[0. 0.002206 0.008366 0.131086 0.131166 0.136126 0.137526 0.150846 0.157726 0.162446 0.301406 0.308326 0.321566 0.331206 0.334846 0.338166 0.343806 0.347406 0.353206 0.458726 0.467326 0.470646 0.470686 0.478806 0.480006 0.481686 0.489326 0.497726 0.500806 0.504326 0.512926 0.530286 0.534606 0.544806 0.547526 0.554046 0.564766 0.574926 0.588886 0.602206 0.605046 0.615646 0.626486 0.629606 0.629766…
847	Top Right	trajectory, trial 7, Right Correct	[ 0.12099188 0.11224063 0.1002906 0.07525937 0.07525937 0.07525937 0.07525937 0.04974063 0.0377906 0.0377906 0.07525937 0.0872094 0.0872094 0.0872094 0.0872094 0.07525937 0.0625 0.05849188 0.04974063 0.1002906 0.12099188 0.12900812 0.12900812 0.125 0.125 0.12099188 0.1002906 0.0872094 0.0872094 0.0872094 0.07525937 0.07525937 0.07525937 0.07525937 0.07525937 0.07525937 0.0872094 0.0872094 0.07525…
848	Top Right	Time, trial 10, Right Correct	[0. 0.007806 0.008446 0.011886 0.012646 0.020406 0.094726 0.113326 0.130766 0.146046 0.147326 0.156886 0.167966 0.196886 0.247086 0.261326 0.265166 0.273366 0.277046 0.282446 0.288406 0.290606 0.297046 0.297886 0.307606 0.308206 0.313806 0.340846 0.440726 0.442526 0.448846 0.453326 0.463966 0.466806 0.473486 0.479326 0.491126 0.495166 0.611886 0.615086 0.615326 0.619046 0.624566 0.631486 0.641966…
849	Top Right	trajectory, trial 10, Right Correct	[0.07525937 0.05849188 0.05849188 0.05849188 0.05849188 0.04974063 0.06650812 0.07525937 0.07525937 0.05849188 0.05849188 0.04974063 0.04974063 0.05849188 0.0872094 0.11224063 0.12099188 0.13775937 0.13775937 0.12900812 0.12900812 0.125 0.12099188 0.12099188 0.1002906 0.1002906 0.0872094 0.0377906 0.0872094 0.0872094 0.1002906 0.1002906 0.0872094 0.0872094 0.07525937 0.06650812 0.05849188 0.04974…
850	Top Right	Time, trial 14, Right Correct	[0.000000e+00 1.312000e-03 1.271200e-02 2.367200e-02 2.467200e-02 2.671200e-02 7.847200e-02 1.086320e-01 1.233120e-01 1.375120e-01 1.479120e-01 1.548720e-01 1.618720e-01 1.683920e-01 1.723920e-01 1.853520e-01 2.028320e-01 2.722320e-01 2.841520e-01 2.978720e-01 3.001520e-01 3.063120e-01 3.077120e-01 3.166320e-01 3.314320e-01 3.327920e-01 3.333120e-01 3.365920e-01 3.390720e-01 3.451120e-01 3.539920…
851	Top Right	trajectory, trial 14, Right Correct	[ 0.1002906 0.1002906 0.07525937 0.07525937 0.07525937 0.07525937 0.0625 0.06650812 0.06650812 0.04974063 0.04974063 0.04974063 0.04974063 0.05849188 0.05849188 0.04974063 0.0377906 0.07525937 0.0872094 0.1002906 0.1002906 0.1002906 0.1002906 0.0872094 0.1002906 0.1002906 0.1002906 0.1002906 0.0872094 0.06650812 0.04974063 0.07525937 0.07525937 0.07525937 0.0625 0.0625 0.04974063 0.0377906 0.1002…
852	Top Right	Time, trial 15, Right Correct	[0. 0.004765 0.009005 0.013085 0.020805 0.035205 0.086085 0.087845 0.092405 0.096005 0.099525 0.107845 0.110445 0.115445 0.118685 0.126965 0.133405 0.134925 0.142205 0.149285 0.152365 0.159085 0.163805 0.171645 0.180885 0.280165 0.286405 0.287005 0.318045 0.323645 0.324965 0.326365 0.329525 0.336325 0.337445 0.341605 0.474925 0.484725 0.489045 0.492485 0.495085 0.495485 0.495525 0.496165 0.497925…
853	Top Right	trajectory, trial 15, Right Correct	[0.1627906 0.1497094 0.13775937 0.125 0.1002906 0.07525937 0.12099188 0.125 0.12900812 0.12900812 0.12900812 0.125 0.12900812 0.12900812 0.12900812 0.12099188 0.11224063 0.11224063 0.1002906 0.1002906 0.1002906 0.0872094 0.0872094 0.0872094 0.07525937 0.0872094 0.1002906 0.1002906 0.1002906 0.1002906 0.1002906 0.1002906 0.0872094 0.07525937 0.07525937 0.06650812 0.1002906 0.12099188 0.125 0.12900…
854	Top Right	Time, trial 18, Right Correct	[0. 0.004439 0.005159 0.005239 0.008679 0.021159 0.025079 0.029399 0.133919 0.140279 0.146159 0.149839 0.159879 0.170959 0.184799 0.204159 0.288479 0.296199 0.314119 0.317359 0.324559 0.328639 0.331159 0.336919 0.338879 0.341319 0.348319 0.369559 0.414519 0.432639 0.443639 0.449399 0.451999 0.452879 0.457039 0.464439 0.471519 0.539919 0.545919 0.549679 0.549799 0.550519 0.553799 0.562679 0.565399…
855	Top Right	trajectory, trial 18, Right Correct	[0.375 0.37900812 0.375 0.375 0.3502906 0.2877906 0.2747094 0.23724063 0.0872094 0.1002906 0.1002906 0.1002906 0.07525937 0.06650812 0.06650812 0.0625 0.07525937 0.07525937 0.07525937 0.07525937 0.07525937 0.07525937 0.07525937 0.07525937 0.07525937 0.07525937 0.06650812 0.06650812 0.07525937 0.1002906 0.12099188 0.125 0.12900812 0.12900812 0.12900812 0.13775937 0.1497094 0.6627906 0.6875 0.70025…
856	Top Right	Time, trial 19, Right Correct	[0. 0.004826 0.032026 0.072866 0.081746 0.088746 0.097226 0.102426 0.117706 0.136746 0.147866 0.151266 0.164466 0.169706 0.178546 0.210306 0.213586 0.218306 0.236146 0.274026 0.279786 0.282746 0.290106 0.314746 0.331946 0.334546 0.347786 0.355266 0.356626 0.369506 0.414146 0.420266 0.432106 0.440506 0.443026 0.451066 0.451386 0.470146 0.472866 0.476066 0.480586 0.486106 0.488106 0.544866 0.548626…
857	Top Right	trajectory, trial 19, Right Correct	[0.0872094 0.07525937 0.04974063 0.0872094 0.1002906 0.1002906 0.1002906 0.1002906 0.0872094 0.06650812 0.0625 0.05849188 0.0377906 0.0377906 0.0377906 0.0377906 0.0377906 0.0377906 0.0377906 0.07525937 0.07525937 0.07525937 0.0625 0.04974063 0.05849188 0.05849188 0.04974063 0.04974063 0.04974063 0.0377906 0.06650812 0.06650812 0.07525937 0.0872094 0.0872094 0.0872094 0.0872094 0.07525937 0.07525…
858	Top Right	Time, trial 20, Right Correct	[0.00000000e+00 7.19999999e-05 3.44320000e-02 1.41312000e-01 1.41952000e-01 1.45392000e-01 1.59552000e-01 1.61112000e-01 1.69152000e-01 1.71432000e-01 1.74392000e-01 1.75832000e-01 1.78032000e-01 1.83552000e-01 3.22032000e-01 3.33912000e-01 3.37592000e-01 3.38792000e-01 3.39112000e-01 3.39312000e-01 3.43672000e-01 3.44032000e-01 3.51872000e-01 3.57072000e-01 3.59472000e-01 4.82632000e-01 4.919520…
859	Top Right	trajectory, trial 20, Right Correct	[0.12099188 0.12099188 0.06650812 0.0872094 0.0872094 0.0872094 0.0872094 0.0872094 0.0872094 0.0872094 0.0872094 0.0872094 0.0872094 0.07525937 0.0872094 0.11224063 0.11224063 0.11224063 0.11224063 0.11224063 0.1002906 0.1002906 0.07525937 0.06650812 0.0625 0.0625 0.06650812 0.06650812 0.0625 0.0625 0.1002906 0.1002906 0.11224063 0.11224063 0.11224063 0.11224063 0.11224063 0.11224063 0.1002906 0…
860	Top Right	Time, trial 21, Right Correct	[0.000000e+00 5.200000e-04 3.160000e-03 5.240000e-03 1.192000e-02 1.796000e-02 3.144000e-02 3.272000e-02 4.720000e-02 5.256000e-02 5.532000e-02 5.908000e-02 7.276000e-02 7.828000e-02 8.764000e-02 1.032000e-01 1.070000e-01 1.129200e-01 1.245200e-01 1.342800e-01 1.366800e-01 1.372400e-01 1.488000e-01 1.508800e-01 1.650400e-01 1.684000e-01 1.763600e-01 1.793200e-01 1.838800e-01 1.860000e-01 1.921200…
861	Top Right	trajectory, trial 21, Right Correct	[0.5625 0.56650812 0.5872094 0.6002906 0.6497094 0.68349188 0.7252906 0.7252906 0.74599188 0.75 0.75400812 0.75400812 0.76275937 0.76275937 0.76275937 0.76275937 0.76275937 0.76275937 0.76275937 0.76275937 0.76275937 0.76275937 0.76275937 0.76275937 0.76275937 0.76275937 0.76275937 0.76275937 0.76275937 0.76275937 0.76275937 0.76275937 0.76275937 0.76275937 0.76275937 0.7747094 0.7747094 0.774709…
862	Top Right	Time, trial 22, Right Correct	[0. 0.004766 0.005726 0.005886 0.007206 0.010126 0.011126 0.017526 0.022726 0.028206 0.135406 0.144726 0.151526 0.159886 0.160366 0.168246 0.281686 0.286526 0.288566 0.294806 0.298966 0.309646 0.311406 0.315846 0.346006 0.355126 0.364206 0.364606 0.375166 0.375606 0.380126 0.386806 0.395326 0.396726 0.397406 0.399606 0.401686 0.401726 0.407966 0.411526 0.417526 0.418926 0.427846 0.434326 0.446606…
863	Top Right	trajectory, trial 22, Right Correct	[0.3502906 0.3502906 0.3502906 0.3502906 0.3372094 0.31650812 0.30849188 0.25 0.2122094 0.1875 0.06650812 0.06650812 0.0625 0.0625 0.0625 0.04974063 0.0625 0.0625 0.0625 0.06650812 0.07525937 0.07525937 0.07525937 0.07525937 0.0872094 0.1002906 0.1002906 0.1002906 0.11224063 0.11224063 0.11224063 0.11224063 0.12099188 0.125 0.125 0.125 0.12099188 0.12099188 0.11224063 0.11224063 0.11224063 0.1122…
864	Top Right	Time, trial 28, Right Correct	[0. 0.005959 0.016199 0.022079 0.055319 0.061959 0.063359 0.069479 0.077719 0.078239 0.089359 0.091799 0.100919 0.106319 0.109839 0.118279 0.135999 0.143599 0.153959 0.160519 0.168159 0.184079 0.190279 0.217119 0.220199 0.225159 0.232199 0.232559 0.241759 0.256839 0.267039 0.274879 0.280359 0.284119 0.288559 0.303879 0.314719 0.315799 0.327679 0.331879 0.333119 0.340399 0.341799 0.342079 0.349479…
865	Top Right	trajectory, trial 28, Right Correct	[0.12900812 0.11224063 0.1002906 0.0872094 0.11224063 0.125 0.12900812 0.12900812 0.12900812 0.12900812 0.12099188 0.12099188 0.12099188 0.12099188 0.11224063 0.0872094 0.0625 0.05849188 0.0625 0.06650812 0.07525937 0.0872094 0.0872094 0.1002906 0.1002906 0.1002906 0.0872094 0.0872094 0.07525937 0.0872094 0.0872094 0.07525937 0.07525937 0.07525937 0.07525937 0.07525937 0.0872094 0.0872094 0.10029…
866	Top Right	Time, trial 31, Right Correct	[0. 0.003925 0.005005 0.008565 0.018205 0.020205 0.026405 0.039565 0.053405 0.056285 0.060245 0.065325 0.065445 0.076885 0.084045 0.084925 0.089965 0.093565 0.094765 0.107885 0.110085 0.113045 0.115005 0.134485 0.141085 0.142205 0.148445 0.157285 0.162765 0.174445 0.178485 0.183725 0.188525 0.189965 0.206405 0.207445 0.211205 0.213365 0.216485 0.232165 0.234805 0.234845 0.254405 0.255845 0.268285…
867	Top Right	trajectory, trial 31, Right Correct	[0.17474063 0.1627906 0.1627906 0.1497094 0.12900812 0.125 0.11224063 0.11224063 0.12099188 0.12099188 0.11224063 0.11224063 0.11224063 0.0872094 0.0872094 0.0872094 0.0872094 0.0872094 0.0872094 0.06650812 0.06650812 0.05849188 0.05849188 0.06650812 0.07525937 0.07525937 0.07525937 0.07525937 0.07525937 0.07525937 0.07525937 0.07525937 0.06650812 0.0625 0.07525937 0.07525937 0.07525937 0.0752593…
868	Top Right	Time, trial 32, Right Correct	[0. 0.142493 0.166853 0.166973 0.174013 0.179613 0.314493 0.344133 0.350933 0.357253 0.358253 0.365893 0.373333 0.379133 0.395933 0.526373 0.527053 0.530213 0.530333 0.532813 0.536013 0.538373 0.542413 0.545773 0.635893 0.635973 0.641093 0.644493 0.652853 0.658973 0.664493 0.669733 0.678333 0.688933 0.712133 0.716773 0.745813 0.751213 0.752093 0.758253 0.764173 0.768173 0.771453 0.778733 0.782173…
869	Top Right	trajectory, trial 32, Right Correct	[0.06650812 0.04974063 0.04974063 0.04974063 0.0377906 0.0377906 0.04974063 0.07525937 0.07525937 0.07525937 0.07525937 0.0625 0.05849188 0.04974063 0.0377906 0.12099188 0.125 0.125 0.125 0.12099188 0.11224063 0.1002906 0.0872094 0.07525937 0.0625 0.0625 0.0625 0.0625 0.04974063 0.04974063 0.04974063 0.04974063 0.04974063 0.04974063 0.0625 0.05849188 0.06650812 0.06650812 0.06650812 0.0625 0.0625…
870	Top Right	Time, trial 33, Right Correct	[0. 0.004911 0.009951 0.014831 0.022631 0.030271 0.033471 0.040151 0.045431 0.048991 0.056231 0.062391 0.070671 0.072511 0.074991 0.090871 0.107311 0.107991 0.117191 0.117591 0.118311 0.130831 0.139631 0.142431 0.144311 0.146031 0.148231 0.156471 0.165191 0.194471 0.195631 0.202431 0.204951 0.212911 0.217911 0.221391 0.222111 0.236631 0.253111 0.254911 0.267711 0.275671 0.280391 0.287071 0.289591…
871	Top Right	trajectory, trial 33, Right Correct	[0.1497094 0.13775937 0.125 0.12099188 0.11224063 0.1002906 0.1002906 0.0872094 0.07525937 0.07525937 0.07525937 0.07525937 0.0872094 0.0872094 0.0872094 0.07525937 0.1002906 0.1002906 0.11224063 0.11224063 0.11224063 0.11224063 0.11224063 0.11224063 0.11224063 0.11224063 0.11224063 0.1002906 0.1002906 0.1002906 0.1002906 0.11224063 0.11224063 0.1002906 0.1002906 0.1002906 0.1002906 0.0872094 0.0…
872	Top Right	Time, trial 35, Right Correct	[0. 0.004265 0.004825 0.012465 0.105105 0.125625 0.134545 0.135745 0.144905 0.159545 0.167025 0.168625 0.177425 0.188265 0.231345 0.232345 0.243225 0.246825 0.263865 0.264585 0.268945 0.273825 0.284665 0.287505 0.291305 0.312585 0.314305 0.348225 0.350865 0.354665 0.360865 0.368625 0.376305 0.386865 0.393585 0.425465 0.430425 0.432705 0.437465 0.446625 0.451265 0.453665 0.462185 0.468505 0.476425…
873	Top Right	trajectory, trial 35, Right Correct	[ 0.125 0.11224063 0.11224063 0.0872094 0.06650812 0.0872094 0.0872094 0.0872094 0.0872094 0.07525937 0.07525937 0.07525937 0.06650812 0.06650812 0.07525937 0.07525937 0.07525937 0.07525937 0.1002906 0.1002906 0.1002906 0.1002906 0.1002906 0.1002906 0.0872094 0.07525937 0.07525937 0.0872094 0.0872094 0.0872094 0.0872094 0.0872094 0.0872094 0.0872094 0.0872094 0.1002906 0.1002906 0.1002906 0.10029…
874	Top Right	Time, trial 36, Right Correct	[0.000000e+00 1.286000e-03 6.206000e-03 6.286000e-03 1.896600e-02 2.832600e-02 3.292600e-02 5.668600e-02 6.336600e-02 6.708600e-02 7.780600e-02 8.332600e-02 1.062060e-01 1.270460e-01 1.371260e-01 1.418460e-01 1.438860e-01 1.451660e-01 1.524860e-01 1.585260e-01 1.698460e-01 1.815260e-01 2.028060e-01 2.292860e-01 2.437660e-01 2.554460e-01 2.566860e-01 2.616860e-01 2.846860e-01 2.870460e-01 2.929660…
875	Top Right	trajectory, trial 36, Right Correct	[0.19150812 0.1875 0.17474063 0.17474063 0.1497094 0.13775937 0.12900812 0.12099188 0.125 0.125 0.11224063 0.1002906 0.0872094 0.0872094 0.0872094 0.0872094 0.0872094 0.0872094 0.07525937 0.06650812 0.06650812 0.07525937 0.07525937 0.0872094 0.1002906 0.1002906 0.1002906 0.1002906 0.06650812 0.0625 0.05849188 0.0872094 0.0872094 0.0872094 0.0872094 0.0872094 0.07525937 0.0872094 0.0872094 0.08720…
876	Top Right	Time, trial 37, Right Correct	[0. 0.002112 0.007312 0.007832 0.020152 0.021472 0.030232 0.034232 0.047872 0.047912 0.052352 0.054512 0.059872 0.064632 0.064912 0.067672 0.070832 0.075592 0.082192 0.086472 0.089232 0.097712 0.109272 0.111352 0.131792 0.136592 0.145272 0.146032 0.156392 0.158552 0.173192 0.177032 0.189832 0.205312 0.209832 0.224672 0.233632 0.242952 0.261312 0.268552 0.274032 0.285032 0.288672 0.294672 0.294752…
877	Top Right	trajectory, trial 37, Right Correct	[0.55849188 0.57525937 0.62099188 0.625 0.6875 0.69150812 0.7122094 0.7252906 0.74599188 0.74599188 0.75 0.75 0.75400812 0.75400812 0.75400812 0.75400812 0.75400812 0.75400812 0.76275937 0.76275937 0.76275937 0.76275937 0.76275937 0.76275937 0.76275937 0.76275937 0.76275937 0.76275937 0.76275937 0.76275937 0.7747094 0.7747094 0.7747094 0.7747094 0.7747094 0.7747094 0.7747094 0.7747094 0.7747094 0…
878	Top Right	Time, trial 38, Right Correct	[0. 0.002959 0.003439 0.006479 0.014399 0.037799 0.084999 0.089399 0.103799 0.109519 0.127679 0.129959 0.137959 0.139239 0.143719 0.144559 0.156279 0.166719 0.172919 0.185679 0.277679 0.285479 0.291719 0.292279 0.293119 0.304759 0.305279 0.319039 0.333559 0.344679 0.346479 0.358999 0.362159 0.386799 0.396519 0.419639 0.422999 0.426399 0.436519 0.438759 0.440959 0.450999 0.461639 0.469519 0.479119…
879	Top Right	trajectory, trial 38, Right Correct	[0.1497094 0.13775937 0.13775937 0.125 0.1002906 0.07525937 0.1002906 0.1002906 0.11224063 0.11224063 0.12099188 0.125 0.12900812 0.12900812 0.125 0.125 0.0872094 0.06650812 0.0625 0.0625 0.07525937 0.0872094 0.1002906 0.1002906 0.1002906 0.0872094 0.0872094 0.0872094 0.1002906 0.1002906 0.1002906 0.0872094 0.0872094 0.07525937 0.06650812 0.0872094 0.1002906 0.1002906 0.1002906 0.1002906 0.100290…
880	Bottom Right	Time, trial 2, Right Error	[0.000000e+00 9.720000e-04 8.132000e-03 9.732000e-03 2.397200e-02 2.729200e-02 1.143320e-01 1.177720e-01 1.391320e-01 1.432920e-01 1.491720e-01 1.531320e-01 1.559320e-01 1.615320e-01 1.623320e-01 1.655320e-01 1.680920e-01 1.829720e-01 1.952920e-01 2.711320e-01 2.940520e-01 2.978120e-01 2.993320e-01 3.041720e-01 3.048520e-01 3.114520e-01 3.132920e-01 3.262120e-01 3.404120e-01 3.428920e-01 3.466920…
881	Bottom Right	trajectory, trial 2, Right Error	[ 0.12900812 0.125 0.11224063 0.11224063 0.0872094 0.07525937 0.07525937 0.07525937 0.1002906 0.1002906 0.1002906 0.1002906 0.1002906 0.1002906 0.1002906 0.1002906 0.1002906 0.0872094 0.07525937 0.07525937 0.12099188 0.12900812 0.12900812 0.125 0.125 0.11224063 0.11224063 0.0872094 0.0872094 0.0872094 0.0872094 0.0872094 0.0872094 0.07525937 0.07525937 0.06650812 0.05849188 0.0872094 0.0872094 0.…
882	Bottom Right	Time, trial 8, Right Error	[0.000000e+00 5.600000e-04 6.920000e-03 8.080000e-03 1.132000e-02 2.012000e-02 3.064000e-02 8.728000e-02 1.478000e-01 1.524400e-01 1.558800e-01 1.636000e-01 1.749600e-01 1.766800e-01 1.826400e-01 1.856000e-01 1.935600e-01 2.042400e-01 2.786800e-01 3.054800e-01 3.230400e-01 3.270000e-01 3.297600e-01 3.358400e-01 3.440000e-01 3.487600e-01 3.574400e-01 4.812800e-01 4.878000e-01 4.909600e-01 4.966400…
883	Bottom Right	trajectory, trial 8, Right Error	[ 0.0872094 0.0872094 0.0872094 0.0872094 0.0872094 0.06650812 0.04974063 0.04974063 0.0872094 0.0872094 0.0872094 0.07525937 0.07525937 0.07525937 0.06650812 0.05849188 0.05849188 0.05849188 0.05849188 0.06650812 0.0625 0.05849188 0.04974063 0.0377906 0.0247094 0.01275937 -0.00400812 0.0377906 0.0377906 0.0247094 0.01275937 0.00400812 -0.00400812 0.04974063 0.04974063 0.04974063 0.04974063 0.049…
884	Bottom Right	Time, trial 9, Right Error	[0. 0.004493 0.015493 0.015733 0.019813 0.030933 0.035653 0.048413 0.048933 0.055493 0.059573 0.059853 0.068893 0.074093 0.075053 0.079013 0.090133 0.091813 0.100773 0.101813 0.107613 0.121613 0.129333 0.134173 0.138053 0.143133 0.152293 0.156133 0.165413 0.176813 0.183813 0.188013 0.193973 0.204413 0.210333 0.210373 0.211173 0.221253 0.223853 0.226533 0.228453 0.232893 0.238853 0.253773 0.263573…
885	Bottom Right	trajectory, trial 9, Right Error	[ 0.0872094 0.07525937 0.05849188 0.05849188 0.04974063 0.0377906 0.0377906 0.05849188 0.05849188 0.0625 0.06650812 0.06650812 0.06650812 0.06650812 0.06650812 0.0625 0.05849188 0.05849188 0.05849188 0.05849188 0.04974063 0.0377906 0.0247094 0.0247094 0.0247094 0.00400812 -0.0247094 -0.0377906 -0.07525937 -0.12099188 -0.1497094 -0.1627906 -0.1875 -0.2252906 -0.24599188 -0.24599188 -0.24599188 -0.…
886	Bottom Right	Time, trial 11, Right Error	[0. 0.002085 0.009845 0.010085 0.024085 0.026925 0.031285 0.037085 0.045685 0.053685 0.054365 0.056005 0.062325 0.066405 0.068085 0.072405 0.076685 0.085045 0.104845 0.104925 0.111685 0.115885 0.116445 0.131365 0.133685 0.142965 0.148205 0.150765 0.158965 0.173965 0.175285 0.183045 0.188365 0.192485 0.195565 0.200085 0.208645 0.219285 0.221165 0.226605 0.232765 0.238925 0.239365 0.254165 0.257605…
887	Bottom Right	trajectory, trial 11, Right Error	[-0.54974063 -0.56650812 -0.625 -0.625 -0.70025937 -0.7122094 -0.7252906 -0.74599188 -0.76275937 -0.7747094 -0.7747094 -0.7747094 -0.7877906 -0.7877906 -0.7877906 -0.7877906 -0.7877906 -0.7877906 -0.79974063 -0.79974063 -0.79974063 -0.79974063 -0.79974063 -0.79974063 -0.79974063 -0.79974063 -0.79974063 -0.79974063 -0.79974063 -0.79974063 -0.79974063 -0.79974063 -0.79974063 -0.79974063 -0.79974063…
888	Bottom Right	Time, trial 12, Right Error	[0. 0.005879 0.011359 0.015239 0.032119 0.034399 0.048159 0.060359 0.069239 0.072439 0.081719 0.095719 0.103439 0.103519 0.107679 0.117759 0.132239 0.146199 0.154719 0.165999 0.181399 0.189759 0.196359 0.200639 0.207279 0.213879 0.214199 0.220039 0.226439 0.229959 0.239199 0.243439 0.252759 0.261399 0.263159 0.268759 0.269719 0.276119 0.282999 0.289719 0.290959 0.298719 0.304959 0.308839 0.312439…
[truncated: 25 more rows]
