# Supplementary material for: The dynamics and geometry of choice in the premotor cortex
Source: Nature. 2025 Jun 25;645(8079):168–76. doi: 10.1038/s41586-025-09199-1 (PMC12408350; doi:10.1038/s41586-025-09199-1)
Supplement: Supplementary file 10 — Source Data Extended Data Fig. 5 [file 41586_2025_9199_MOESM10_ESM.xlsx]

## Sheet: Ext. Fig. 5a
	panel	variable_name	data
0	Left	x, latent_domain	[-1. -0.99799594 -0.99362032 -0.9876453 -0.9811047 -0.97512968 -0.97075406 -0.96875 -0.96674594 -0.96237032 -0.9563953 -0.9498547 -0.94387968 -0.93950406 -0.9375 -0.93549594 -0.93112032 -0.9251453 -0.9186047 -0.91262968 -0.90825406 -0.90625 -0.90424594 -0.89987032 -0.8938953 -0.8873547 -0.88137968 -0.87700406 -0.875 -0.87299594 -0.86862032 -0.8626453 -0.8561047 -0.85012968 -0.84575406 -0.84375 -0…
1	Left	potential cond 0, data samp 1	[-0.44797457 -0.44800865 -0.44813897 -0.44791533 -0.44614886 -0.44253487 -0.4383833 -0.43602817 -0.43338366 -0.42654053 -0.41483736 -0.39890823 -0.38162253 -0.36739001 -0.3604503 -0.35325801 -0.33670612 -0.31236218 -0.28364554 -0.25576491 -0.23447875 -0.22451029 -0.2144149 -0.19196588 -0.16052042 -0.12523506 -0.092378 -0.06802029 -0.05679601 -0.0455348 -0.02083802 0.01307048 0.05034026 0.08444543…
2	Left	potential cond 0, data samp 2	[-0.45116313 -0.4512302 -0.45169803 -0.45254551 -0.45286962 -0.45194846 -0.45022548 -0.44909335 -0.44773066 -0.44389255 -0.43663345 -0.42586895 -0.41341072 -0.40270352 -0.39736032 -0.39174649 -0.37856548 -0.35860151 -0.33430983 -0.31007586 -0.29119895 -0.28225706 -0.27313895 -0.25265123 -0.22349956 -0.190222 -0.15875365 -0.1351549 -0.1242083 -0.1131822 -0.08885595 -0.05515423 -0.01774698 0.016783…
3	Middle Left	x, latent_domain	[-1. -0.99799594 -0.99362032 -0.9876453 -0.9811047 -0.97512968 -0.97075406 -0.96875 -0.96674594 -0.96237032 -0.9563953 -0.9498547 -0.94387968 -0.93950406 -0.9375 -0.93549594 -0.93112032 -0.9251453 -0.9186047 -0.91262968 -0.90825406 -0.90625 -0.90424594 -0.89987032 -0.8938953 -0.8873547 -0.88137968 -0.87700406 -0.875 -0.87299594 -0.86862032 -0.8626453 -0.8561047 -0.85012968 -0.84575406 -0.84375 -0…
4	Middle Left	p0(x), data samp 1	[4.64142628e-35 4.82461861e-07 5.18680060e-06 1.73016144e-05 4.88290863e-05 6.39585279e-05 1.33389249e-04 6.27058817e-05 1.72125610e-04 1.46536439e-04 2.57553852e-04 2.85565334e-04 3.93514311e-04 4.43511664e-04 4.51569953e-04 5.12382580e-04 5.66975576e-04 6.82127045e-04 7.95933172e-04 9.23215309e-04 1.01588901e-03 1.05730868e-03 1.10822010e-03 1.20994572e-03 1.36226707e-03 1.53728896e-03 1.710218…
5	Middle Left	p0(x), data samp 2	[3.57675399e-35 3.71792487e-07 3.99702755e-06 1.33328854e-05 3.76283822e-05 4.92871945e-05 1.02790905e-04 4.83215644e-05 1.32640687e-04 1.12920488e-04 1.98466295e-04 2.20044234e-04 3.03211980e-04 3.41721979e-04 3.47923085e-04 3.94768004e-04 4.36802516e-04 5.25460815e-04 6.13038221e-04 7.10952182e-04 7.82203011e-04 8.14033803e-04 8.53162897e-04 9.31297144e-04 1.04821861e-03 1.18242166e-03 1.314870…
6	Middle Right	x, latent_domain	[-1. -0.99799594 -0.99362032 -0.9876453 -0.9811047 -0.97512968 -0.97075406 -0.96875 -0.96674594 -0.96237032 -0.9563953 -0.9498547 -0.94387968 -0.93950406 -0.9375 -0.93549594 -0.93112032 -0.9251453 -0.9186047 -0.91262968 -0.90825406 -0.90625 -0.90424594 -0.89987032 -0.8938953 -0.8873547 -0.88137968 -0.87700406 -0.875 -0.87299594 -0.86862032 -0.8626453 -0.8561047 -0.85012968 -0.84575406 -0.84375 -0…
7	Middle Right	fr(x), data samp 1	[69.89145957 69.82015958 69.28933784 68.746188 68.3614583 67.97089175 67.73388437 67.60338372 67.45019189 67.11610482 66.56620548 65.85245408 65.10000258 64.49869253 64.21204946 63.91808727 63.25942046 62.33045176 61.29236498 60.33689324 59.63761691 59.31808326 58.99911474 58.30531471 57.36408767 56.34195927 55.4148269 54.73918221 54.43050938 54.12225135 53.45043806 52.53506919 51.5345785 50.6210…
8	Middle Right	fr(x), data samp 2	[60.70519452 60.66312904 60.35898441 60.07271948 59.92691413 59.81149107 59.7752321 59.75070278 59.71569285 59.64880017 59.52350839 59.34694382 59.14595178 58.97583259 58.89193428 58.80355231 58.59796441 58.28792765 57.91135081 57.53447104 57.23959692 57.0994488 56.95616913 56.63303206 56.17019664 55.63752212 55.12950762 54.74571604 54.56683479 54.38608392 53.98520367 53.42468072 52.79474918 52.2…
9	Right	Ds, 2 datasamples	[0.28237412 0.32763912]

## Sheet: Ext. Fig. 5b
	panel	variable_name	data
10	Left	x, latent_domain	[-1. -0.99799594 -0.99362032 -0.9876453 -0.9811047 -0.97512968 -0.97075406 -0.96875 -0.96674594 -0.96237032 -0.9563953 -0.9498547 -0.94387968 -0.93950406 -0.9375 -0.93549594 -0.93112032 -0.9251453 -0.9186047 -0.91262968 -0.90825406 -0.90625 -0.90424594 -0.89987032 -0.8938953 -0.8873547 -0.88137968 -0.87700406 -0.875 -0.87299594 -0.86862032 -0.8626453 -0.8561047 -0.85012968 -0.84575406 -0.84375 -0…
11	Left	potential cond 1, data samp 1	[ 0.09835626 0.09830745 0.0981487 0.09796223 0.09909779 0.10169012 0.1050081 0.10693474 0.10909772 0.11490151 0.12509085 0.13943606 0.15541223 0.16885064 0.17547919 0.18239011 0.19847329 0.22248509 0.25126541 0.27957493 0.30138565 0.31164866 0.32206939 0.34533142 0.37807907 0.41498519 0.44943881 0.4750021 0.4867819 0.49859778 0.52449347 0.55998178 0.59885454 0.63426309 0.66007093 0.67184547 0.683…
12	Left	potential cond 1, data samp 2	[ 0.08803852 0.08799496 0.08786748 0.08796095 0.08962263 0.09298054 0.09698144 0.09926072 0.10180729 0.1084921 0.1199807 0.13572722 0.15284876 0.16696452 0.17384629 0.18097199 0.1973646 0.22142152 0.24970657 0.27705384 0.29785416 0.3075709 0.31739489 0.33918354 0.36956905 0.40347845 0.43487743 0.45804516 0.46869002 0.47935023 0.50266059 0.53451339 0.5693228 0.60099445 0.62407648 0.63461049 0.6451…
13	Middle Left	x, latent_domain	[-1. -0.99799594 -0.99362032 -0.9876453 -0.9811047 -0.97512968 -0.97075406 -0.96875 -0.96674594 -0.96237032 -0.9563953 -0.9498547 -0.94387968 -0.93950406 -0.9375 -0.93549594 -0.93112032 -0.9251453 -0.9186047 -0.91262968 -0.90825406 -0.90625 -0.90424594 -0.89987032 -0.8938953 -0.8873547 -0.88137968 -0.87700406 -0.875 -0.87299594 -0.86862032 -0.8626453 -0.8561047 -0.85012968 -0.84575406 -0.84375 -0…
14	Middle Left	p0(x), data samp 1	[1.28248486e-35 1.33310311e-07 1.43317915e-06 4.78066152e-06 1.34922133e-05 1.76730046e-05 3.68589119e-05 1.73275122e-05 4.75643040e-05 4.04951805e-05 7.11818837e-05 7.89367112e-05 1.08799466e-04 1.22647472e-04 1.24889227e-04 1.41724500e-04 1.56870449e-04 1.88822179e-04 2.20471864e-04 2.55919371e-04 2.81788546e-04 2.93371431e-04 3.07601852e-04 3.36107559e-04 3.78895560e-04 4.28258266e-04 4.772327…
15	Middle Left	p0(x), data samp 2	[2.39955164e-35 2.49425936e-07 2.68150289e-06 8.94469594e-06 2.52440637e-05 3.30661025e-05 6.89621048e-05 3.24191212e-05 8.89902631e-05 7.57624717e-05 1.33167801e-04 1.47663718e-04 2.03505541e-04 2.29385051e-04 2.33565435e-04 2.65035133e-04 2.93316745e-04 3.52974236e-04 4.11999908e-04 4.78059507e-04 5.26210740e-04 5.47749985e-04 5.74218704e-04 6.27168937e-04 7.06544319e-04 7.97916806e-04 8.883644…
16	Middle Right	x, latent_domain	[-1. -0.99799594 -0.99362032 -0.9876453 -0.9811047 -0.97512968 -0.97075406 -0.96875 -0.96674594 -0.96237032 -0.9563953 -0.9498547 -0.94387968 -0.93950406 -0.9375 -0.93549594 -0.93112032 -0.9251453 -0.9186047 -0.91262968 -0.90825406 -0.90625 -0.90424594 -0.89987032 -0.8938953 -0.8873547 -0.88137968 -0.87700406 -0.875 -0.87299594 -0.86862032 -0.8626453 -0.8561047 -0.85012968 -0.84575406 -0.84375 -0…
17	Middle Right	fr(x), data samp 1	[75.3584441 75.18810511 73.87394209 72.39136898 71.14967739 69.92435172 69.19436742 68.83342056 68.43866741 67.64870649 66.53622508 65.32237396 64.21819806 63.42317153 63.0654422 62.70923669 61.94869218 60.94263361 59.88591851 58.95628029 58.2937314 57.99454889 57.69750192 57.05564776 56.18932417 55.24766625 54.38776295 53.75581063 53.46536082 53.17413889 52.53531915 51.65565562 50.68245149 49.78…
18	Middle Right	fr(x), data samp 2	[79.83787925 79.68541438 78.51352784 77.17995517 75.9703984 74.68108803 73.8531066 73.44667159 73.0101344 72.12939084 70.91640078 69.60873717 68.41090218 67.52892214 67.1238114 66.71503144 65.81938342 64.58252522 63.21450009 61.95493817 61.02924687 60.60483254 60.180193 59.2534682 57.99028978 56.61344303 55.36319959 54.45316559 54.03809204 53.62415389 52.72453541 51.50580798 50.18540539 48.992375…
19	Right	Ds, 2 datasamples	[0.29898823 0.26803651]

## Sheet: Ext. Fig. 5c
	panel	variable_name	data
20	Left	x, latent_domain	[-1. -0.99799594 -0.99362032 -0.9876453 -0.9811047 -0.97512968 -0.97075406 -0.96875 -0.96674594 -0.96237032 -0.9563953 -0.9498547 -0.94387968 -0.93950406 -0.9375 -0.93549594 -0.93112032 -0.9251453 -0.9186047 -0.91262968 -0.90825406 -0.90625 -0.90424594 -0.89987032 -0.8938953 -0.8873547 -0.88137968 -0.87700406 -0.875 -0.87299594 -0.86862032 -0.8626453 -0.8561047 -0.85012968 -0.84575406 -0.84375 -0…
21	Left	potential cond 2, data samp 1	[-0.38572785 -0.38584125 -0.3858894 -0.38379732 -0.37480153 -0.35966882 -0.34386984 -0.33541323 -0.326292 -0.30386992 -0.26879644 -0.22557344 -0.1830087 -0.15046605 -0.13528563 -0.1199864 -0.08618155 -0.03952612 0.01180891 0.05863284 0.0927819 0.1083676 0.12391219 0.15771352 0.20353815 0.25326592 0.29831784 0.33110298 0.3460648 0.36099447 0.39348809 0.43765024 0.48575254 0.52950593 0.56144605 0.5…
22	Left	potential cond 2, data samp 2	[-0.36050719 -0.36062212 -0.36031188 -0.35887249 -0.3509728 -0.33868912 -0.32545375 -0.31840984 -0.31095802 -0.29226534 -0.26306058 -0.2266388 -0.19059476 -0.1628018 -0.14979028 -0.13667977 -0.10755828 -0.06719786 -0.02254672 0.01834244 0.04825734 0.06193254 0.07557978 0.10529961 0.1456571 0.18952235 0.22930655 0.25827837 0.27150449 0.28470428 0.31344149 0.35251471 0.39509754 0.43385587 0.4621685…
23	Middle Left	x, latent_domain	[-1. -0.99799594 -0.99362032 -0.9876453 -0.9811047 -0.97512968 -0.97075406 -0.96875 -0.96674594 -0.96237032 -0.9563953 -0.9498547 -0.94387968 -0.93950406 -0.9375 -0.93549594 -0.93112032 -0.9251453 -0.9186047 -0.91262968 -0.90825406 -0.90625 -0.90424594 -0.89987032 -0.8938953 -0.8873547 -0.88137968 -0.87700406 -0.875 -0.87299594 -0.86862032 -0.8626453 -0.8561047 -0.85012968 -0.84575406 -0.84375 -0…
24	Middle Left	p0(x), data samp 1	[4.60348820e-37 4.78518312e-09 5.14440486e-08 1.71601953e-07 4.84299898e-07 6.34358392e-07 1.32299357e-06 6.21935926e-07 1.70719628e-06 1.45340083e-06 2.55453441e-06 2.83241214e-06 3.90320846e-06 4.39923056e-06 4.47922144e-06 5.08251171e-06 5.62426067e-06 6.76701247e-06 7.89684910e-06 9.16084160e-06 1.00815857e-05 1.04932624e-05 1.09992494e-05 1.20108225e-05 1.35264712e-05 1.52698511e-05 1.699445…
25	Middle Left	p0(x), data samp 2	[8.29814348e-37 8.62566255e-09 9.27318787e-08 3.09325831e-07 8.72988767e-07 1.14348292e-06 2.38480941e-06 1.12109444e-06 3.07737743e-06 2.61990089e-06 4.60484984e-06 5.10583972e-06 7.03625351e-06 7.93057946e-06 8.07486412e-06 9.16254198e-06 1.01394693e-05 1.22002040e-05 1.42380887e-05 1.65182555e-05 1.81795880e-05 1.89225179e-05 1.98356017e-05 2.16614802e-05 2.43978274e-05 2.75464844e-05 3.066239…
26	Middle Right	x, latent_domain	[-1. -0.99799594 -0.99362032 -0.9876453 -0.9811047 -0.97512968 -0.97075406 -0.96875 -0.96674594 -0.96237032 -0.9563953 -0.9498547 -0.94387968 -0.93950406 -0.9375 -0.93549594 -0.93112032 -0.9251453 -0.9186047 -0.91262968 -0.90825406 -0.90625 -0.90424594 -0.89987032 -0.8938953 -0.8873547 -0.88137968 -0.87700406 -0.875 -0.87299594 -0.86862032 -0.8626453 -0.8561047 -0.85012968 -0.84575406 -0.84375 -0…
27	Middle Right	fr(x), data samp 1	[67.7795581 67.55981774 65.94519633 64.56085 63.6905882 62.78956775 62.46422905 62.30704204 62.12316085 61.90232655 61.6584352 61.46002304 61.24967952 61.06451365 60.96897833 60.86022806 60.59918558 60.17313369 59.62621214 59.06243952 58.61884943 58.40856134 58.19405791 57.71467222 57.04036781 56.28550292 55.58723914 55.07323607 54.83742286 54.6014359 54.08591361 53.38164121 52.61035105 51.905004…
28	Middle Right	fr(x), data samp 2	[78.85805439 78.42765983 75.16634135 71.99878718 69.75173255 67.58887111 66.55739808 66.04896106 65.47964237 64.50892882 63.25066476 62.05058365 61.04519839 60.36637452 60.07099491 59.77537459 59.16277987 58.36452016 57.53847857 56.81770861 56.30907616 56.08121513 55.85588255 55.37470544 54.73877323 54.06929639 53.47982024 53.06025343 52.87119001 52.68388545 52.2806348 51.74053193 51.15949362 50.…
29	Right	Ds, 2 datasamples	[0.1641685 0.15783782]

## Sheet: Ext. Fig. 5d
	panel	variable_name	data
30	Left	x, latent_domain	[-1. -0.99799594 -0.99362032 -0.9876453 -0.9811047 -0.97512968 -0.97075406 -0.96875 -0.96674594 -0.96237032 -0.9563953 -0.9498547 -0.94387968 -0.93950406 -0.9375 -0.93549594 -0.93112032 -0.9251453 -0.9186047 -0.91262968 -0.90825406 -0.90625 -0.90424594 -0.89987032 -0.8938953 -0.8873547 -0.88137968 -0.87700406 -0.875 -0.87299594 -0.86862032 -0.8626453 -0.8561047 -0.85012968 -0.84575406 -0.84375 -0…
31	Left	potential cond 3, data samp 1	[ 2.26787216 2.26792768 2.26858003 2.2705274 2.27457094 2.27999508 2.28523445 2.28798124 2.29092692 2.29819489 2.30982453 2.3248248 2.34047879 2.3530829 2.35916048 2.36541808 2.37970997 2.40051635 2.42486563 2.44839797 2.4663364 2.47473546 2.48324235 2.50217278 2.52874053 2.55865604 2.58663483 2.607462 2.61708544 2.62675749 2.64803019 2.67737692 2.70982221 2.73968716 2.76166051 2.77174697 2.78184…
32	Left	potential cond 3, data samp 2	[ 2.45983337e+00 2.45983925e+00 2.45995160e+00 2.46055334e+00 2.46215837e+00 2.46477679e+00 2.46751705e+00 2.46902455e+00 2.47069760e+00 2.47494512e+00 2.48210984e+00 2.49181109e+00 2.50238650e+00 2.51115953e+00 2.51546345e+00 2.51994428e+00 2.53033128e+00 2.54580936e+00 2.56437587e+00 2.58271790e+00 2.59692549e+00 2.60363834e+00 2.61047467e+00 2.62580993e+00 2.64759027e+00 2.67242388e+00 2.69589…
33	Middle Left	x, latent_domain	[-1. -0.99799594 -0.99362032 -0.9876453 -0.9811047 -0.97512968 -0.97075406 -0.96875 -0.96674594 -0.96237032 -0.9563953 -0.9498547 -0.94387968 -0.93950406 -0.9375 -0.93549594 -0.93112032 -0.9251453 -0.9186047 -0.91262968 -0.90825406 -0.90625 -0.90424594 -0.89987032 -0.8938953 -0.8873547 -0.88137968 -0.87700406 -0.875 -0.87299594 -0.86862032 -0.8626453 -0.8561047 -0.85012968 -0.84575406 -0.84375 -0…
34	Middle Left	p0(x), data samp 1	[8.83186260e-36 9.18044536e-08 9.86962621e-07 3.29221940e-06 9.29154465e-06 1.21709371e-05 2.53844578e-05 1.19335346e-05 3.27584433e-05 2.78914887e-05 4.90331116e-05 5.43855195e-05 7.49787677e-05 8.45415701e-05 8.60973182e-05 9.77163336e-05 1.08194723e-04 1.30302952e-04 1.52255944e-04 1.76879845e-04 1.94894027e-04 2.02975022e-04 2.12897831e-04 2.32826720e-04 2.62813781e-04 2.97546414e-04 3.321434…
35	Middle Left	p0(x), data samp 2	[4.41062167e-36 4.58470351e-08 4.92887944e-07 1.64413019e-06 4.64018225e-06 6.07813671e-06 1.26769131e-05 5.95956037e-06 1.63594160e-05 1.39288306e-05 2.44866648e-05 2.71593649e-05 3.74429935e-05 4.22181793e-05 4.29949480e-05 4.87970562e-05 5.40293699e-05 6.50692214e-05 7.60318434e-05 8.83289890e-05 9.73260896e-05 1.01362456e-04 1.06318867e-04 1.16274653e-04 1.31258245e-04 1.48619419e-04 1.659207…
36	Middle Right	x, latent_domain	[-1. -0.99799594 -0.99362032 -0.9876453 -0.9811047 -0.97512968 -0.97075406 -0.96875 -0.96674594 -0.96237032 -0.9563953 -0.9498547 -0.94387968 -0.93950406 -0.9375 -0.93549594 -0.93112032 -0.9251453 -0.9186047 -0.91262968 -0.90825406 -0.90625 -0.90424594 -0.89987032 -0.8938953 -0.8873547 -0.88137968 -0.87700406 -0.875 -0.87299594 -0.86862032 -0.8626453 -0.8561047 -0.85012968 -0.84575406 -0.84375 -0…
37	Middle Right	fr(x), data samp 1	[47.45227077 47.36173553 46.64832312 45.78163067 45.00047789 44.26693074 43.8557607 43.66474131 43.46284071 43.08288017 42.58510027 42.07124062 41.60571988 41.26059329 41.10053373 40.93708323 40.57320605 40.05350599 39.4530326 38.87560271 38.43697218 38.23211236 38.02491751 37.56572004 36.92649667 36.21665175 35.56469825 35.08813329 34.87067307 34.65393583 34.18395585 33.55140378 32.87434674 32.2…
38	Middle Right	fr(x), data samp 2	[47.14611276 47.14479194 47.15481957 47.21311947 47.31834942 47.41042855 47.45515553 47.46695336 47.47296213 47.46647128 47.41858486 47.323143 47.20007419 47.08612146 47.02620074 46.96087798 46.79740024 46.52118196 46.13755749 45.70426315 45.33374867 45.14871682 44.95401554 44.49546765 43.79672446 42.94051832 42.08172885 41.41105253 41.09315629 40.76900435 40.04124295 39.00887433 37.83817593 36.7…
39	Right	Ds, 2 datasamples	[0.2179867 0.22592328]

## Sheet: Ext. Fig. 5e
	panel	variable_name	data
40	Left	x, latent_domain	[-1. -0.99799594 -0.99362032 -0.9876453 -0.9811047 -0.97512968 -0.97075406 -0.96875 -0.96674594 -0.96237032 -0.9563953 -0.9498547 -0.94387968 -0.93950406 -0.9375 -0.93549594 -0.93112032 -0.9251453 -0.9186047 -0.91262968 -0.90825406 -0.90625 -0.90424594 -0.89987032 -0.8938953 -0.8873547 -0.88137968 -0.87700406 -0.875 -0.87299594 -0.86862032 -0.8626453 -0.8561047 -0.85012968 -0.84575406 -0.84375 -0…
41	Left	potential shared, data samp 1	[-5.06830280e-01 -5.06824670e-01 -5.06763820e-01 -5.06490308e-01 -5.05774714e-01 -5.04645168e-01 -5.03475787e-01 -5.02836394e-01 -5.02125284e-01 -5.00319326e-01 -4.97272066e-01 -4.93087570e-01 -4.88468659e-01 -4.84568906e-01 -4.82636405e-01 -4.80612981e-01 -4.75860785e-01 -4.68640618e-01 -4.59758892e-01 -4.50761326e-01 -4.43642212e-01 -4.40234573e-01 -4.36736295e-01 -4.28784761e-01 -4.17251902e-0…
42	Left	potential shared, data samp 2	[-0.43073251 -0.43073969 -0.43073497 -0.43083008 -0.43075926 -0.43052488 -0.43008628 -0.42980994 -0.42949548 -0.42857036 -0.42682386 -0.42416155 -0.42101064 -0.41822904 -0.41681884 -0.41532485 -0.41175004 -0.40618231 -0.39916397 -0.39191211 -0.38609519 -0.38328991 -0.38039739 -0.37377982 -0.36409018 -0.35264682 -0.34146179 -0.3328474 -0.32878674 -0.32465564 -0.31539739 -0.30224901 -0.28722651 -0.…
43	Left	x, latent_domain	[-1. -0.99799594 -0.99362032 -0.9876453 -0.9811047 -0.97512968 -0.97075406 -0.96875 -0.96674594 -0.96237032 -0.9563953 -0.9498547 -0.94387968 -0.93950406 -0.9375 -0.93549594 -0.93112032 -0.9251453 -0.9186047 -0.91262968 -0.90825406 -0.90625 -0.90424594 -0.89987032 -0.8938953 -0.8873547 -0.88137968 -0.87700406 -0.875 -0.87299594 -0.86862032 -0.8626453 -0.8561047 -0.85012968 -0.84575406 -0.84375 -0…
44	Left	potential shared, data samp 1	[-1.76393313e-01 -1.76368698e-01 -1.76150045e-01 -1.75470942e-01 -1.74173709e-01 -1.72470715e-01 -1.70897009e-01 -1.70083490e-01 -1.69208328e-01 -1.67087386e-01 -1.63728841e-01 -1.59408326e-01 -1.54884460e-01 -1.51207171e-01 -1.49422202e-01 -1.47575673e-01 -1.43317915e-01 -1.37018131e-01 -1.29479860e-01 -1.22019680e-01 -1.16213668e-01 -1.13459550e-01 -1.10646992e-01 -1.04303200e-01 -9.52027267e-0…
45	Left	potential shared, data samp 2	[-6.74899482e-02 -6.74951890e-02 -6.74327315e-02 -6.73361109e-02 -6.68563392e-02 -6.61509353e-02 -6.53201626e-02 -6.48606372e-02 -6.43666537e-02 -6.30456702e-02 -6.07909786e-02 -5.76294354e-02 -5.41010406e-02 -5.10965874e-02 -4.96017554e-02 -4.80356750e-02 -4.43447101e-02 -3.87210182e-02 -3.17863032e-02 -2.47520331e-02 -1.91823987e-02 -1.65155851e-02 -1.37775527e-02 -7.55234921e-03 1.47981105e-03…
46	Left	x, latent_domain	[-1. -0.99799594 -0.99362032 -0.9876453 -0.9811047 -0.97512968 -0.97075406 -0.96875 -0.96674594 -0.96237032 -0.9563953 -0.9498547 -0.94387968 -0.93950406 -0.9375 -0.93549594 -0.93112032 -0.9251453 -0.9186047 -0.91262968 -0.90825406 -0.90625 -0.90424594 -0.89987032 -0.8938953 -0.8873547 -0.88137968 -0.87700406 -0.875 -0.87299594 -0.86862032 -0.8626453 -0.8561047 -0.85012968 -0.84575406 -0.84375 -0…
47	Left	potential shared, data samp 1	[-0.47871852 -0.47879524 -0.4794529 -0.48120148 -0.48377658 -0.48638741 -0.48826304 -0.48908042 -0.48985345 -0.49135269 -0.4928779 -0.49361576 -0.49331977 -0.49242316 -0.49181419 -0.49108028 -0.48900734 -0.48513192 -0.4794606 -0.47296564 -0.46741035 -0.4646426 -0.46173658 -0.45491109 -0.44455153 -0.43188027 -0.41914438 -0.40914861 -0.40438925 -0.39951954 -0.38851494 -0.37270408 -0.35443287 -0.336…
48	Left	potential shared, data samp 2	[-0.45217633 -0.45227272 -0.45277931 -0.45465817 -0.45699326 -0.459545 -0.46107985 -0.46171166 -0.46234764 -0.46331475 -0.46397583 -0.46346218 -0.4618243 -0.4597985 -0.45863648 -0.45733874 -0.45394902 -0.44814705 -0.44021273 -0.43155128 -0.4243648 -0.42084168 -0.41717803 -0.40869015 -0.39606566 -0.38095096 -0.36604441 -0.35450956 -0.34906209 -0.34351588 -0.33107703 -0.31341149 -0.29325984 -0.2741…
49	Left	x, latent_domain	[-1. -0.99799594 -0.99362032 -0.9876453 -0.9811047 -0.97512968 -0.97075406 -0.96875 -0.96674594 -0.96237032 -0.9563953 -0.9498547 -0.94387968 -0.93950406 -0.9375 -0.93549594 -0.93112032 -0.9251453 -0.9186047 -0.91262968 -0.90825406 -0.90625 -0.90424594 -0.89987032 -0.8938953 -0.8873547 -0.88137968 -0.87700406 -0.875 -0.87299594 -0.86862032 -0.8626453 -0.8561047 -0.85012968 -0.84575406 -0.84375 -0…
50	Left	potential shared, data samp 1	[ 2.68364378e+00 2.68365457e+00 2.68374817e+00 2.68402992e+00 2.68454979e+00 2.68521384e+00 2.68581471e+00 2.68612154e+00 2.68644926e+00 2.68723366e+00 2.68845105e+00 2.68998054e+00 2.69154360e+00 2.69279005e+00 2.69338794e+00 2.69400176e+00 2.69540126e+00 2.69743470e+00 2.69981848e+00 2.70213262e+00 2.70390741e+00 2.70474211e+00 2.70559005e+00 2.70748754e+00 2.71017675e+00 2.71324533e+00 2.71615…
51	Left	potential shared, data samp 2	[ 2.16654914e+00 2.16656812e+00 2.16673624e+00 2.16723084e+00 2.16810562e+00 2.16919854e+00 2.17017209e+00 2.17066582e+00 2.17118911e+00 2.17243267e+00 2.17434874e+00 2.17672430e+00 2.17913888e+00 2.18105041e+00 2.18196547e+00 2.18290504e+00 2.18504056e+00 2.18813942e+00 2.19176763e+00 2.19529199e+00 2.19799695e+00 2.19927018e+00 2.20056472e+00 2.20346423e+00 2.20758210e+00 2.21229349e+00 2.21677…
52	Middle Left	x, latent_domain	[-1. -0.99799594 -0.99362032 -0.9876453 -0.9811047 -0.97512968 -0.97075406 -0.96875 -0.96674594 -0.96237032 -0.9563953 -0.9498547 -0.94387968 -0.93950406 -0.9375 -0.93549594 -0.93112032 -0.9251453 -0.9186047 -0.91262968 -0.90825406 -0.90625 -0.90424594 -0.89987032 -0.8938953 -0.8873547 -0.88137968 -0.87700406 -0.875 -0.87299594 -0.86862032 -0.8626453 -0.8561047 -0.85012968 -0.84575406 -0.84375 -0…
53	Middle Left	p0(x), data samp 1	[5.93094517e-37 1.54185283e-09 1.65556888e-08 5.53833449e-08 1.55726460e-07 2.05365270e-07 4.24620506e-07 2.03634646e-07 5.48224643e-07 4.71242518e-07 8.24003078e-07 9.18035389e-07 1.26338605e-06 1.42561978e-06 1.45336108e-06 1.64710388e-06 1.82450005e-06 2.19487899e-06 2.56197554e-06 2.97036381e-06 3.26716991e-06 3.39963452e-06 3.56173316e-06 3.88511891e-06 4.36620992e-06 4.91397625e-06 5.449131…
54	Middle Left	p0(x), data samp 2	[1.33071194e-37 3.45941822e-10 3.71456025e-09 1.24262289e-08 3.49399826e-08 4.60773530e-08 9.52712407e-08 4.56891145e-08 1.23004187e-07 1.05732033e-07 1.84881096e-07 2.05980313e-07 2.83469145e-07 3.19872352e-07 3.26098105e-07 3.69570818e-07 4.09378867e-07 4.92493351e-07 5.74878797e-07 6.66536778e-07 7.33158102e-07 7.62893558e-07 7.99280593e-07 8.71880639e-07 9.79897922e-07 1.10290923e-06 1.223113…
55	Middle Right	x, latent_domain	[-1. -0.99799594 -0.99362032 -0.9876453 -0.9811047 -0.97512968 -0.97075406 -0.96875 -0.96674594 -0.96237032 -0.9563953 -0.9498547 -0.94387968 -0.93950406 -0.9375 -0.93549594 -0.93112032 -0.9251453 -0.9186047 -0.91262968 -0.90825406 -0.90625 -0.90424594 -0.89987032 -0.8938953 -0.8873547 -0.88137968 -0.87700406 -0.875 -0.87299594 -0.86862032 -0.8626453 -0.8561047 -0.85012968 -0.84575406 -0.84375 -0…
56	Middle Right	fr(x), data samp 1	[64.21259167 64.56989271 63.9162986 63.31572429 63.13233369 62.88696251 63.03535929 63.08607724 63.09674109 63.26497314 63.49020621 63.74801312 63.94866123 64.0686954 64.11733571 64.15703097 64.22862899 64.28104146 64.2810631 64.2275532 64.15676016 64.11555007 64.06865042 63.94788541 63.74300226 63.46957852 63.17919066 62.94474155 62.83182018 62.71566511 62.45181748 62.07178147 61.63485935 61.221…
57	Middle Right	fr(x), data samp 2	[80.55719197 80.28341211 78.13870773 75.63995972 73.55905903 71.70595973 70.75592381 70.32254165 69.86160823 69.04050273 68.00572235 67.00534756 66.16724445 65.59354398 65.34273949 65.09461025 64.57679647 63.90889959 63.22807154 62.64686045 62.24431037 62.06605927 61.89125603 61.52197096 61.04255727 60.54765323 60.11965083 59.81917002 59.68486827 59.55249623 59.26977491 58.89611066 58.50092519 58…
58	Right	Ds, 2 datasamples	[0.28944603 0.2541375 ]
