# Supplementary material for: The dynamics and geometry of choice in the premotor cortex
Source: Nature. 2025 Jun 25;645(8079):168–76. doi: 10.1038/s41586-025-09199-1 (PMC12408350; doi:10.1038/s41586-025-09199-1)
Supplement: Supplementary file 11 — Source Data Extended Data Fig. 7 [file 41586_2025_9199_MOESM11_ESM.xlsx]

## Sheet: Ext. Fig. 7a
	panel	variable_name	data
0	Panel 1	Sinagle neuron LL diff (Monkey T)	[ -2.84713487 -192.81651411 5.0772343 -20.73199216 6.2099989 -11.89349313 -5.06384265 -3.07140908 -2.03026355 24.12485385 12.25107531 -1.61582764 0.9257208 11.28609962 6.10796711 5.66106377 11.43178329 -6.58435225 -20.96077426 -1.30792533 -5.61336335 -54.78571874 -8.72339877 -10.59369951 -44.51806507 -10.78524074 -16.30874314 13.39694758 -5.18240727 -58.00163688 -60.70508851 -15.84866052 -24.1472…
1	Panel 1	Sinagle neuron LL diff (Monkey O)	[-16.95532622 -4.74219083 2.17472661 15.28810097 -40.54193642 -26.01391969 15.85358076 -38.08993877 -23.74989103 -14.8715242 -42.01910455 -20.25236102 -7.18692294 -61.77231731 -13.22232489 -28.99877599]
2	Panel 1	Synthetic LL diff	[ 3.25895828 -11.46549682 4.11994582 3.82066866 -58.83855475 -0.59680442]

## Sheet: Ext. Fig. 7b
	panel	variable_name	data
3	Panel 1	Sinagle neuron fr corr (Monkey T)	[0.93134297 0.90561864 0.61367185 0.93594024 0.77531591 0.91026687 0.9134804 0.88530201 0.91596681 0.80591556 0.82526463 0.89208566 0.96400473 0.77827479 0.76658833 0.74564789 0.92512145 0.9782305 0.85901564 0.98714786 0.92185023 0.94668531 0.91278186 0.57495595 0.60246645 0.94963706 0.85657303 0.97792071 0.56295134 0.80286363 0.96157817 0.97856829 0.93385063 0.86761752 0.8797551 0.93051831]
4	Panel 1	Sinagle neuron fr corr (Monkey O)	[0.90673195 0.93421588 0.94368331 0.91320449 0.98116522 0.97077745 0.94213933 0.94770532 0.97273603 0.89255829 0.95013493 0.95085025 0.94395172 0.56533221 0.96733404 0.76729063]
5	Panel 1	Synthetic fr corr	[0.99121075 0.98776112 0.92262303 0.9735608 0.9067981 0.70985495]

## Sheet: Ext. Fig. 7c
	panel	variable_name	data
6	Panel 1	Populations LL diff (Monkey T)	[ -99.20255196 1344.42528069 51.36489129 13.52642957 53.40581051 10.68036029 92.01283342 97.06619209 -66.79924556 -164.51349653 -4.46173936]
7	Panel 1	Populations LL diff (Monkey O)	[ 13.48852081 -4.56484085 -23.26300184 109.31443671 18.80034655 -54.5877149 -9.85152432 21.60701866 -2.8335825 -55.9950024 -9.38179643 -18.83240783 115.84691805]
