# Supplementary material for: The dynamics and geometry of choice in the premotor cortex
Source: Nature. 2025 Jun 25;645(8079):168–76. doi: 10.1038/s41586-025-09199-1 (PMC12408350; doi:10.1038/s41586-025-09199-1)
Supplement: Supplementary file 12 — Source Data Extended Data Fig. 8 [file 41586_2025_9199_MOESM12_ESM.xlsx]

## Sheet: Ext. Fig. 8a
	panel	variable_name	data
0	Left	Time bin, neuron 1, side Left, stim difficulty Hard	[-0.0625 -0.05220588 -0.04191176 -0.03161765 -0.02132353 -0.01102941 -0.00073529 0.00955882 0.01985294 0.03014706 0.04044118 0.05073529 0.06102941 0.07132353 0.08161765 0.09191176 0.10220588 0.1125 0.12279412 0.13308824 0.14338235 0.15367647 0.16397059 0.17426471 0.18455882 0.19485294 0.20514706 0.21544118 0.22573529 0.23602941 0.24632353 0.25661765 0.26691176 0.27720588 0.2875 0.29779412 0.30808…
1	Left	PSTH, neuron 1, side Left, stim difficulty Hard	[ 6.77477477 5.69369369 6.1981982 6.77477477 8. 7.63963964 7.20720721 7.4954955 7.71171171 7.56756757 6.77477477 6.34234234 6.41441441 6.7027027 6.91891892 7.13513514 7.42342342 8.21621622 7.63963964 7.63963964 8.14414414 8.72072072 8.93693694 9.44144144 11.53153153 13.69369369 15.78378378 18.81081081 20.97297297 24.21621622 26.37837838 30.91891892 33.08108108 35.0990991 38.84684685 40.43243243 4…
2	Left	PSTH err, neuron 1, side Left, stim difficulty Hard	[0.65535981 0.52742945 0.5598837 0.61422336 0.68711302 0.66731212 0.61298116 0.6683689 0.69734922 0.6909234 0.6788462 0.61380957 0.66306817 0.6711508 0.65514439 0.68567352 0.71414944 0.75016245 0.68278542 0.6750931 0.72979017 0.75053868 0.75410349 0.81196766 0.97927771 1.12622796 1.19569964 1.33015363 1.42215853 1.4303727 1.51230064 1.68893666 1.68893666 1.7716713 1.88536355 1.86473713 1.89693246…
3	Left	Time bin, neuron 1, side Left, stim difficulty Easy	[-0.0625 -0.05220588 -0.04191176 -0.03161765 -0.02132353 -0.01102941 -0.00073529 0.00955882 0.01985294 0.03014706 0.04044118 0.05073529 0.06102941 0.07132353 0.08161765 0.09191176 0.10220588 0.1125 0.12279412 0.13308824 0.14338235 0.15367647 0.16397059 0.17426471 0.18455882 0.19485294 0.20514706 0.21544118 0.22573529 0.23602941 0.24632353 0.25661765 0.26691176 0.27720588 0.2875 0.29779412 0.30808…
4	Left	PSTH, neuron 1, side Left, stim difficulty Easy	[ 6.10086101 5.80565806 5.16605166 5.41205412 5.31365314 5.5104551 5.5596556 5.16605166 5.26445264 5.70725707 5.80565806 5.5104551 5.70725707 6.39606396 6.59286593 6.88806888 7.03567036 7.13407134 7.82287823 8.06888069 7.67527675 8.31488315 9.200492 11.41451415 13.13653137 15.79335793 19.18819188 23.07503075 27.10947109 31.29151292 35.91635916 39.16359164 42.21402214 46.05166052 49.64329643 51.90…
5	Left	PSTH err, neuron 1, side Left, stim difficulty Easy	[0.52458312 0.52309411 0.48375387 0.4813199 0.48033166 0.48223176 0.46208511 0.47360236 0.48983165 0.50351442 0.50896908 0.51156946 0.51307444 0.53462187 0.55710692 0.58670426 0.55229039 0.53864823 0.5613873 0.56792894 0.54932798 0.57400574 0.65385735 0.73341318 0.86216626 0.99901995 1.14622169 1.24634053 1.34150936 1.43487846 1.55059193 1.52559729 1.51086965 1.52499186 1.54483393 1.50955767 1.53…
6	Left	Time bin, neuron 1, side Right, stim difficulty Hard	[-0.0625 -0.05220588 -0.04191176 -0.03161765 -0.02132353 -0.01102941 -0.00073529 0.00955882 0.01985294 0.03014706 0.04044118 0.05073529 0.06102941 0.07132353 0.08161765 0.09191176 0.10220588 0.1125 0.12279412 0.13308824 0.14338235 0.15367647 0.16397059 0.17426471 0.18455882 0.19485294 0.20514706 0.21544118 0.22573529 0.23602941 0.24632353 0.25661765 0.26691176 0.27720588 0.2875 0.29779412 0.30808…
7	Left	PSTH, neuron 1, side Right, stim difficulty Hard	[ 5.61759729 5.68527919 5.95600677 6.29441624 6.02368866 5.95600677 5.5499154 5.82064298 6.42978003 5.88832487 5.68527919 5.82064298 5.95600677 6.9035533 6.76818951 7.10659898 7.44500846 7.17428088 7.58037225 7.44500846 7.03891709 7.51269036 7.17428088 7.58037225 8.73096447 8.79864636 9.54314721 10.28764805 10.62605753 11.16751269 10.69373942 10.89678511 11.0998308 10.96446701 10.76142132 11.0321…
8	Left	PSTH err, neuron 1, side Right, stim difficulty Hard	[0.56783357 0.58442532 0.62444554 0.62594086 0.60990394 0.59422095 0.56717464 0.56955964 0.61888143 0.58598289 0.59225111 0.60863806 0.63177579 0.68927385 0.69608949 0.68876505 0.6805038 0.6400087 0.6728361 0.66683475 0.68896861 0.71956586 0.72118804 0.73183619 0.82695454 0.83715089 0.87445577 0.89691215 0.91005328 1.00827528 0.93353159 0.97252404 1.00064342 0.98979385 0.9564093 0.95992175 1.0143…
9	Left	Time bin, neuron 1, side Right, stim difficulty Easy	[-0.0625 -0.05220588 -0.04191176 -0.03161765 -0.02132353 -0.01102941 -0.00073529 0.00955882 0.01985294 0.03014706 0.04044118 0.05073529 0.06102941 0.07132353 0.08161765 0.09191176 0.10220588 0.1125 0.12279412 0.13308824 0.14338235 0.15367647 0.16397059 0.17426471 0.18455882 0.19485294 0.20514706 0.21544118 0.22573529 0.23602941 0.24632353 0.25661765 0.26691176 0.27720588 0.2875 0.29779412 0.30808…
10	Left	PSTH, neuron 1, side Right, stim difficulty Easy	[ 6.00246002 6.00246002 6.05166052 5.75645756 5.70725707 5.60885609 5.65805658 6.00246002 6.1500615 6.19926199 6.49446494 6.93726937 7.03567036 7.13407134 6.83886839 7.13407134 7.08487085 7.13407134 6.93726937 6.83886839 6.69126691 7.33087331 7.33087331 7.82287823 7.92127921 8.11808118 8.51168512 8.70848708 8.26568266 7.72447724 7.33087331 7.18327183 7.23247232 7.33087331 7.55555556 7.90123457 8.…
11	Left	PSTH err, neuron 1, side Right, stim difficulty Easy	[0.49556364 0.49556364 0.49087383 0.48917229 0.51307444 0.53098723 0.52674917 0.55126674 0.56490571 0.56506439 0.54378354 0.55250138 0.56533406 0.55639837 0.55702645 0.57781977 0.55654338 0.57781977 0.57828507 0.54823339 0.57005611 0.59778542 0.60183612 0.66445294 0.66379145 0.68750406 0.7220171 0.70642648 0.70376898 0.72114737 0.68491714 0.69594175 0.7027491 0.67419104 0.69317177 0.70522343 0.71…
12	Middle Left	x, latent_domain	[-1. -0.99799594 -0.99362032 -0.9876453 -0.9811047 -0.97512968 -0.97075406 -0.96875 -0.96674594 -0.96237032 -0.9563953 -0.9498547 -0.94387968 -0.93950406 -0.9375 -0.93549594 -0.93112032 -0.9251453 -0.9186047 -0.91262968 -0.90825406 -0.90625 -0.90424594 -0.89987032 -0.8938953 -0.8873547 -0.88137968 -0.87700406 -0.875 -0.87299594 -0.86862032 -0.8626453 -0.8561047 -0.85012968 -0.84575406 -0.84375 -0…
13	Middle Left	potential(x), cond 1, samp1	[-0.51604935 -0.51603883 -0.5160715 -0.51590148 -0.51561506 -0.51497125 -0.51437083 -0.51402595 -0.51360141 -0.51255652 -0.51067812 -0.50796393 -0.50482178 -0.5020879 -0.50071206 -0.49925562 -0.49579404 -0.49043827 -0.48373563 -0.47685082 -0.47135158 -0.46870568 -0.4659809 -0.45975929 -0.45067324 -0.43996826 -0.42952103 -0.4214801 -0.41769025 -0.41383453 -0.40519148 -0.39290727 -0.37885006 -0.365…
14	Middle Left	potential err, cond 1, samp2	[-0.50430443 -0.50431737 -0.50438964 -0.50461949 -0.50484826 -0.50499641 -0.50497083 -0.50491757 -0.5048411 -0.504537 -0.50382212 -0.50255715 -0.50091314 -0.49937706 -0.49857511 -0.49771071 -0.49559074 -0.49216765 -0.4876857 -0.48289514 -0.47895295 -0.47702318 -0.47501501 -0.47035514 -0.46337993 -0.45493215 -0.44647594 -0.43983965 -0.43667616 -0.43343541 -0.42609341 -0.41548722 -0.40312745 -0.391…
15	Middle Left	x, latent_domain	[-1. -0.99799594 -0.99362032 -0.9876453 -0.9811047 -0.97512968 -0.97075406 -0.96875 -0.96674594 -0.96237032 -0.9563953 -0.9498547 -0.94387968 -0.93950406 -0.9375 -0.93549594 -0.93112032 -0.9251453 -0.9186047 -0.91262968 -0.90825406 -0.90625 -0.90424594 -0.89987032 -0.8938953 -0.8873547 -0.88137968 -0.87700406 -0.875 -0.87299594 -0.86862032 -0.8626453 -0.8561047 -0.85012968 -0.84575406 -0.84375 -0…
16	Middle Left	potential(x), cond 2, samp1	[-1.71654252e-01 -1.71629386e-01 -1.71462564e-01 -1.70872816e-01 -1.69870369e-01 -1.68538872e-01 -1.67367298e-01 -1.66763087e-01 -1.66102256e-01 -1.64532299e-01 -1.62036856e-01 -1.58833244e-01 -1.55465898e-01 -1.52726784e-01 -1.51395396e-01 -1.50014706e-01 -1.46828598e-01 -1.42094812e-01 -1.36398317e-01 -1.30719483e-01 -1.26270115e-01 -1.24149999e-01 -1.21978191e-01 -1.17055954e-01 -1.09935909e-0…
17	Middle Left	potential err, cond 2, samp2	[ 0.06575428 0.06575473 0.06578308 0.06586218 0.06610547 0.06649123 0.0669247 0.06716771 0.06743698 0.06814624 0.06937939 0.07112198 0.07309439 0.07478682 0.07563412 0.07652695 0.07864258 0.08190565 0.08599071 0.09020403 0.0935878 0.09522276 0.09691147 0.10078704 0.10649869 0.113309 0.12004036 0.12527776 0.12776304 0.13030243 0.13603407 0.14427171 0.15382516 0.16303288 0.17006102 0.17335913 0.176…
18	Middle Left	x, latent_domain	[-1. -0.99799594 -0.99362032 -0.9876453 -0.9811047 -0.97512968 -0.97075406 -0.96875 -0.96674594 -0.96237032 -0.9563953 -0.9498547 -0.94387968 -0.93950406 -0.9375 -0.93549594 -0.93112032 -0.9251453 -0.9186047 -0.91262968 -0.90825406 -0.90625 -0.90424594 -0.89987032 -0.8938953 -0.8873547 -0.88137968 -0.87700406 -0.875 -0.87299594 -0.86862032 -0.8626453 -0.8561047 -0.85012968 -0.84575406 -0.84375 -0…
19	Middle Left	potential(x), cond 3, samp1	[-0.49810553 -0.49814074 -0.49859543 -0.49948511 -0.50096728 -0.5024 -0.50365661 -0.50425023 -0.50480807 -0.50611431 -0.50782158 -0.50943956 -0.51050906 -0.5109372 -0.51101741 -0.51101529 -0.51070204 -0.50952576 -0.50714143 -0.50388916 -0.50082624 -0.4992276 -0.49750522 -0.49331019 -0.48661986 -0.47802974 -0.46904447 -0.46179002 -0.45828092 -0.45465652 -0.44634882 -0.43415507 -0.41972882 -0.40561…
20	Middle Left	potential err, cond 3, samp2	[-4.92866769e-01 -4.92951761e-01 -4.93596447e-01 -4.95552724e-01 -4.98575858e-01 -5.02027713e-01 -5.04715105e-01 -5.05980168e-01 -5.07273721e-01 -5.10046629e-01 -5.13721639e-01 -5.17355910e-01 -5.20182080e-01 -5.21851425e-01 -5.22489981e-01 -5.23047555e-01 -5.23941833e-01 -5.24413668e-01 -5.23846532e-01 -5.22277037e-01 -5.20461237e-01 -5.19437546e-01 -5.18292527e-01 -5.15364140e-01 -5.10412756e-0…
21	Middle Left	x, latent_domain	[-1. -0.99799594 -0.99362032 -0.9876453 -0.9811047 -0.97512968 -0.97075406 -0.96875 -0.96674594 -0.96237032 -0.9563953 -0.9498547 -0.94387968 -0.93950406 -0.9375 -0.93549594 -0.93112032 -0.9251453 -0.9186047 -0.91262968 -0.90825406 -0.90625 -0.90424594 -0.89987032 -0.8938953 -0.8873547 -0.88137968 -0.87700406 -0.875 -0.87299594 -0.86862032 -0.8626453 -0.8561047 -0.85012968 -0.84575406 -0.84375 -0…
22	Middle Left	potential(x), cond 4, samp1	[ 2.46818261e+00 2.46819438e+00 2.46830305e+00 2.46864201e+00 2.46927103e+00 2.47008478e+00 2.47082474e+00 2.47120405e+00 2.47160861e+00 2.47257814e+00 2.47408977e+00 2.47598467e+00 2.47792592e+00 2.47946931e+00 2.48020939e+00 2.48096983e+00 2.48269911e+00 2.48520752e+00 2.48813777e+00 2.49097311e+00 2.49314013e+00 2.49415716e+00 2.49518915e+00 2.49749287e+00 2.50074573e+00 2.50443990e+00 2.50792…
23	Middle Left	potential err, cond 4, samp2	[ 2.27864340e+00 2.27865175e+00 2.27872740e+00 2.27895377e+00 2.27936320e+00 2.27988383e+00 2.28035512e+00 2.28059645e+00 2.28085375e+00 2.28147186e+00 2.28244067e+00 2.28366734e+00 2.28494007e+00 2.28596446e+00 2.28645971e+00 2.28697130e+00 2.28814520e+00 2.28987395e+00 2.29193226e+00 2.29396334e+00 2.29554146e+00 2.29628970e+00 2.29705387e+00 2.29877741e+00 2.30125196e+00 2.30411896e+00 2.30688…
24	Middle Right	x, latent_domain	[-1. -0.99799594 -0.99362032 -0.9876453 -0.9811047 -0.97512968 -0.97075406 -0.96875 -0.96674594 -0.96237032 -0.9563953 -0.9498547 -0.94387968 -0.93950406 -0.9375 -0.93549594 -0.93112032 -0.9251453 -0.9186047 -0.91262968 -0.90825406 -0.90625 -0.90424594 -0.89987032 -0.8938953 -0.8873547 -0.88137968 -0.87700406 -0.875 -0.87299594 -0.86862032 -0.8626453 -0.8561047 -0.85012968 -0.84575406 -0.84375 -0…
25	Middle Right	p0(x), samp1	[6.41410049e-37 1.66745750e-09 1.79043724e-08 5.98950617e-08 1.68412434e-07 2.22094872e-07 4.59210922e-07 2.20223028e-07 5.92883528e-07 5.09629595e-07 8.91123058e-07 9.92809785e-07 1.36628029e-06 1.54171700e-06 1.57171207e-06 1.78122517e-06 1.97304782e-06 2.37354436e-06 2.77046107e-06 3.21200091e-06 3.53287384e-06 3.67607002e-06 3.85130358e-06 4.20086059e-06 4.72083596e-06 5.31278075e-06 5.890998…
26	Middle Right	p0(x), samp2	[7.13949803e-37 1.85603728e-09 1.99292531e-08 6.66688451e-08 1.87458888e-07 2.47212453e-07 5.11144780e-07 2.45128829e-07 6.59934710e-07 5.67265040e-07 9.91901735e-07 1.10508669e-06 1.52078999e-06 1.71606330e-06 1.74944868e-06 1.98265240e-06 2.19616126e-06 2.64193468e-06 3.08371485e-06 3.57515587e-06 3.93228556e-06 4.09165960e-06 4.28669135e-06 4.67573355e-06 5.25443249e-06 5.91320689e-06 6.556682…
27	Right	x, latent_domain	[-1. -0.99799594 -0.99362032 -0.9876453 -0.9811047 -0.97512968 -0.97075406 -0.96875 -0.96674594 -0.96237032 -0.9563953 -0.9498547 -0.94387968 -0.93950406 -0.9375 -0.93549594 -0.93112032 -0.9251453 -0.9186047 -0.91262968 -0.90825406 -0.90625 -0.90424594 -0.89987032 -0.8938953 -0.8873547 -0.88137968 -0.87700406 -0.875 -0.87299594 -0.86862032 -0.8626453 -0.8561047 -0.85012968 -0.84575406 -0.84375 -0…
28	Right	fr(x), samp1	[63.29777642 64.00173625 64.52614324 65.45753822 66.84055446 68.06032585 69.21075526 69.72483859 70.20641451 71.36453593 72.91190995 74.5423798 75.90952034 76.81682081 77.20487503 77.57089681 78.30419116 79.14735707 79.86342859 80.33423538 80.57487987 80.65742855 80.72322591 80.81259457 80.82436018 80.711442 80.51333724 80.32149869 80.22253485 80.11743105 79.86945348 79.49824278 79.06240105 78.64…
29	Right	fr(x), samp2	[86.74060613 86.59814269 85.48173655 84.15894268 83.04233947 82.04832918 81.54717462 81.32109777 81.08128466 80.66427727 80.15066835 79.66538945 79.26169816 78.98424636 78.86254254 78.74150782 78.48782672 78.15863613 77.82360325 77.5417392 77.35123634 77.26865654 77.18894117 77.02552346 76.82570122 76.63769245 76.49297906 76.40247933 76.36515388 76.33028965 76.26229802 76.18579985 76.120502 76.07…

## Sheet: Ext. Fig. 8b
	panel	variable_name	data
30	Left	Time bin, neuron 2, side Left, stim difficulty Hard	[-0.0625 -0.05220588 -0.04191176 -0.03161765 -0.02132353 -0.01102941 -0.00073529 0.00955882 0.01985294 0.03014706 0.04044118 0.05073529 0.06102941 0.07132353 0.08161765 0.09191176 0.10220588 0.1125 0.12279412 0.13308824 0.14338235 0.15367647 0.16397059 0.17426471 0.18455882 0.19485294 0.20514706 0.21544118 0.22573529 0.23602941 0.24632353 0.25661765 0.26691176 0.27720588 0.2875 0.29779412 0.30808…
31	Left	PSTH, neuron 2, side Left, stim difficulty Hard	[24.28828829 24.21621622 24.28828829 25.15315315 24.36036036 24.14414414 23.78378378 24.57657658 24.14414414 24.5045045 24.57657658 25.15315315 24.72072072 24.5045045 24.93693694 24.5045045 24.28828829 25.00900901 24.79279279 24.43243243 25.15315315 25.65765766 25.65765766 25.72972973 26.01801802 25.87387387 25.44144144 25.44144144 26.16216216 26.73873874 26.45045045 26.01801802 28.10810811 27.38…
32	Left	PSTH err, neuron 2, side Left, stim difficulty Hard	[1.17668412 1.2087321 1.15879447 1.1394852 1.17079147 1.12044789 1.13197853 1.09707454 1.09212275 1.08914605 1.1299067 1.15767328 1.13130497 1.14979436 1.18502756 1.13147964 1.14974526 1.15659982 1.1749795 1.13302548 1.18443184 1.18073171 1.18514666 1.19205817 1.1798946 1.12502414 1.13217802 1.10415384 1.12127903 1.09836041 1.14025295 1.14393594 1.15138917 1.08512106 1.13142974 1.17524376 1.19167…
33	Left	Time bin, neuron 2, side Left, stim difficulty Easy	[-0.0625 -0.05220588 -0.04191176 -0.03161765 -0.02132353 -0.01102941 -0.00073529 0.00955882 0.01985294 0.03014706 0.04044118 0.05073529 0.06102941 0.07132353 0.08161765 0.09191176 0.10220588 0.1125 0.12279412 0.13308824 0.14338235 0.15367647 0.16397059 0.17426471 0.18455882 0.19485294 0.20514706 0.21544118 0.22573529 0.23602941 0.24632353 0.25661765 0.26691176 0.27720588 0.2875 0.29779412 0.30808…
34	Left	PSTH, neuron 2, side Left, stim difficulty Easy	[26.61746617 26.71586716 27.10947109 27.45387454 27.30627306 26.91266913 27.60147601 27.74907749 27.10947109 27.55227552 26.66666667 27.79827798 27.89667897 27.60147601 27.84747847 27.699877 27.699877 28.14268143 27.699877 26.96186962 27.0602706 27.25707257 26.86346863 26.4698647 26.02706027 26.51906519 27.01107011 27.60147601 28.09348093 28.73308733 29.66789668 30.35670357 31.48831488 31.5375153…
35	Left	PSTH err, neuron 2, side Left, stim difficulty Easy	[0.95452148 0.949417 0.99649498 0.97723512 0.97639071 0.9312155 0.98047746 0.99345835 0.96427758 0.98928022 0.97093034 0.97722594 0.93873332 0.96044864 0.96070998 0.96512329 0.92133313 0.93612236 0.97762954 0.93246627 0.91920932 0.9397356 0.94549944 0.94034599 0.92790731 0.93908662 0.92586636 0.9477157 0.9140842 0.90820983 0.84123943 0.85694061 0.90696515 0.89926154 0.94344904 0.92839029 0.950285…
36	Left	Time bin, neuron 2, side Right, stim difficulty Hard	[-0.0625 -0.05220588 -0.04191176 -0.03161765 -0.02132353 -0.01102941 -0.00073529 0.00955882 0.01985294 0.03014706 0.04044118 0.05073529 0.06102941 0.07132353 0.08161765 0.09191176 0.10220588 0.1125 0.12279412 0.13308824 0.14338235 0.15367647 0.16397059 0.17426471 0.18455882 0.19485294 0.20514706 0.21544118 0.22573529 0.23602941 0.24632353 0.25661765 0.26691176 0.27720588 0.2875 0.29779412 0.30808…
37	Left	PSTH, neuron 2, side Right, stim difficulty Hard	[27.14043993 26.80203046 26.59898477 26.80203046 26.59898477 27.5465313 26.39593909 27.07275804 27.14043993 26.53130288 27.34348562 27.5465313 26.93739425 26.73434856 26.05752961 26.05752961 26.32825719 26.2605753 26.86971235 26.73434856 26.39593909 26.73434856 26.53130288 26.80203046 25.85448393 25.58375635 24.43316413 23.55329949 22.94416244 22.74111675 21.52284264 20.16920474 18.68020305 18.07…
38	Left	PSTH err, neuron 2, side Right, stim difficulty Hard	[1.16494502 1.12723938 1.16146904 1.135379 1.13338051 1.11111783 1.06839612 1.11870635 1.09989189 1.09827577 1.14247916 1.16374065 1.15136384 1.17721876 1.11617559 1.0953565 1.1572558 1.07247902 1.09612436 1.07500394 1.10233282 1.08353603 1.09407553 1.09407553 1.07986294 1.0527278 1.02788023 1.04517456 0.99643036 1.0355822 0.99881994 0.98147083 1.00029301 0.98125649 1.00572227 0.94443358 1.007138…
39	Left	Time bin, neuron 2, side Right, stim difficulty Easy	[-0.0625 -0.05220588 -0.04191176 -0.03161765 -0.02132353 -0.01102941 -0.00073529 0.00955882 0.01985294 0.03014706 0.04044118 0.05073529 0.06102941 0.07132353 0.08161765 0.09191176 0.10220588 0.1125 0.12279412 0.13308824 0.14338235 0.15367647 0.16397059 0.17426471 0.18455882 0.19485294 0.20514706 0.21544118 0.22573529 0.23602941 0.24632353 0.25661765 0.26691176 0.27720588 0.2875 0.29779412 0.30808…
40	Left	PSTH, neuron 2, side Right, stim difficulty Easy	[28.58548585 28.63468635 29.42189422 28.68388684 28.63468635 28.63468635 27.45387454 28.19188192 28.19188192 27.55227552 27.89667897 28.19188192 27.84747847 28.68388684 27.79827798 28.33948339 28.73308733 28.38868389 28.04428044 28.83148831 27.79827798 28.19188192 28.33948339 27.15867159 25.97785978 25.87945879 24.84624846 23.27183272 22.33702337 20.66420664 20.46740467 19.43419434 17.31857319 16…
41	Left	PSTH err, neuron 2, side Right, stim difficulty Easy	[0.97515951 0.97354925 0.97894006 0.94659875 0.94826423 0.96351487 0.91562279 0.93971652 0.92144017 0.92846754 0.93354251 0.9293169 0.91139279 0.93886702 0.91295556 0.96053265 0.92148881 0.94875575 0.9418512 1.01599865 0.95966421 0.95764413 0.93489566 0.92693092 0.9052435 0.92617618 0.88991104 0.88646894 0.88371372 0.85528598 0.86424352 0.81482027 0.78679776 0.82687842 0.80004895 0.78333052 0.777…
42	Middle Left	x, latent_domain	[-1. -0.99799594 -0.99362032 -0.9876453 -0.9811047 -0.97512968 -0.97075406 -0.96875 -0.96674594 -0.96237032 -0.9563953 -0.9498547 -0.94387968 -0.93950406 -0.9375 -0.93549594 -0.93112032 -0.9251453 -0.9186047 -0.91262968 -0.90825406 -0.90625 -0.90424594 -0.89987032 -0.8938953 -0.8873547 -0.88137968 -0.87700406 -0.875 -0.87299594 -0.86862032 -0.8626453 -0.8561047 -0.85012968 -0.84575406 -0.84375 -0…
43	Middle Left	potential(x), cond 1, samp1	[-0.38083236 -0.38082738 -0.38072547 -0.38040175 -0.37955055 -0.37830006 -0.37701906 -0.37633411 -0.37559444 -0.37373384 -0.37069265 -0.36666096 -0.36233671 -0.3587682 -0.35702086 -0.35520446 -0.35098863 -0.3446927 -0.3370992 -0.32954665 -0.32365837 -0.32086463 -0.31801211 -0.31158474 -0.30238993 -0.29181174 -0.28172082 -0.27409435 -0.27053906 -0.26694651 -0.25897923 -0.24784633 -0.23535811 -0.22…
44	Middle Left	potential err, cond 1, samp2	[-0.33477013 -0.33474816 -0.3344047 -0.33372764 -0.33217424 -0.33027494 -0.32838856 -0.32742386 -0.32643381 -0.32398267 -0.32025518 -0.31563921 -0.31104131 -0.30742903 -0.30571246 -0.30396559 -0.3000054 -0.29431927 -0.28771862 -0.28135774 -0.27649706 -0.27421454 -0.27189804 -0.26671684 -0.25937631 -0.25099315 -0.2430242 -0.23700353 -0.23419472 -0.2313542 -0.22504269 -0.21618662 -0.20618619 -0.196…
45	Middle Left	x, latent_domain	[-1. -0.99799594 -0.99362032 -0.9876453 -0.9811047 -0.97512968 -0.97075406 -0.96875 -0.96674594 -0.96237032 -0.9563953 -0.9498547 -0.94387968 -0.93950406 -0.9375 -0.93549594 -0.93112032 -0.9251453 -0.9186047 -0.91262968 -0.90825406 -0.90625 -0.90424594 -0.89987032 -0.8938953 -0.8873547 -0.88137968 -0.87700406 -0.875 -0.87299594 -0.86862032 -0.8626453 -0.8561047 -0.85012968 -0.84575406 -0.84375 -0…
46	Middle Left	potential(x), cond 2, samp1	[-1.57264895e-01 -1.57223647e-01 -1.56825531e-01 -1.55653082e-01 -1.53479101e-01 -1.50739985e-01 -1.48270200e-01 -1.47017669e-01 -1.45695650e-01 -1.42547867e-01 -1.37727886e-01 -1.31799338e-01 -1.25845108e-01 -1.21180471e-01 -1.18963852e-01 -1.16699969e-01 -1.11593931e-01 -1.04286368e-01 -9.58761472e-02 -8.78495151e-02 -8.17776789e-02 -7.89448639e-02 -7.60807006e-02 -6.97209246e-02 -6.08126009e-0…
47	Middle Left	potential err, cond 2, samp2	[-0.14539121 -0.14537209 -0.14512037 -0.14446667 -0.1430111 -0.14106753 -0.13916272 -0.13817165 -0.137124 -0.13455199 -0.13055127 -0.12556551 -0.12057275 -0.1166832 -0.11484699 -0.11298354 -0.10881178 -0.10293778 -0.09631621 -0.09013469 -0.08554163 -0.08342194 -0.08129354 -0.07661558 -0.07016684 -0.06303153 -0.05644533 -0.05157987 -0.04933914 -0.04709052 -0.04215224 -0.03534233 -0.02779295 -0.020…
48	Middle Left	x, latent_domain	[-1. -0.99799594 -0.99362032 -0.9876453 -0.9811047 -0.97512968 -0.97075406 -0.96875 -0.96674594 -0.96237032 -0.9563953 -0.9498547 -0.94387968 -0.93950406 -0.9375 -0.93549594 -0.93112032 -0.9251453 -0.9186047 -0.91262968 -0.90825406 -0.90625 -0.90424594 -0.89987032 -0.8938953 -0.8873547 -0.88137968 -0.87700406 -0.875 -0.87299594 -0.86862032 -0.8626453 -0.8561047 -0.85012968 -0.84575406 -0.84375 -0…
49	Middle Left	potential(x), cond 3, samp1	[-3.06651406e-01 -3.06853311e-01 -3.08482897e-01 -3.13069833e-01 -3.20104706e-01 -3.27829955e-01 -3.33826878e-01 -3.36629994e-01 -3.39464475e-01 -3.45566326e-01 -3.53608958e-01 -3.61611689e-01 -3.67913420e-01 -3.71752818e-01 -3.73269708e-01 -3.74630086e-01 -3.77003868e-01 -3.78874115e-01 -3.79003567e-01 -3.77324441e-01 -3.74997771e-01 -3.73624923e-01 -3.72061701e-01 -3.67992639e-01 -3.61025649e-0…
50	Middle Left	potential err, cond 3, samp2	[-0.30944362 -0.30962206 -0.3104352 -0.31411826 -0.31908479 -0.32537367 -0.32982373 -0.33190319 -0.33413272 -0.33850138 -0.34408119 -0.34885796 -0.35195276 -0.35316571 -0.35342245 -0.35351928 -0.35296482 -0.35065243 -0.34597441 -0.33980629 -0.33416136 -0.33127094 -0.3282001 -0.32086201 -0.30954081 -0.29556835 -0.28152294 -0.27054753 -0.26534427 -0.26003838 -0.24811935 -0.23118689 -0.2119203 -0.19…
51	Middle Left	x, latent_domain	[-1. -0.99799594 -0.99362032 -0.9876453 -0.9811047 -0.97512968 -0.97075406 -0.96875 -0.96674594 -0.96237032 -0.9563953 -0.9498547 -0.94387968 -0.93950406 -0.9375 -0.93549594 -0.93112032 -0.9251453 -0.9186047 -0.91262968 -0.90825406 -0.90625 -0.90424594 -0.89987032 -0.8938953 -0.8873547 -0.88137968 -0.87700406 -0.875 -0.87299594 -0.86862032 -0.8626453 -0.8561047 -0.85012968 -0.84575406 -0.84375 -0…
52	Middle Left	potential(x), cond 4, samp1	[ 2.79994241 2.79994699 2.79998807 2.8001103 2.80032713 2.80059684 2.8008355 2.80095596 2.80108322 2.80138403 2.80184338 2.80240639 2.80297162 2.80341415 2.80362446 2.80383937 2.80432398 2.80501777 2.80581618 2.80657788 2.80715362 2.80742205 2.80769332 2.80829511 2.80913655 2.81008155 2.81096475 2.81162264 2.81192692 2.81223298 2.8129072 2.81384042 2.81487743 2.81583786 2.81654863 2.81687616 2.81…
53	Middle Left	potential err, cond 4, samp2	[ 2.12045526 2.12046051 2.12051318 2.1206975 2.12107133 2.12157003 2.12202372 2.12225533 2.12250168 2.12309046 2.12400879 2.12517055 2.1263806 2.12735938 2.12783415 2.12832564 2.12945692 2.13113008 2.13312903 2.135104 2.13663751 2.13736378 2.13810475 2.13977248 2.14215638 2.14489956 2.14752006 2.14950432 2.15043069 2.15136774 2.1534496 2.15636819 2.15965667 2.16273998 2.16504262 2.16610921 2.1671…
54	Middle Right	x, latent_domain	[-1. -0.99799594 -0.99362032 -0.9876453 -0.9811047 -0.97512968 -0.97075406 -0.96875 -0.96674594 -0.96237032 -0.9563953 -0.9498547 -0.94387968 -0.93950406 -0.9375 -0.93549594 -0.93112032 -0.9251453 -0.9186047 -0.91262968 -0.90825406 -0.90625 -0.90424594 -0.89987032 -0.8938953 -0.8873547 -0.88137968 -0.87700406 -0.875 -0.87299594 -0.86862032 -0.8626453 -0.8561047 -0.85012968 -0.84575406 -0.84375 -0…
55	Middle Right	p0(x), samp1	[3.00094363e-37 7.80147730e-10 8.37685899e-09 2.80229071e-08 7.87946704e-08 1.03911211e-07 2.14851148e-07 1.03036056e-07 2.77394058e-07 2.38443819e-07 4.16942762e-07 4.64533514e-07 6.39302996e-07 7.21417670e-07 7.35467047e-07 8.33523692e-07 9.23334501e-07 1.11085288e-06 1.29677202e-06 1.50364992e-06 1.65405787e-06 1.72120407e-06 1.80336640e-06 1.96734576e-06 2.21139210e-06 2.48944994e-06 2.761301…
56	Middle Right	p0(x), samp2	[9.38087017e-38 2.43872107e-10 2.61858385e-09 8.75988622e-09 2.46310034e-08 3.24823642e-08 6.71618818e-08 3.22087875e-08 8.67126118e-08 7.45368565e-08 1.30335053e-07 1.45211664e-07 1.99843835e-07 2.25512377e-07 2.29904045e-07 2.60556019e-07 2.88630120e-07 3.47246744e-07 4.05362892e-07 4.70030114e-07 5.17045138e-07 5.38033766e-07 5.63716205e-07 6.14972615e-07 6.91255487e-07 7.78168128e-07 8.631396…
57	Right	x, latent_domain	[-1. -0.99799594 -0.99362032 -0.9876453 -0.9811047 -0.97512968 -0.97075406 -0.96875 -0.96674594 -0.96237032 -0.9563953 -0.9498547 -0.94387968 -0.93950406 -0.9375 -0.93549594 -0.93112032 -0.9251453 -0.9186047 -0.91262968 -0.90825406 -0.90625 -0.90424594 -0.89987032 -0.8938953 -0.8873547 -0.88137968 -0.87700406 -0.875 -0.87299594 -0.86862032 -0.8626453 -0.8561047 -0.85012968 -0.84575406 -0.84375 -0…
58	Right	fr(x), samp1	[53.84788626 53.76338 53.10881178 52.36169165 51.75695666 51.19132767 50.86881608 50.7068143 50.52519333 50.15009337 49.57896552 48.8919345 48.21418149 47.6988747 47.46051809 47.22023397 46.69670505 45.98920375 45.23669256 44.57632871 44.11158077 43.90429311 43.70048386 43.26788503 42.70408112 42.12134534 41.61865964 41.26736741 41.11098046 40.95731538 40.63092445 40.20427823 39.7605196 39.374618…
59	Right	fr(x), samp2	[63.89097856 63.58906322 61.11577567 58.28327477 55.97254794 53.92267371 52.86971967 52.38667288 51.87105693 50.94187558 49.75436777 48.5855297 47.59584346 46.91432358 46.61566537 46.3206639 45.70441469 44.91192212 44.10898622 43.43003077 42.96436103 42.75957032 42.55970766 42.14072293 41.60424362 41.06049673 40.59972006 40.28215258 40.14194131 40.00485567 39.71598157 39.34310868 38.96111918 38.6…

## Sheet: Ext. Fig. 8c
	panel	variable_name	data
60	Left	Time bin, neuron 3, side Left, stim difficulty Hard	[-0.0625 -0.05220588 -0.04191176 -0.03161765 -0.02132353 -0.01102941 -0.00073529 0.00955882 0.01985294 0.03014706 0.04044118 0.05073529 0.06102941 0.07132353 0.08161765 0.09191176 0.10220588 0.1125 0.12279412 0.13308824 0.14338235 0.15367647 0.16397059 0.17426471 0.18455882 0.19485294 0.20514706 0.21544118 0.22573529 0.23602941 0.24632353 0.25661765 0.26691176 0.27720588 0.2875 0.29779412 0.30808…
61	Left	PSTH, neuron 3, side Left, stim difficulty Hard	[17.09090909 17.09090909 18.78787879 17.81818182 18.06060606 17.93939394 17.21212121 17.21212121 18.3030303 17.81818182 18.06060606 18.18181818 18.66666667 19.87878788 20.84848485 22.3030303 22.18181818 22.66666667 23.27272727 23.63636364 25.93939394 26.66666667 25.93939394 26.90909091 29.21212121 29.09090909 31.63636364 29.33333333 30.18181818 29.45454545 28.72727273 28.48484848 28.24242424 28. …
62	Left	PSTH err, neuron 3, side Left, stim difficulty Hard	[1.4003912 1.31295879 1.4334961 1.41246707 1.44678683 1.49566564 1.46470366 1.54356456 1.469894 1.42292571 1.41570799 1.46856372 1.45306198 1.5183841 1.70061961 1.71435552 1.60877284 1.71816463 1.73436691 1.71910579 1.84537171 1.7306324 1.78824393 1.85455236 1.81833008 1.79110597 1.83750275 1.59509953 1.71061672 1.63454011 1.68008599 1.54483026 1.64931703 1.76414941 1.73536236 1.65719684 1.713787…
63	Left	Time bin, neuron 3, side Left, stim difficulty Easy	[-0.0625 -0.05220588 -0.04191176 -0.03161765 -0.02132353 -0.01102941 -0.00073529 0.00955882 0.01985294 0.03014706 0.04044118 0.05073529 0.06102941 0.07132353 0.08161765 0.09191176 0.10220588 0.1125 0.12279412 0.13308824 0.14338235 0.15367647 0.16397059 0.17426471 0.18455882 0.19485294 0.20514706 0.21544118 0.22573529 0.23602941 0.24632353 0.25661765 0.26691176 0.27720588 0.2875 0.29779412 0.30808…
64	Left	PSTH, neuron 3, side Left, stim difficulty Easy	[15.46296296 16.01851852 16.85185185 17.68518519 17.87037037 17.03703704 17.12962963 18.05555556 18.14814815 18.24074074 17.68518519 17.59259259 17.77777778 18.24074074 19.16666667 20.64814815 21.11111111 21.75925926 23.61111111 24.35185185 26.01851852 26.57407407 27.5 27.12962963 28.7037037 29.25925926 28.7962963 28.88888889 29.16666667 29.16666667 29.72222222 28.98148148 29.44444444 27.87037037…
65	Left	PSTH err, neuron 3, side Left, stim difficulty Easy	[1.14300152 1.27114668 1.27390285 1.28633741 1.28857265 1.24274251 1.23730326 1.29061823 1.30487045 1.33195038 1.34538622 1.3442494 1.41525098 1.35125566 1.34467303 1.33895384 1.41219758 1.40758376 1.47919323 1.51728856 1.61646679 1.61735669 1.55043418 1.50634329 1.57310252 1.51129037 1.43140486 1.37816372 1.26698935 1.3653799 1.37640073 1.38646945 1.40837151 1.42687416 1.49750144 1.54081442 1.44…
66	Left	Time bin, neuron 3, side Right, stim difficulty Hard	[-0.0625 -0.05220588 -0.04191176 -0.03161765 -0.02132353 -0.01102941 -0.00073529 0.00955882 0.01985294 0.03014706 0.04044118 0.05073529 0.06102941 0.07132353 0.08161765 0.09191176 0.10220588 0.1125 0.12279412 0.13308824 0.14338235 0.15367647 0.16397059 0.17426471 0.18455882 0.19485294 0.20514706 0.21544118 0.22573529 0.23602941 0.24632353 0.25661765 0.26691176 0.27720588 0.2875 0.29779412 0.30808…
67	Left	PSTH, neuron 3, side Right, stim difficulty Hard	[16.66666667 16.53846154 16.02564103 17.17948718 17.43589744 17.17948718 17.69230769 18.58974359 20.51282051 21.02564103 20.64102564 19.1025641 20.76923077 20.64102564 22.69230769 22.82051282 22.43589744 23.97435897 25.51282051 26.15384615 27.17948718 26.92307692 26.79487179 29.35897436 29.35897436 29.74358974 30.25641026 29.1025641 30.25641026 31.28205128 30. 30.8974359 30.64102564 31.66666667 3…
68	Left	PSTH err, neuron 3, side Right, stim difficulty Hard	[1.47729195 1.42869339 1.39203381 1.43075826 1.45837522 1.38358235 1.39277875 1.41612827 1.5234518 1.5318087 1.46748351 1.42017918 1.61754265 1.69815715 1.80245739 1.77268553 1.70191185 1.76053612 1.72944334 1.80285574 1.89267311 1.81256615 1.72352785 1.76053612 1.68343378 1.78720936 1.9471975 1.85584923 1.76853973 1.80143896 1.73556854 1.58056849 1.58701694 1.57976059 1.58218307 1.5343069 1.6480…
69	Left	Time bin, neuron 3, side Right, stim difficulty Easy	[-0.0625 -0.05220588 -0.04191176 -0.03161765 -0.02132353 -0.01102941 -0.00073529 0.00955882 0.01985294 0.03014706 0.04044118 0.05073529 0.06102941 0.07132353 0.08161765 0.09191176 0.10220588 0.1125 0.12279412 0.13308824 0.14338235 0.15367647 0.16397059 0.17426471 0.18455882 0.19485294 0.20514706 0.21544118 0.22573529 0.23602941 0.24632353 0.25661765 0.26691176 0.27720588 0.2875 0.29779412 0.30808…
70	Left	PSTH, neuron 3, side Right, stim difficulty Easy	[16.91954023 17.56321839 16.73563218 16.64367816 17.1954023 16.82758621 16.82758621 17.01149425 17.10344828 17.37931034 17.1954023 17.10344828 18.11494253 18.75862069 19.5862069 19.67816092 21.24137931 22.06896552 22.62068966 23.63218391 23.54022989 24.55172414 25.74712644 24.45977011 25.47126437 26.85057471 27.77011494 29.6091954 29.70114943 30.06896552 32.09195402 31.44827586 32.18390805 32.551…
71	Left	PSTH err, neuron 3, side Right, stim difficulty Easy	[1.27359918 1.28324467 1.25693858 1.25525568 1.29784995 1.27203065 1.31805221 1.31457273 1.26990544 1.28735632 1.25787255 1.28986255 1.31582283 1.39020812 1.45928231 1.45359763 1.5522491 1.62661616 1.58389155 1.54261077 1.54959885 1.52557793 1.53103372 1.49364365 1.44085756 1.44126504 1.34669833 1.35906815 1.29013566 1.3100087 1.37790478 1.33509374 1.42103762 1.52669373 1.39652939 1.37440593 1.33…
72	Middle Left	x, latent_domain	[-1. -0.99799594 -0.99362032 -0.9876453 -0.9811047 -0.97512968 -0.97075406 -0.96875 -0.96674594 -0.96237032 -0.9563953 -0.9498547 -0.94387968 -0.93950406 -0.9375 -0.93549594 -0.93112032 -0.9251453 -0.9186047 -0.91262968 -0.90825406 -0.90625 -0.90424594 -0.89987032 -0.8938953 -0.8873547 -0.88137968 -0.87700406 -0.875 -0.87299594 -0.86862032 -0.8626453 -0.8561047 -0.85012968 -0.84575406 -0.84375 -0…
73	Middle Left	potential(x), cond 1, samp1	[-0.45392412 -0.45390893 -0.45375672 -0.45323255 -0.45215135 -0.45062386 -0.44914159 -0.44835358 -0.44749461 -0.44536446 -0.44186995 -0.43723671 -0.43224189 -0.42811322 -0.42608815 -0.42397852 -0.41907799 -0.41173461 -0.40283934 -0.39394143 -0.38696636 -0.38364434 -0.38024329 -0.37254681 -0.36145108 -0.3485565 -0.33612247 -0.32663764 -0.3221902 -0.31767946 -0.30761648 -0.29341926 -0.27730907 -0.2…
74	Middle Left	potential err, cond 1, samp2	[-0.42736417 -0.42735008 -0.42721058 -0.42675154 -0.42583384 -0.42457463 -0.42337289 -0.42274013 -0.42205464 -0.42036711 -0.41762994 -0.41404022 -0.41020518 -0.40705425 -0.40551377 -0.40391206 -0.40020128 -0.39466163 -0.38797531 -0.38130512 -0.37608495 -0.37360065 -0.37105828 -0.3653077 -0.35702118 -0.34739201 -0.33810319 -0.33101308 -0.32768681 -0.32431193 -0.31677786 -0.30613514 -0.29403706 -0.…
75	Middle Left	x, latent_domain	[-1. -0.99799594 -0.99362032 -0.9876453 -0.9811047 -0.97512968 -0.97075406 -0.96875 -0.96674594 -0.96237032 -0.9563953 -0.9498547 -0.94387968 -0.93950406 -0.9375 -0.93549594 -0.93112032 -0.9251453 -0.9186047 -0.91262968 -0.90825406 -0.90625 -0.90424594 -0.89987032 -0.8938953 -0.8873547 -0.88137968 -0.87700406 -0.875 -0.87299594 -0.86862032 -0.8626453 -0.8561047 -0.85012968 -0.84575406 -0.84375 -0…
76	Middle Left	potential(x), cond 2, samp1	[ 0.81806591 0.81807089 0.81811985 0.81828158 0.81860557 0.81905267 0.8194814 0.81970796 0.81995404 0.82056209 0.82155497 0.82286777 0.82428203 0.82545203 0.82602648 0.82662539 0.82801889 0.83011373 0.83266336 0.83522792 0.83724857 0.83821418 0.83920493 0.84145514 0.84471918 0.84854208 0.85225851 0.85511315 0.85645752 0.8578248 0.86088872 0.86524313 0.87022863 0.87497569 0.87856452 0.88023907 0.8…
77	Middle Left	potential err, cond 2, samp2	[ 1.40591597 1.40591074 1.40586456 1.4057291 1.40549519 1.40521142 1.40496625 1.40484425 1.40471648 1.40441911 1.40397597 1.40344909 1.40293628 1.40254534 1.40236267 1.402178 1.40176899 1.40120082 1.40057194 1.39999671 1.39957808 1.39938769 1.39919841 1.39878987 1.39824533 1.39767196 1.39717393 1.39682753 1.3966746 1.39652551 1.3962141 1.39582279 1.39544404 1.39514804 1.39496409 1.39488963 1.3948…
78	Middle Left	x, latent_domain	[-1. -0.99799594 -0.99362032 -0.9876453 -0.9811047 -0.97512968 -0.97075406 -0.96875 -0.96674594 -0.96237032 -0.9563953 -0.9498547 -0.94387968 -0.93950406 -0.9375 -0.93549594 -0.93112032 -0.9251453 -0.9186047 -0.91262968 -0.90825406 -0.90625 -0.90424594 -0.89987032 -0.8938953 -0.8873547 -0.88137968 -0.87700406 -0.875 -0.87299594 -0.86862032 -0.8626453 -0.8561047 -0.85012968 -0.84575406 -0.84375 -0…
79	Middle Left	potential(x), cond 3, samp1	[-4.13278502e-01 -4.13327477e-01 -4.13735251e-01 -4.14815157e-01 -4.16430737e-01 -4.18078686e-01 -4.19271800e-01 -4.19793236e-01 -4.20290925e-01 -4.21263859e-01 -4.22260076e-01 -4.22773822e-01 -4.22600719e-01 -4.22029847e-01 -4.21633435e-01 -4.21148742e-01 -4.19771887e-01 -4.17155396e-01 -4.13271432e-01 -4.08759916e-01 -4.04861426e-01 -4.02906797e-01 -4.00845729e-01 -3.95975760e-01 -3.88509824e-0…
80	Middle Left	potential err, cond 3, samp2	[-0.40872275 -0.4087521 -0.40899615 -0.40963829 -0.41058799 -0.41153812 -0.41220853 -0.41249468 -0.41276239 -0.41326266 -0.41370513 -0.41377846 -0.41338959 -0.41278951 -0.4124186 -0.41198466 -0.41080924 -0.40867451 -0.40559855 -0.40208365 -0.39907046 -0.3975646 -0.39597914 -0.39223941 -0.38651433 -0.37942916 -0.37221484 -0.36648807 -0.36374154 -0.36091813 -0.35448943 -0.34513699 -0.33416236 -0.32…
81	Middle Left	x, latent_domain	[-1. -0.99799594 -0.99362032 -0.9876453 -0.9811047 -0.97512968 -0.97075406 -0.96875 -0.96674594 -0.96237032 -0.9563953 -0.9498547 -0.94387968 -0.93950406 -0.9375 -0.93549594 -0.93112032 -0.9251453 -0.9186047 -0.91262968 -0.90825406 -0.90625 -0.90424594 -0.89987032 -0.8938953 -0.8873547 -0.88137968 -0.87700406 -0.875 -0.87299594 -0.86862032 -0.8626453 -0.8561047 -0.85012968 -0.84575406 -0.84375 -0…
82	Middle Left	potential(x), cond 4, samp1	[ 1.95154744e+00 1.95156248e+00 1.95169981e+00 1.95211712e+00 1.95287574e+00 1.95384032e+00 1.95470900e+00 1.95515207e+00 1.95562322e+00 1.95674889e+00 1.95849728e+00 1.96068467e+00 1.96292608e+00 1.96471101e+00 1.96556821e+00 1.96644998e+00 1.96845944e+00 1.97138580e+00 1.97482300e+00 1.97816889e+00 1.98073956e+00 1.98195003e+00 1.98318091e+00 1.98593800e+00 1.98985273e+00 1.99432855e+00 1.99858…
83	Middle Left	potential err, cond 4, samp2	[ 2.03712756e+00 2.03713638e+00 2.03721705e+00 2.03746369e+00 2.03791508e+00 2.03849344e+00 2.03901762e+00 2.03928607e+00 2.03957231e+00 2.04025910e+00 2.04133336e+00 2.04268890e+00 2.04408994e+00 2.04521364e+00 2.04575568e+00 2.04631481e+00 2.04759470e+00 2.04947211e+00 2.05169655e+00 2.05388076e+00 2.05557094e+00 2.05637031e+00 2.05718541e+00 2.05901926e+00 2.06164172e+00 2.06466587e+00 2.06756…
84	Middle Right	x, latent_domain	[-1. -0.99799594 -0.99362032 -0.9876453 -0.9811047 -0.97512968 -0.97075406 -0.96875 -0.96674594 -0.96237032 -0.9563953 -0.9498547 -0.94387968 -0.93950406 -0.9375 -0.93549594 -0.93112032 -0.9251453 -0.9186047 -0.91262968 -0.90825406 -0.90625 -0.90424594 -0.89987032 -0.8938953 -0.8873547 -0.88137968 -0.87700406 -0.875 -0.87299594 -0.86862032 -0.8626453 -0.8561047 -0.85012968 -0.84575406 -0.84375 -0…
85	Middle Right	p0(x), samp1	[1.69281055e-37 4.40075678e-10 4.72532544e-09 1.58075189e-08 4.44475039e-08 5.86155670e-08 1.21195999e-07 5.81219074e-08 1.56476031e-07 1.34504507e-07 2.35194640e-07 2.62040490e-07 3.60627293e-07 4.06948191e-07 4.14873633e-07 4.70187267e-07 5.20850093e-07 6.26630553e-07 7.31510526e-07 8.48215005e-07 9.33065078e-07 9.70945018e-07 1.01729605e-06 1.10980530e-06 1.24748765e-06 1.40436420e-06 1.557746…
86	Middle Right	p0(x), samp2	[8.50862812e-37 2.21196654e-09 2.37510553e-08 7.94538401e-08 2.23407909e-07 2.94621270e-07 6.09171194e-07 2.92139915e-07 7.86500167e-07 6.76063848e-07 1.18216487e-06 1.31709961e-06 1.81262626e-06 2.04544722e-06 2.08528160e-06 2.36330316e-06 2.61794516e-06 3.14961922e-06 3.67675955e-06 4.26332555e-06 4.68978194e-06 4.88016408e-06 5.11312203e-06 5.57806042e-06 6.27001956e-06 7.05841981e-06 7.829231…
87	Right	x, latent_domain	[-1. -0.99799594 -0.99362032 -0.9876453 -0.9811047 -0.97512968 -0.97075406 -0.96875 -0.96674594 -0.96237032 -0.9563953 -0.9498547 -0.94387968 -0.93950406 -0.9375 -0.93549594 -0.93112032 -0.9251453 -0.9186047 -0.91262968 -0.90825406 -0.90625 -0.90424594 -0.89987032 -0.8938953 -0.8873547 -0.88137968 -0.87700406 -0.875 -0.87299594 -0.86862032 -0.8626453 -0.8561047 -0.85012968 -0.84575406 -0.84375 -0…
88	Right	fr(x), samp1	[ 8.53223443 8.53017111 8.51473358 8.4960836 8.48008002 8.46617231 8.45971119 8.45702652 8.45432015 8.45063096 8.44827959 8.44983225 8.45502704 8.46123504 8.46479562 8.46878053 8.47911636 8.49688245 8.52139477 8.54860513 8.5715602 8.58295002 8.59489732 8.62295841 8.66574347 8.71866303 8.7727301 8.81588105 8.83666666 8.85810203 8.90718874 8.97936517 9.06533887 9.15038972 9.21669839 9.24822047 9.28…
89	Right	fr(x), samp2	[11.52529311 11.52244922 11.50104205 11.47464419 11.45071938 11.42852372 11.41650166 11.41109775 11.40548526 11.39566282 11.38451242 11.37605492 11.37174532 11.37082602 11.37109148 11.37175276 11.37480016 11.38256508 11.39616874 11.41352464 11.4293647 11.43752932 11.44627309 11.46742097 11.50094542 11.54395342 11.58914131 11.62587048 11.64373103 11.66224827 11.70497571 11.76845258 11.84479893 11.…

## Sheet: Ext. Fig. 8d
	panel	variable_name	data
90	Left	Time bin, neuron 4, side Left, stim difficulty Hard	[-0.0625 -0.05220588 -0.04191176 -0.03161765 -0.02132353 -0.01102941 -0.00073529 0.00955882 0.01985294 0.03014706 0.04044118 0.05073529 0.06102941 0.07132353 0.08161765 0.09191176 0.10220588 0.1125 0.12279412 0.13308824 0.14338235 0.15367647 0.16397059 0.17426471 0.18455882 0.19485294 0.20514706 0.21544118 0.22573529 0.23602941 0.24632353 0.25661765 0.26691176 0.27720588 0.2875 0.29779412 0.30808…
91	Left	PSTH, neuron 4, side Left, stim difficulty Hard	[21.57575758 21.45454545 22.78787879 23.87878788 22.06060606 23.15151515 23.63636364 22.42424242 22.18181818 22.78787879 22.18181818 20.84848485 20.60606061 20.60606061 20.48484848 20.12121212 18.54545455 18.66666667 18.54545455 18.54545455 16.72727273 16.48484848 16.84848485 16.72727273 15.27272727 14.66666667 15.63636364 14.66666667 15.27272727 14.54545455 14.78787879 15.51515152 15.39393939 15…
92	Left	PSTH err, neuron 4, side Left, stim difficulty Hard	[1.59678872 1.64358624 1.6637602 1.68808988 1.60100389 1.74494324 1.76170271 1.59632437 1.60877284 1.58152108 1.66315246 1.62025244 1.66635072 1.71890976 1.63980938 1.67619034 1.58853696 1.61725475 1.58853696 1.57917552 1.51536279 1.53954235 1.56580334 1.56352041 1.45954105 1.460695 1.59564871 1.45050872 1.47971915 1.40476391 1.40265134 1.47661873 1.58938527 1.6623418 1.72189731 1.85700387 1.8382…
93	Left	Time bin, neuron 4, side Left, stim difficulty Easy	[-0.0625 -0.05220588 -0.04191176 -0.03161765 -0.02132353 -0.01102941 -0.00073529 0.00955882 0.01985294 0.03014706 0.04044118 0.05073529 0.06102941 0.07132353 0.08161765 0.09191176 0.10220588 0.1125 0.12279412 0.13308824 0.14338235 0.15367647 0.16397059 0.17426471 0.18455882 0.19485294 0.20514706 0.21544118 0.22573529 0.23602941 0.24632353 0.25661765 0.26691176 0.27720588 0.2875 0.29779412 0.30808…
94	Left	PSTH, neuron 4, side Left, stim difficulty Easy	[21.66666667 21.2962963 21.11111111 21.2962963 20.74074074 21.01851852 20.83333333 20.27777778 20.64814815 20.37037037 19.53703704 19.81481481 19.53703704 20. 18.7962963 18.7962963 18.51851852 17.96296296 17.59259259 17.22222222 17.40740741 17.03703704 16.2037037 15.27777778 14.44444444 14.35185185 14.35185185 12.77777778 13.05555556 13.51851852 13.98148148 13.7962963 13.98148148 14.16666667 16.0…
95	Left	PSTH err, neuron 4, side Left, stim difficulty Easy	[1.40837151 1.32917926 1.37502796 1.41719832 1.2859878 1.33734092 1.31874138 1.24637954 1.42636986 1.35251959 1.39009703 1.42125374 1.44491173 1.46912746 1.38698825 1.33626455 1.30155812 1.21374787 1.18738061 1.19623427 1.21345146 1.20033697 1.14677191 1.17507239 1.14930471 1.17588845 1.19771186 1.20342973 1.22189549 1.21848061 1.27623035 1.4538466 1.46518409 1.42872173 1.34378101 1.3289086 1.395…
96	Left	Time bin, neuron 4, side Right, stim difficulty Hard	[-0.0625 -0.05220588 -0.04191176 -0.03161765 -0.02132353 -0.01102941 -0.00073529 0.00955882 0.01985294 0.03014706 0.04044118 0.05073529 0.06102941 0.07132353 0.08161765 0.09191176 0.10220588 0.1125 0.12279412 0.13308824 0.14338235 0.15367647 0.16397059 0.17426471 0.18455882 0.19485294 0.20514706 0.21544118 0.22573529 0.23602941 0.24632353 0.25661765 0.26691176 0.27720588 0.2875 0.29779412 0.30808…
97	Left	PSTH, neuron 4, side Right, stim difficulty Hard	[24.48717949 23.71794872 23.20512821 22.56410256 22.56410256 22.17948718 22.30769231 22.17948718 22.69230769 23.07692308 22.56410256 22.56410256 23.97435897 24.23076923 23.84615385 22.82051282 23.71794872 22.17948718 22.05128205 19.61538462 18.58974359 18.58974359 18.07692308 16.66666667 16.02564103 14.35897436 13.71794872 12.94871795 11.66666667 10.25641026 10.25641026 9.61538462 9.23076923 8.58…
98	Left	PSTH err, neuron 4, side Right, stim difficulty Hard	[1.68077748 1.63924902 1.66972776 1.63031731 1.60982919 1.66590052 1.69387605 1.69552391 1.58701694 1.73059635 1.75767858 1.7950496 1.80705527 1.84688497 1.88168041 1.92527465 1.92771824 1.76271018 1.8197711 1.78466281 1.63378842 1.66398359 1.63885958 1.48848371 1.52841922 1.43098131 1.40481445 1.51836303 1.3349194 1.25207678 1.35396986 1.30689154 1.26324266 1.20737189 1.15495203 1.03555083 1.222…
99	Left	Time bin, neuron 4, side Right, stim difficulty Easy	[-0.0625 -0.05220588 -0.04191176 -0.03161765 -0.02132353 -0.01102941 -0.00073529 0.00955882 0.01985294 0.03014706 0.04044118 0.05073529 0.06102941 0.07132353 0.08161765 0.09191176 0.10220588 0.1125 0.12279412 0.13308824 0.14338235 0.15367647 0.16397059 0.17426471 0.18455882 0.19485294 0.20514706 0.21544118 0.22573529 0.23602941 0.24632353 0.25661765 0.26691176 0.27720588 0.2875 0.29779412 0.30808…
100	Left	PSTH, neuron 4, side Right, stim difficulty Easy	[22.43678161 22.8045977 21.88505747 22.16091954 22.34482759 21.51724138 21.51724138 21.24137931 20.87356322 21.42528736 22.43678161 21.33333333 20.59770115 20.59770115 20.59770115 20.04597701 20.50574713 19.49425287 19.03448276 18.66666667 18.11494253 17.74712644 17.1954023 16.09195402 14.16091954 11.95402299 10.94252874 10.94252874 8.91954023 7.35632184 6.52873563 6.34482759 6.62068966 7.4482758…
101	Left	PSTH err, neuron 4, side Right, stim difficulty Easy	[1.40365908 1.4049553 1.32227768 1.36376941 1.33002629 1.31912098 1.31265061 1.37790478 1.37367944 1.45484936 1.44549592 1.40181722 1.40533139 1.31778489 1.2916822 1.29920654 1.31805221 1.27203065 1.27018284 1.2199561 1.22187987 1.2520238 1.26462322 1.27787973 1.23259748 1.10514982 1.06549237 1.12760905 0.9682501 0.90343495 0.87651581 0.8157951 0.86681537 1.01814832 0.97760481 1.04479042 1.048366…
102	Middle Left	x, latent_domain	[-1. -0.99799594 -0.99362032 -0.9876453 -0.9811047 -0.97512968 -0.97075406 -0.96875 -0.96674594 -0.96237032 -0.9563953 -0.9498547 -0.94387968 -0.93950406 -0.9375 -0.93549594 -0.93112032 -0.9251453 -0.9186047 -0.91262968 -0.90825406 -0.90625 -0.90424594 -0.89987032 -0.8938953 -0.8873547 -0.88137968 -0.87700406 -0.875 -0.87299594 -0.86862032 -0.8626453 -0.8561047 -0.85012968 -0.84575406 -0.84375 -0…
103	Middle Left	potential(x), cond 1, samp1	[-2.43081454e-01 -2.43111619e-01 -2.43346364e-01 -2.44053727e-01 -2.45178122e-01 -2.46491097e-01 -2.47542072e-01 -2.48045091e-01 -2.48563556e-01 -2.49699217e-01 -2.51254718e-01 -2.52878844e-01 -2.54235782e-01 -2.55114754e-01 -2.55479227e-01 -2.55818447e-01 -2.56456048e-01 -2.57078441e-01 -2.57385081e-01 -2.57284942e-01 -2.56961363e-01 -2.56739022e-01 -2.56468902e-01 -2.55707703e-01 -2.54276342e-0…
104	Middle Left	potential err, cond 1, samp2	[-0.18008798 -0.18010026 -0.18020859 -0.18048723 -0.18091177 -0.18134332 -0.18166342 -0.18180502 -0.18194019 -0.18221264 -0.18250763 -0.18269366 -0.18270561 -0.18260186 -0.18251941 -0.18241361 -0.18209728 -0.18146244 -0.18047551 -0.17928552 -0.17822834 -0.17768961 -0.17711576 -0.17573801 -0.17357168 -0.17080913 -0.16791593 -0.16556753 -0.16442607 -0.16324281 -0.16051279 -0.1564567 -0.15157696 -0.…
105	Middle Left	x, latent_domain	[-1. -0.99799594 -0.99362032 -0.9876453 -0.9811047 -0.97512968 -0.97075406 -0.96875 -0.96674594 -0.96237032 -0.9563953 -0.9498547 -0.94387968 -0.93950406 -0.9375 -0.93549594 -0.93112032 -0.9251453 -0.9186047 -0.91262968 -0.90825406 -0.90625 -0.90424594 -0.89987032 -0.8938953 -0.8873547 -0.88137968 -0.87700406 -0.875 -0.87299594 -0.86862032 -0.8626453 -0.8561047 -0.85012968 -0.84575406 -0.84375 -0…
106	Middle Left	potential(x), cond 2, samp1	[ 9.52843556e-01 9.52846416e-01 9.52875302e-01 9.52965998e-01 9.53147775e-01 9.53395550e-01 9.53633590e-01 9.53759091e-01 9.53894927e-01 9.54230919e-01 9.54778306e-01 9.55502225e-01 9.56283422e-01 9.56932076e-01 9.57251495e-01 9.57585188e-01 9.58364910e-01 9.59546153e-01 9.60999958e-01 9.62480974e-01 9.63661476e-01 9.64229871e-01 9.64815934e-01 9.66157883e-01 9.68131201e-01 9.70482477e-01 9.72809…
107	Middle Left	potential err, cond 2, samp2	[ 9.04278197e-01 9.04285578e-01 9.04337343e-01 9.04522670e-01 9.04856913e-01 9.05316846e-01 9.05736985e-01 9.05956621e-01 9.06197220e-01 9.06778518e-01 9.07717918e-01 9.08946925e-01 9.10263354e-01 9.11349912e-01 9.11882913e-01 9.12438733e-01 9.13732258e-01 9.15679769e-01 9.18057822e-01 9.20460540e-01 9.22362293e-01 9.23273890e-01 9.24211148e-01 9.26347305e-01 9.29464427e-01 9.33143280e-01 9.36748…
108	Middle Left	x, latent_domain	[-1. -0.99799594 -0.99362032 -0.9876453 -0.9811047 -0.97512968 -0.97075406 -0.96875 -0.96674594 -0.96237032 -0.9563953 -0.9498547 -0.94387968 -0.93950406 -0.9375 -0.93549594 -0.93112032 -0.9251453 -0.9186047 -0.91262968 -0.90825406 -0.90625 -0.90424594 -0.89987032 -0.8938953 -0.8873547 -0.88137968 -0.87700406 -0.875 -0.87299594 -0.86862032 -0.8626453 -0.8561047 -0.85012968 -0.84575406 -0.84375 -0…
109	Middle Left	potential(x), cond 3, samp1	[-5.18531658e-01 -5.18521881e-01 -5.18411189e-01 -5.18088558e-01 -5.17429233e-01 -5.16547424e-01 -5.15689672e-01 -5.15237137e-01 -5.14749440e-01 -5.13533893e-01 -5.11551731e-01 -5.08926359e-01 -5.06103289e-01 -5.03769220e-01 -5.02624318e-01 -5.01432187e-01 -4.98659651e-01 -4.94498586e-01 -4.89440501e-01 -4.84356432e-01 -4.80349896e-01 -4.78434480e-01 -4.76468488e-01 -4.71998989e-01 -4.65502302e-0…
110	Middle Left	potential err, cond 3, samp2	[-0.44713604 -0.44715331 -0.44731031 -0.44773255 -0.44842574 -0.44920031 -0.44983177 -0.45013133 -0.45043271 -0.45109801 -0.45198214 -0.45286255 -0.45353242 -0.45391293 -0.45405072 -0.4541632 -0.45431362 -0.454285 -0.45390498 -0.45320417 -0.45245917 -0.45204923 -0.45159482 -0.45044378 -0.44850727 -0.44588383 -0.44300906 -0.4406056 -0.43941907 -0.43817808 -0.43527745 -0.43088792 -0.42550756 -0.420…
111	Middle Left	x, latent_domain	[-1. -0.99799594 -0.99362032 -0.9876453 -0.9811047 -0.97512968 -0.97075406 -0.96875 -0.96674594 -0.96237032 -0.9563953 -0.9498547 -0.94387968 -0.93950406 -0.9375 -0.93549594 -0.93112032 -0.9251453 -0.9186047 -0.91262968 -0.90825406 -0.90625 -0.90424594 -0.89987032 -0.8938953 -0.8873547 -0.88137968 -0.87700406 -0.875 -0.87299594 -0.86862032 -0.8626453 -0.8561047 -0.85012968 -0.84575406 -0.84375 -0…
112	Middle Left	potential(x), cond 4, samp1	[ 2.11618964 2.11619112 2.11621476 2.11630546 2.11653147 2.11687745 2.11723548 2.11743055 2.11764515 2.11819024 2.11910617 2.12035049 2.12171631 2.12286033 2.12342549 2.12401658 2.12539897 2.12749075 2.13005264 2.1326415 2.13468731 2.13566637 2.13667168 2.13895746 2.14227754 2.14617032 2.14995705 2.15286645 2.1542367 2.15563031 2.15875315 2.16319078 2.16827039 2.17310575 2.17676051 2.1784656 2.18…
113	Middle Left	potential err, cond 4, samp2	[ 2.01647133e+00 2.01647746e+00 2.01652746e+00 2.01668413e+00 2.01695821e+00 2.01730994e+00 2.01762621e+00 2.01778947e+00 2.01796597e+00 2.01839327e+00 2.01908252e+00 2.01998995e+00 2.02097195e+00 2.02179034e+00 2.02219434e+00 2.02261724e+00 2.02360754e+00 2.02511302e+00 2.02697160e+00 2.02886889e+00 2.03038266e+00 2.03111174e+00 2.03186355e+00 2.03358494e+00 2.03611508e+00 2.03912647e+00 2.04210…
114	Middle Right	x, latent_domain	[-1. -0.99799594 -0.99362032 -0.9876453 -0.9811047 -0.97512968 -0.97075406 -0.96875 -0.96674594 -0.96237032 -0.9563953 -0.9498547 -0.94387968 -0.93950406 -0.9375 -0.93549594 -0.93112032 -0.9251453 -0.9186047 -0.91262968 -0.90825406 -0.90625 -0.90424594 -0.89987032 -0.8938953 -0.8873547 -0.88137968 -0.87700406 -0.875 -0.87299594 -0.86862032 -0.8626453 -0.8561047 -0.85012968 -0.84575406 -0.84375 -0…
115	Middle Right	p0(x), samp1	[1.25486658e-35 3.26224491e-08 3.50284510e-07 1.17179853e-06 3.29485910e-06 4.34513195e-06 8.98419127e-06 4.30854883e-06 1.15995074e-05 9.97080397e-06 1.74350818e-05 1.94254170e-05 2.67342197e-05 3.01685657e-05 3.07563582e-05 3.48573052e-05 3.86140527e-05 4.64580032e-05 5.42365602e-05 6.28931085e-05 6.91880495e-05 7.19987415e-05 7.54378699e-05 8.23032604e-05 9.25232336e-05 1.04172047e-04 1.155655…
116	Middle Right	p0(x), samp2	[1.66434564e-35 4.32675724e-08 4.64586833e-07 1.55417138e-06 4.37001340e-06 5.76300247e-06 1.19158414e-05 5.71447938e-06 1.53845609e-05 1.32243850e-05 2.31243103e-05 2.57640605e-05 3.54576868e-05 4.00125786e-05 4.07921176e-05 4.62311358e-05 5.12135264e-05 6.16165533e-05 7.19325861e-05 8.34128345e-05 9.17609143e-05 9.54882556e-05 1.00049009e-04 1.09153188e-04 1.22705488e-04 1.38151794e-04 1.532588…
117	Right	x, latent_domain	[-1. -0.99799594 -0.99362032 -0.9876453 -0.9811047 -0.97512968 -0.97075406 -0.96875 -0.96674594 -0.96237032 -0.9563953 -0.9498547 -0.94387968 -0.93950406 -0.9375 -0.93549594 -0.93112032 -0.9251453 -0.9186047 -0.91262968 -0.90825406 -0.90625 -0.90424594 -0.89987032 -0.8938953 -0.8873547 -0.88137968 -0.87700406 -0.875 -0.87299594 -0.86862032 -0.8626453 -0.8561047 -0.85012968 -0.84575406 -0.84375 -0…
118	Right	fr(x), samp1	[38.78827006 38.75468597 38.4905558 38.16262369 37.8571758 37.56170496 37.3870534 37.30480908 37.21754542 37.04697264 36.81662847 36.5703948 36.3442118 36.17643435 36.09899762 36.02051538 35.8474268 35.60548737 35.33357957 35.07893997 34.88909802 34.80129009 34.71295304 34.51851691 34.24993922 33.95278628 33.67929851 33.4782438 33.38602917 33.29376606 33.09227828 32.8173995 32.5174308 32.24476173…
119	Right	fr(x), samp2	[32.56855246 32.63573395 32.68695658 32.77262873 32.89212418 32.99014248 33.08078283 33.12009017 33.15598096 33.24171032 33.35201299 33.46314006 33.55098488 33.60580482 33.62820238 33.64853277 33.68677627 33.72466088 33.74783422 33.75296996 33.74753511 33.74254909 33.73601764 33.71658588 33.67892935 33.62363291 33.56082023 33.50766912 33.48136633 33.45385704 33.38969679 33.29330916 33.17675945 33…

## Sheet: Ext. Fig. 8e
	panel	variable_name	data
120	Left	Time bin, neuron 5, side Left, stim difficulty Hard	[-0.0625 -0.05220588 -0.04191176 -0.03161765 -0.02132353 -0.01102941 -0.00073529 0.00955882 0.01985294 0.03014706 0.04044118 0.05073529 0.06102941 0.07132353 0.08161765 0.09191176 0.10220588 0.1125 0.12279412 0.13308824 0.14338235 0.15367647 0.16397059 0.17426471 0.18455882 0.19485294 0.20514706 0.21544118 0.22573529 0.23602941 0.24632353 0.25661765 0.26691176 0.27720588 0.2875 0.29779412 0.30808…
121	Left	PSTH, neuron 5, side Left, stim difficulty Hard	[ 0.85106383 0.92198582 0.9929078 0.78014184 0.85106383 0.9929078 1.20567376 1.20567376 1.20567376 1.27659574 1.34751773 1.27659574 1.4893617 1.41843972 1.91489362 2.34042553 3.12056738 3.68794326 4.46808511 5.46099291 7.0212766 8.65248227 10.14184397 11.84397163 13.33333333 14.39716312 15.10638298 15.81560284 17.09219858 17.23404255 16.73758865 15.88652482 15.95744681 15.74468085 15.46099291 14.…
122	Left	PSTH err, neuron 5, side Left, stim difficulty Hard	[0.3118705 0.31882218 0.32554288 0.26943966 0.27755343 0.27502219 0.32944419 0.31371934 0.29716354 0.30400915 0.32649168 0.30400915 0.33846511 0.34744535 0.37034168 0.43376444 0.47010005 0.5108995 0.59448546 0.61773949 0.69262257 0.81957131 0.83606137 0.89004119 0.89949551 0.93208308 0.91530998 0.92849779 0.90526333 0.91319168 0.90438638 0.87413883 0.89305819 0.89907676 0.93589894 0.95432686 0.96…
123	Left	Time bin, neuron 5, side Left, stim difficulty Easy	[-0.0625 -0.05220588 -0.04191176 -0.03161765 -0.02132353 -0.01102941 -0.00073529 0.00955882 0.01985294 0.03014706 0.04044118 0.05073529 0.06102941 0.07132353 0.08161765 0.09191176 0.10220588 0.1125 0.12279412 0.13308824 0.14338235 0.15367647 0.16397059 0.17426471 0.18455882 0.19485294 0.20514706 0.21544118 0.22573529 0.23602941 0.24632353 0.25661765 0.26691176 0.27720588 0.2875 0.29779412 0.30808…
124	Left	PSTH, neuron 5, side Left, stim difficulty Easy	[ 0.66157761 0.81424936 0.91603053 1.0178117 1.17048346 1.0178117 1.17048346 1.3740458 1.22137405 1.06870229 1.06870229 1.17048346 1.22137405 1.22137405 1.11959288 1.57760814 1.93384224 2.59541985 2.84987277 4.52926209 5.44529262 7.27735369 8.85496183 11.09414758 12.56997455 14.91094148 15.67430025 16.64122137 17.96437659 18.42239186 18.16793893 18.72773537 17.81170483 17.30279898 17.15012723 15.…
125	Left	PSTH err, neuron 5, side Left, stim difficulty Easy	[0.20620187 0.22238537 0.24326857 0.29055673 0.3100678 0.28146698 0.30156673 0.3233521 0.27834735 0.24620805 0.2354121 0.27448833 0.28753573 0.28753573 0.26075093 0.30307654 0.34008851 0.38519564 0.40157863 0.51183194 0.52816642 0.60962181 0.62953694 0.69652401 0.70677001 0.77550705 0.75957322 0.78142149 0.78228451 0.80268765 0.78751834 0.81439559 0.76387206 0.77792797 0.84327795 0.75156214 0.799…
126	Left	Time bin, neuron 5, side Right, stim difficulty Hard	[-0.0625 -0.05220588 -0.04191176 -0.03161765 -0.02132353 -0.01102941 -0.00073529 0.00955882 0.01985294 0.03014706 0.04044118 0.05073529 0.06102941 0.07132353 0.08161765 0.09191176 0.10220588 0.1125 0.12279412 0.13308824 0.14338235 0.15367647 0.16397059 0.17426471 0.18455882 0.19485294 0.20514706 0.21544118 0.22573529 0.23602941 0.24632353 0.25661765 0.26691176 0.27720588 0.2875 0.29779412 0.30808…
127	Left	PSTH, neuron 5, side Right, stim difficulty Hard	[ 0.87912088 0.65934066 0.65934066 0.87912088 1.0989011 1.02564103 1.0989011 1.24542125 1.46520147 1.46520147 1.53846154 1.83150183 2.12454212 2.27106227 2.49084249 2.78388278 3.36996337 3.66300366 3.80952381 4.32234432 5.12820513 6.3003663 7.10622711 7.91208791 9.3040293 9.5970696 10.32967033 10.4029304 10.62271062 9.74358974 8.93772894 8.27838828 7.61904762 7.17948718 7.03296703 6.3003663 6.777…
128	Left	PSTH err, neuron 5, side Right, stim difficulty Hard	[0.41039516 0.33305957 0.33305957 0.33831536 0.40078133 0.35172255 0.35811385 0.39840675 0.41427843 0.37315744 0.39270957 0.41273669 0.45510464 0.45117843 0.50709309 0.55006408 0.59849638 0.64989627 0.63680668 0.65654645 0.67759414 0.7098234 0.73205411 0.75602563 0.83881807 0.8398779 0.88692828 0.84787182 0.87379236 0.79055567 0.78511706 0.77341627 0.71440376 0.68611767 0.73227686 0.6707327 0.735…
129	Left	Time bin, neuron 5, side Right, stim difficulty Easy	[-0.0625 -0.05220588 -0.04191176 -0.03161765 -0.02132353 -0.01102941 -0.00073529 0.00955882 0.01985294 0.03014706 0.04044118 0.05073529 0.06102941 0.07132353 0.08161765 0.09191176 0.10220588 0.1125 0.12279412 0.13308824 0.14338235 0.15367647 0.16397059 0.17426471 0.18455882 0.19485294 0.20514706 0.21544118 0.22573529 0.23602941 0.24632353 0.25661765 0.26691176 0.27720588 0.2875 0.29779412 0.30808…
130	Left	PSTH, neuron 5, side Right, stim difficulty Easy	[0.98573281 0.93385214 1.03761349 1.29701686 1.19325551 1.40077821 1.55642023 1.60830091 1.71206226 1.71206226 1.86770428 1.81582361 1.86770428 2.07522698 2.38651102 2.80155642 3.26848249 3.57976654 4.40985733 4.98054475 6.07003891 7.05577173 7.73022049 8.76783398 9.44228275 9.5460441 9.39040208 8.97535668 8.45654994 7.36705577 6.53696498 5.60311284 4.98054475 4.8767834 4.35797665 3.89105058 3.68…
131	Left	PSTH err, neuron 5, side Right, stim difficulty Easy	[0.24156395 0.24787957 0.26730822 0.31434268 0.27964929 0.29480397 0.3140415 0.32571009 0.34778438 0.33992607 0.34069846 0.33781625 0.33267282 0.33597494 0.35926431 0.42438919 0.43972028 0.45458082 0.52726966 0.55046869 0.61885852 0.63671177 0.64636481 0.66542464 0.64740503 0.64143352 0.62275384 0.62062291 0.60980486 0.6140488 0.57937251 0.55163257 0.55535575 0.57326091 0.5365599 0.50159937 0.507…
132	Middle Left	x, latent_domain	[-1. -0.99799594 -0.99362032 -0.9876453 -0.9811047 -0.97512968 -0.97075406 -0.96875 -0.96674594 -0.96237032 -0.9563953 -0.9498547 -0.94387968 -0.93950406 -0.9375 -0.93549594 -0.93112032 -0.9251453 -0.9186047 -0.91262968 -0.90825406 -0.90625 -0.90424594 -0.89987032 -0.8938953 -0.8873547 -0.88137968 -0.87700406 -0.875 -0.87299594 -0.86862032 -0.8626453 -0.8561047 -0.85012968 -0.84575406 -0.84375 -0…
133	Middle Left	potential(x), cond 1, samp1	[-5.16121852e-01 -5.16142941e-01 -5.16311412e-01 -5.16710313e-01 -5.17190635e-01 -5.17498745e-01 -5.17557279e-01 -5.17520000e-01 -5.17435676e-01 -5.17065906e-01 -5.16082534e-01 -5.14263992e-01 -5.11831285e-01 -5.09539151e-01 -5.08337617e-01 -5.07037960e-01 -5.03850883e-01 -4.98701725e-01 -4.91978806e-01 -4.84825249e-01 -4.78968752e-01 -4.76111959e-01 -4.73145786e-01 -4.66291017e-01 -4.56100173e-0…
134	Middle Left	potential err, cond 1, samp2	[-0.4833862 -0.48342336 -0.48370502 -0.48441291 -0.48530681 -0.48601457 -0.48632139 -0.48638171 -0.48638605 -0.48614856 -0.48520787 -0.48321526 -0.48040143 -0.47768624 -0.47624936 -0.47468849 -0.47083881 -0.4645835 -0.45638896 -0.44766351 -0.44052556 -0.43704691 -0.4334378 -0.42510892 -0.41276002 -0.39799088 -0.38340237 -0.37208342 -0.36672617 -0.36126292 -0.34897606 -0.33143651 -0.31128859 -0.29…
135	Middle Left	x, latent_domain	[-1. -0.99799594 -0.99362032 -0.9876453 -0.9811047 -0.97512968 -0.97075406 -0.96875 -0.96674594 -0.96237032 -0.9563953 -0.9498547 -0.94387968 -0.93950406 -0.9375 -0.93549594 -0.93112032 -0.9251453 -0.9186047 -0.91262968 -0.90825406 -0.90625 -0.90424594 -0.89987032 -0.8938953 -0.8873547 -0.88137968 -0.87700406 -0.875 -0.87299594 -0.86862032 -0.8626453 -0.8561047 -0.85012968 -0.84575406 -0.84375 -0…
136	Middle Left	potential(x), cond 2, samp1	[-0.46750728 -0.46752507 -0.4676621 -0.46796354 -0.46827473 -0.4683909 -0.46830068 -0.46819632 -0.46804708 -0.4675484 -0.46643467 -0.46456414 -0.46219504 -0.46003082 -0.45891343 -0.45771497 -0.45481126 -0.45019617 -0.44426562 -0.43803494 -0.43297797 -0.4305226 -0.42798003 -0.42212706 -0.41347314 -0.40313986 -0.39293363 -0.38500766 -0.38125283 -0.37742094 -0.36879136 -0.35644031 -0.34219926 -0.328…
137	Middle Left	potential err, cond 2, samp2	[-0.47576247 -0.47576141 -0.47572973 -0.47553181 -0.47496205 -0.47398868 -0.4729397 -0.47235328 -0.47169608 -0.47000209 -0.46707735 -0.46300959 -0.458458 -0.45460041 -0.45268278 -0.45066949 -0.44593901 -0.43873357 -0.42985769 -0.4208527 -0.41372227 -0.41030726 -0.40679951 -0.39882254 -0.38723943 -0.37367558 -0.36050936 -0.35041723 -0.34567203 -0.34085141 -0.33007041 -0.31480326 -0.29740757 -0.280…
138	Middle Left	x, latent_domain	[-1. -0.99799594 -0.99362032 -0.9876453 -0.9811047 -0.97512968 -0.97075406 -0.96875 -0.96674594 -0.96237032 -0.9563953 -0.9498547 -0.94387968 -0.93950406 -0.9375 -0.93549594 -0.93112032 -0.9251453 -0.9186047 -0.91262968 -0.90825406 -0.90625 -0.90424594 -0.89987032 -0.8938953 -0.8873547 -0.88137968 -0.87700406 -0.875 -0.87299594 -0.86862032 -0.8626453 -0.8561047 -0.85012968 -0.84575406 -0.84375 -0…
139	Middle Left	potential(x), cond 3, samp1	[-0.51900637 -0.51908089 -0.51970262 -0.52132719 -0.52372669 -0.52611965 -0.52781262 -0.5285375 -0.52921742 -0.53050332 -0.53169347 -0.53204901 -0.53134362 -0.5301294 -0.52936392 -0.52846246 -0.52600872 -0.52154874 -0.51515622 -0.50791553 -0.50176307 -0.49870652 -0.49550099 -0.48798905 -0.47661401 -0.46272693 -0.44878175 -0.43783964 -0.43262934 -0.4272974 -0.41524452 -0.3979134 -0.37785751 -0.358…
140	Middle Left	potential err, cond 3, samp2	[-4.86596890e-01 -4.86676532e-01 -4.87335461e-01 -4.89027954e-01 -4.91454950e-01 -4.93766273e-01 -4.95303248e-01 -4.95923759e-01 -4.96476458e-01 -4.97398444e-01 -4.97882350e-01 -4.97162627e-01 -4.95183933e-01 -4.92858169e-01 -4.91533342e-01 -4.90041366e-01 -4.86192145e-01 -4.79601090e-01 -4.70600235e-01 -4.60753481e-01 -4.52575376e-01 -4.48562008e-01 -4.44383182e-01 -4.34695182e-01 -4.20256543e-0…
141	Middle Left	x, latent_domain	[-1. -0.99799594 -0.99362032 -0.9876453 -0.9811047 -0.97512968 -0.97075406 -0.96875 -0.96674594 -0.96237032 -0.9563953 -0.9498547 -0.94387968 -0.93950406 -0.9375 -0.93549594 -0.93112032 -0.9251453 -0.9186047 -0.91262968 -0.90825406 -0.90625 -0.90424594 -0.89987032 -0.8938953 -0.8873547 -0.88137968 -0.87700406 -0.875 -0.87299594 -0.86862032 -0.8626453 -0.8561047 -0.85012968 -0.84575406 -0.84375 -0…
142	Middle Left	potential(x), cond 4, samp1	[ 1.1849083 1.18493517 1.18517791 1.18590614 1.18721011 1.18884767 1.19030879 1.1910503 1.19183657 1.19370666 1.1965931 1.20018115 1.20383869 1.20674098 1.20813218 1.20956176 1.21281466 1.21754226 1.22308502 1.22847397 1.23261183 1.23455986 1.23654061 1.2409773 1.24727813 1.25448613 1.26134459 1.26652741 1.26894525 1.27139032 1.2768217 1.2844387 1.29303202 1.30110569 1.30714818 1.30995126 1.31277…
143	Middle Left	potential err, cond 4, samp2	[ 1.32409554 1.32412664 1.32440559 1.32523504 1.32670861 1.32854906 1.33018599 1.33101548 1.33189434 1.33398237 1.33720066 1.34119592 1.34526396 1.34848914 1.35003426 1.35162144 1.35523084 1.36047129 1.36660729 1.37256449 1.37713284 1.37928175 1.38146556 1.3863527 1.39328257 1.40119441 1.40870647 1.41437249 1.41701253 1.41968017 1.42559827 1.43387954 1.44319591 1.45192271 1.45843699 1.46145391 1.…
144	Middle Right	x, latent_domain	[-1. -0.99799594 -0.99362032 -0.9876453 -0.9811047 -0.97512968 -0.97075406 -0.96875 -0.96674594 -0.96237032 -0.9563953 -0.9498547 -0.94387968 -0.93950406 -0.9375 -0.93549594 -0.93112032 -0.9251453 -0.9186047 -0.91262968 -0.90825406 -0.90625 -0.90424594 -0.89987032 -0.8938953 -0.8873547 -0.88137968 -0.87700406 -0.875 -0.87299594 -0.86862032 -0.8626453 -0.8561047 -0.85012968 -0.84575406 -0.84375 -0…
145	Middle Right	p0(x), samp1	[4.63034300e-38 1.20373856e-10 1.29251777e-09 4.32382885e-09 1.21577179e-08 1.60330973e-08 3.31506793e-08 1.58980482e-08 4.28007643e-08 3.67908506e-08 6.43322856e-08 7.16749778e-08 9.86403552e-08 1.11309484e-07 1.13476852e-07 1.28605799e-07 1.42461665e-07 1.71391526e-07 2.00072742e-07 2.31985799e-07 2.55186125e-07 2.65542801e-07 2.78215740e-07 3.03506354e-07 3.41142739e-07 3.84018631e-07 4.259317…
146	Middle Right	p0(x), samp2	[1.85153113e-38 4.81337862e-11 5.16837928e-10 1.72896558e-09 4.86149578e-09 6.41114017e-09 1.32559321e-08 6.35713805e-09 1.71147024e-08 1.47115232e-08 2.57244890e-08 2.86606002e-08 3.94432107e-08 4.45091930e-08 4.53758515e-08 5.14254394e-08 5.69659509e-08 6.85340609e-08 8.00027170e-08 9.27636548e-08 1.02040643e-07 1.06181901e-07 1.11249351e-07 1.21362118e-07 1.36411441e-07 1.53555732e-07 1.703149…
147	Right	x, latent_domain	[-1. -0.99799594 -0.99362032 -0.9876453 -0.9811047 -0.97512968 -0.97075406 -0.96875 -0.96674594 -0.96237032 -0.9563953 -0.9498547 -0.94387968 -0.93950406 -0.9375 -0.93549594 -0.93112032 -0.9251453 -0.9186047 -0.91262968 -0.90825406 -0.90625 -0.90424594 -0.89987032 -0.8938953 -0.8873547 -0.88137968 -0.87700406 -0.875 -0.87299594 -0.86862032 -0.8626453 -0.8561047 -0.85012968 -0.84575406 -0.84375 -0…
148	Right	fr(x), samp1	[ 1.79352758 1.79212254 1.78911311 1.78529542 1.78176064 1.77933708 1.7781495 1.7777887 1.77754942 1.77746931 1.77839707 1.78087285 1.78454076 1.78811266 1.79000508 1.79206126 1.79712875 1.80535872 1.81615762 1.82771816 1.83724793 1.84192124 1.84679226 1.85812867 1.87521113 1.89612766 1.91736618 1.93427334 1.94241298 1.95080765 1.97004505 1.99840313 2.03235466 2.06618013 2.09274165 2.10543148 2.1…
149	Right	fr(x), samp2	[ 3.07308691 3.05299959 3.00479198 2.94160344 2.87676197 2.8203433 2.7822657 2.76543502 2.7489155 2.71488962 2.67206291 2.6302247 2.59655762 2.57465605 2.56540483 2.55662785 2.53915435 2.51898505 2.5017693 2.49045597 2.48483631 2.48301385 2.4816626 2.48035314 2.48220255 2.489059 2.49976374 2.51031417 2.51591716 2.52200711 2.53700695 2.56130205 2.59302573 2.6267884 2.65447178 2.66800029 2.682069 2…
