# Supplementary material for: The dynamics and geometry of choice in the premotor cortex
Source: Nature. 2025 Jun 25;645(8079):168–76. doi: 10.1038/s41586-025-09199-1 (PMC12408350; doi:10.1038/s41586-025-09199-1)
Supplement: Supplementary file 13 — Source Data Extended Data Fig. 9 [file 41586_2025_9199_MOESM13_ESM.xlsx]

## Sheet: Ext. Fig. 9a
	panel	variable_name	data
0	Panel 1	Quandratic potential, LL difference (Monkey T)	[25.229762432376447, 20.584272935888748, -0.06583992776950254, 2.916123910587885, 22.220225100309335, 11.746655933412057, 10.074495579458926, 17.627353439261015, 8.689970530563869, 7.037931258684239, 33.349390034182306]
1	Panel 1	Linear potential, LL difference (Monkey T)	[66.32394703325281, 35.29296548152524, 96.18044585476673, 159.52294621665988, 221.3076044413409, 163.87790581508852, 72.23488338010611, 148.13896742418274, 52.10337460757705, 28.813563729292127, 112.0243981128026]
2	Panel 1	Linear tuning function, LL difference (Monkey T)	[1145.0196968718315, 739.4501428050103, 860.0543118263909, 421.21023133819926, 618.5726193735142, 404.8194776702155, 367.60655601575604, 268.43535297074675, 426.72276696723065, 73.5098249957041, 655.7636329695151]
3	Panel 1	Linear pot and tuning, LL difference (Monkey T)	[1204.2745820156488, 775.574385649857, 945.6254222179437, 569.910171699521, 822.7410833223262, 572.9513332778895, 445.7393514590567, 413.61561563346186, 476.15888136025956, 104.03990562025433, 759.2843359531025]
4	Panel 1	Quandratic potential, LL difference (Monkey O)	[10.049186685647555, 12.162223304868519, 24.12057110739363, 9.723525440450032, 7.996467496474793, 2.6741371616823244, 8.66884766543592, 31.997714285240704, 15.009318970927723, 8.831212526007675, 6.925353828101834, 6.508862403927708, 77.20897498976274]
5	Panel 1	Linear potential, LL difference (Monkey O)	[70.49180094353369, 55.19540581057254, 128.24794979856796, 58.778597253323426, 21.95373105853173, 19.234523773091723, 86.50209241819687, 306.2415434073316, 65.30930997064655, 36.085955944813804, 52.84787322135344, 28.378949941267024, 270.9318616751723]
6	Panel 1	Linear tuning function, balanced accuracy (Monkey O)	[197.88441288925037, 66.5251140762623, 132.47847087224977, 85.25520974202817, 129.07711259284804, 37.56501118812855, 262.4860699043114, 44.144477291902604, 42.31620176855938, 46.175230260992066, 395.62051294848334, 42.43587789296589, 549.9716600117079]
7	Panel 1	Linear pot and tuning, balanced accuracy (Monkey O)	[266.50422410016563, 120.20799439667837, 265.8262136209205, 143.884109511669, 154.45328502458938, 56.62738098292789, 348.070713121071, 348.3069153907959, 106.30867863541835, 80.74096500084397, 445.73393393933475, 70.85112131702874, 806.6809529014873]

## Sheet: Ext. Fig. 9b
	panel	variable_name	data
8	Panel 1	Fitted model, balanced accuracy (Monkey T)	[96.21967221 95.08044807 84.20237334 71.95970799 97.80998621 87.11627781 91.04681187 98.35058125 74.94210512 77.00835133 89.89346334]
9	Panel 1	Quandratic potential, balanced accuracy (Monkey T)	[96.21967221 95.24711473 84.40636736 72.43454566 97.93594213 86.96712223 91.16443498 98.35058125 75.6181726 76.83885957 90.90246065]
10	Panel 1	Linear potential, balanced accuracy (Monkey T)	[96.21967221 95.33044807 84.50745848 71.15592296 97.80998621 78.98422922 91.01634209 98.35058125 76.49884903 69.2403213 85.93106114]
11	Panel 1	Linear tuning function, balanced accuracy (Monkey T)	[96.21967221 95.29533226 80.34488059 69.37058546 96.15440727 82.41856139 93.20459543 97.71169236 68.16210665 77.16969831 91.71242157]
12	Panel 1	Linear pot and tuning, balanced accuracy (Monkey T)	[96.21967221 95.98609308 74.12532191 68.37178163 95.96501333 77.45049535 92.71660194 97.78576643 71.03993562 73.28239076 89.98114658]
13	Panel 1	Fitted model, balanced accuracy (Monkey O)	[73.77726541 75.87743286 71.03876634 64.88071415 66.63171274 64.78845715 61.23691991 77.93868841 61.38065068 79.87465844 81.57550295 76.5124842 73.19695776]
14	Panel 1	Quandratic potential, balanced accuracy (Monkey O)	[76.19133306 77.44897099 72.06065362 65.5244178 66.10492195 62.13601136 61.17930381 79.53141418 61.74429185 81.28508026 80.73785598 76.62076848 72.53968573]
15	Panel 1	Linear potential, balanced accuracy (Monkey O)	[74.63286273 76.06158659 71.22173174 63.34006866 65.70439378 62.73120761 61.10470687 67.67807096 60.80606583 79.46579604 79.66449981 76.62685396 61.70794156]
16	Panel 1	Linear tuning function, balanced accuracy (Monkey O)	[80.26286087 78.94915137 71.50273002 65.91257217 67.88662241 63.64877895 60.33030643 76.20422748 62.35364554 82.31770744 81.47498193 75.62760504 75.33677468]
17	Panel 1	Linear pot and tuning, balanced accuracy (Monkey O)	[76.65007562 77.15190175 70.84158579 64.45640769 66.9766975 63.50325751 58.82026259 64.81292509 61.36368508 81.14271344 81.26664859 74.7737071 61.83468833]
